# Supplementary material for: Transcriptomics of aged Drosophila motor neurons reveals a matrix metalloproteinase that impairs motor function
Source: Aging Cell. 2018 Feb 7;17(2):e12729. doi: 10.1111/acel.12729 (PMC5847883; doi:10.1111/acel.12729)
Supplement: Supplementary file 7 [file ACEL-17-e12729-s007.xlsx]

## Sheet: Channels
#SUBMITTED ID	FBID_KEY	ANNOTATION_SYMBOL	ASSOCIATED_GENE	CLONES_FULLY_SEQUENCED_EXACT_MATCH	COMMENTS	FEATURE_TYPE	POLYPEPTIDES_OF_TRANSCRIPT	REFSEQ	SYMBOL	SYMBOL_SYNONYMS
FBtr0336955	FBtr0336955	CG10101-RB	Ir84a	-	-	mRNA	Ir84a-PB	REFSEQ:NM_141463	Ir84a-RB	Ir84a-RB
FBtr0076983	FBtr0076983	CG10125-RA	zpg	-	Transcript terminates at site supported by polyadenylated cDNA.	mRNA	zpg-PA	REFSEQ:NM_139792	zpg-RA	zpg-RA <newline> CG10125-RA
FBtr0330185	FBtr0330185	CG10125-RB	zpg	-	Extended 3' UTR based on RNA-Seq and/or EST data.	mRNA	zpg-PB	REFSEQ:NM_001274549	zpg-RB	zpg-RB
FBtr0077010	FBtr0077010	CG10173-RA	Best2	-	Transcript terminates at site supported by polyadenylated cDNA.	mRNA	Best2-PA	REFSEQ:NM_168162	Best2-RA	Best2-RA <newline> CG10173-RA
FBtr0081125	FBtr0081125	CG10369-RA	Irk3	-	Transcript terminates at site supported by polyadenylated cDNA.	mRNA	Irk3-PA	REFSEQ:NM_136059	Irk3-RA	Irk3-RA <newline> CG10369-RA
FBtr0343113	FBtr0343113	CG10369-RC	Irk3	-	3' UTR based on RNA-Seq data. <newline> Truncated polypeptide supported: unique extent of CDS supported by conservation across Drosophila species ('CONGO' exon, FBrf0202906).	mRNA	Irk3-PC	-	Irk3-RC	Irk3-RC
FBtr0343114	FBtr0343114	CG10369-RD	Irk3	-	-	mRNA	Irk3-PD	-	Irk3-RD	Irk3-RD
FBtr0076534	FBtr0076534	CG10537-RA	Rdl	-	Transcript terminates at site supported by polyadenylated cDNA. <newline> Transposon inserted in intron.	mRNA	Rdl-PA	REFSEQ:NM_079267	Rdl-RA	Rdl-RA <newline> CG10537-RA
FBtr0076536	FBtr0076536	CG10537-RC	Rdl	-	Extended 3' UTR based on EST and RNA-Seq data.	mRNA	Rdl-PC	REFSEQ:NM_168321	Rdl-RC	Rdl-RC <newline> CG10537-RC
FBtr0309054	FBtr0309054	CG10537-RD	Rdl	-	Transcript terminates at site supported by polyadenylated cDNA.	mRNA	Rdl-PD	REFSEQ:NM_168322	Rdl-RD	Rdl-RD
FBtr0333834	FBtr0333834	CG10537-RE	Rdl	-	-	mRNA	Rdl-PE	REFSEQ:NM_001274686	Rdl-RE	Rdl-RE
FBtr0333835	FBtr0333835	CG10537-RF	Rdl	-	Extended 3' UTR based on RNA-Seq and/or EST data.	mRNA	Rdl-PF	REFSEQ:NM_001274687	Rdl-RF	Rdl-RF
FBtr0333836	FBtr0333836	CG10537-RG	Rdl	-	Extended 3' UTR based on RNA-Seq and/or EST data.	mRNA	Rdl-PG	REFSEQ:NM_001274688	Rdl-RG	Rdl-RG
FBtr0078859	FBtr0078859	CG1058-RA	rpk	-	Transcript terminates at site supported by polyadenylated cDNA.	mRNA	rpk-PA	REFSEQ:NM_079501	rpk-RA	rpk-RA <newline> CG1058-RA
FBtr0305313	FBtr0305313	CG1058-RB	rpk	-	Transcript terminates at site supported by polyadenylated cDNA.	mRNA	rpk-PB	REFSEQ:NM_001259980	rpk-RB	rpk-RB
FBtr0077153	FBtr0077153	CG10633-RA	Ir64a	-	-	mRNA	Ir64a-PA	REFSEQ:NM_139705	Ir64a-RA	Ir64a-RA <newline> CG10633-RA
FBtr0078686	FBtr0078686	CG1063-RA	Itp-r83A	-	exon boundaries inferred from FlyBase alignment of cDNA to reference sequence <newline> A cDNA representing an alternately spliced ITp-r83A transcript was recovered from an embryonic library. An alternate form of Itp-r83A protein is predicted by the embyronic cDNA. <newline> Extended 3' UTR based on RNA-Seq and/or EST data.	mRNA	Itp-r83A-PA	REFSEQ:NM_169061	Itp-r83A-RA	Itp-r83A-RA <newline> Itp-r83A[+]R10.5 <newline> CG1063-RA
FBtr0078687	FBtr0078687	CG1063-RB	Itp-r83A	-	The Itp-r83A cDNA (D90403) does not contain the 5' end of <newline> exon boundaries inferred from FlyBase alignment of cDNA to reference sequence <newline> The Itp-r83A cDNA (D90403) does not contain the 5' end of the gene. The published 5' end sequence of D90403 derives from the Mlc-k gene <newline> Extended 3' UTR based on RNA-Seq and/or EST data.	mRNA	Itp-r83A-PB	REFSEQ:NM_169060	Itp-r83A-RB	Itp-r83A-RB <newline> Itp-r83A[+]R10 <newline> CG1063-RB
FBtr0344265	FBtr0344265	CG1063-RC	Itp-r83A	-	3' UTR based on RNA-Seq data.	mRNA	Itp-r83A-PC	-	Itp-r83A-RC	Itp-r83A-RC
FBtr0084684	FBtr0084684	CG10693-RA	slo	-	Transcript terminates at site supported by polyadenylated cDNA. <newline> Transcriptional initiation is supported by short-capped RNA data (FBrf0209722). <newline> Transcript structure supported by FBrf0057357, FBrf0075032.	mRNA	slo-PA	REFSEQ:NM_079762	slo-RA	slo-RA
FBtr0084683	FBtr0084683	CG10693-RB	slo	-	Transcript terminates at site supported by polyadenylated cDNA.	mRNA	slo-PB	REFSEQ:NM_170164	slo-RB	slo-RB
FBtr0084685	FBtr0084685	CG10693-RC	slo	-	Transcript terminates at site supported by polyadenylated cDNA.	mRNA	slo-PC	REFSEQ:NM_206566	slo-RC	slo-RC
FBtr0100622	FBtr0100622	CG10693-RD	slo	-	Transcript terminates at site supported by polyadenylated cDNA. <newline> Transcriptional initiation is supported by short-capped RNA data (FBrf0209722). <newline> Transcript structure supported by FBrf0057357.	mRNA	slo-PD	REFSEQ:NM_001014664	slo-RD	slo-RD
FBtr0100623	FBtr0100623	CG10693-RE	slo	-	Transcript terminates at site supported by polyadenylated cDNA. <newline> Transcriptional initiation is supported by short-capped RNA data (FBrf0209722). <newline> Transcript structure supported by FBrf0057357.	mRNA	slo-PE	REFSEQ:NM_001014663	slo-RE	slo-RE
FBtr0100624	FBtr0100624	CG10693-RF	slo	-	Transcript terminates at site supported by polyadenylated cDNA. <newline> Transcriptional initiation is supported by short-capped RNA data (FBrf0209722). <newline> Transcript structure supported by FBrf0057357.	mRNA	slo-PF	REFSEQ:NM_001014662	slo-RF	slo-RF
FBtr0100627	FBtr0100627	CG10693-RH	slo	-	Transcript terminates at site supported by polyadenylated cDNA. <newline> Transcriptional initiation is supported by short-capped RNA data (FBrf0209722). <newline> Transcript structure supported by FBrf0057357.	mRNA	slo-PH	REFSEQ:NM_001014660	slo-RH	slo-RH
FBtr0100629	FBtr0100629	CG10693-RI	slo	-	Transcriptional initiation is supported by short-capped RNA data (FBrf0209722). <newline> Transcript structure supported by FBrf0057357. <newline> Transcript terminates at site supported by polyadenylated cDNA.	mRNA	slo-PI	REFSEQ:NM_001014659	slo-RI	slo-RI
FBtr0100631	FBtr0100631	CG10693-RJ	slo	-	Transcript terminates at site supported by polyadenylated cDNA. <newline> Transcriptional initiation is supported by short-capped RNA data (FBrf0209722). <newline> Transcript structure supported by FBrf0057357.	mRNA	slo-PJ	REFSEQ:NM_001014658	slo-RJ	slo-RJ
FBtr0100632	FBtr0100632	CG10693-RK	slo	-	Transcript terminates at site supported by polyadenylated cDNA. <newline> Transcriptional initiation is supported by short-capped RNA data (FBrf0209722). <newline> Transcript structure supported by FBrf0057357, FBrf0075032.	mRNA	slo-PK	REFSEQ:NM_001014657	slo-RK	slo-RK
FBtr0100633	FBtr0100633	CG10693-RL	slo	-	Transcript terminates at site supported by polyadenylated cDNA. <newline> Transcriptional initiation is supported by short-capped RNA data (FBrf0209722). <newline> Transcript structure supported by FBrf0057357.	mRNA	slo-PL	REFSEQ:NM_001014656	slo-RL	slo-RL
FBtr0100634	FBtr0100634	CG10693-RM	slo	-	Transcript terminates at site supported by polyadenylated cDNA. <newline> Transcriptional initiation is supported by short-capped RNA data (FBrf0209722). <newline> Transcript structure supported by FBrf0057357.	mRNA	slo-PM	REFSEQ:NM_001014655	slo-RM	slo-RM
FBtr0100635	FBtr0100635	CG10693-RN	slo	-	Transcript terminates at site supported by polyadenylated cDNA. <newline> Transcriptional initiation is supported by short-capped RNA data (FBrf0209722). <newline> Transcript structure supported by FBrf0057357.	mRNA	slo-PN	REFSEQ:NM_001014654	slo-RN	slo-RN
FBtr0100636	FBtr0100636	CG10693-RO	slo	-	Transcript terminates at site supported by polyadenylated cDNA. <newline> Transcriptional initiation is supported by short-capped RNA data (FBrf0209722). <newline> Transcript structure supported by FBrf0075032.	mRNA	slo-PO	REFSEQ:NM_001014653	slo-RO	slo-RO
FBtr0100637	FBtr0100637	CG10693-RP	slo	-	Transcriptional initiation is supported by short-capped RNA data (FBrf0209722). <newline> Transcript terminates at site supported by polyadenylated cDNA. <newline> Transcript structure supported by FBrf0075032.	mRNA	slo-PP	REFSEQ:NM_001014652	slo-RP	slo-RP
FBtr0100638	FBtr0100638	CG10693-RQ	slo	-	Transcript terminates at site supported by polyadenylated cDNA. <newline> Transcriptional initiation is supported by short-capped RNA data (FBrf0209722). <newline> Transcript structure supported by FBrf0075032.	mRNA	slo-PQ	REFSEQ:NM_001014651	slo-RQ	slo-RQ
FBtr0301581	FBtr0301581	CG10693-RR	slo	-	Transcript terminates at site supported by polyadenylated cDNA.	mRNA	slo-PR	REFSEQ:NM_001014661	slo-RR	slo-RR
FBtr0301582	FBtr0301582	CG10693-RS	slo	-	Extended 3' UTR based on RNA-Seq and/or EST data.	mRNA	slo-PS	REFSEQ:NM_001170241	slo-RS	slo-RS
FBtr0330286	FBtr0330286	CG10693-RT	slo	-	Transcript terminates at site supported by polyadenylated cDNA.	mRNA	slo-PT	REFSEQ:NM_001275995	slo-RT	slo-RT
FBtr0330287	FBtr0330287	CG10693-RU	slo	-	Stop-codon suppression (UGA) postulated; reflected in aa sequence of predicted polypeptide. <newline> Transcriptional initiation is supported by short-capped RNA data (FBrf0209722).	mRNA	slo-PU	REFSEQ:NM_001275996	slo-RU	slo-RU
FBtr0334294	FBtr0334294	CG10693-RV	slo	-	Transcript terminates at site supported by polyadenylated cDNA.	mRNA	slo-PV	REFSEQ:NM_001275997	slo-RV	slo-RV
FBtr0334295	FBtr0334295	CG10693-RW	slo	-	Transcript terminates at site supported by polyadenylated cDNA.	mRNA	slo-PW	REFSEQ:NM_001275998	slo-RW	slo-RW
FBtr0334296	FBtr0334296	CG10693-RX	slo	-	Transcript terminates at site supported by polyadenylated cDNA.	mRNA	slo-PX	REFSEQ:NM_001275999	slo-RX	slo-RX
FBtr0300467	FBtr0300467	CG10706-RH	SK	-	Transcript terminates at site supported by polyadenylated cDNA.	mRNA	SK-PH	REFSEQ:NM_167032	SK-RH	SK-RH
FBtr0301949	FBtr0301949	CG10706-RI	SK	-	Transcript terminates at site supported by polyadenylated cDNA.	mRNA	SK-PI	REFSEQ:NM_167030	SK-RI	SK-RI
FBtr0301950	FBtr0301950	CG10706-RJ	SK	-	-	mRNA	SK-PJ	REFSEQ:NM_167031	SK-RJ	SK-RJ
FBtr0301951	FBtr0301951	CG10706-RK	SK	-	Transcript terminates at site supported by polyadenylated cDNA.	mRNA	SK-PK	REFSEQ:NM_167029	SK-RK	SK-RK
FBtr0301952	FBtr0301952	CG10706-RL	SK	-	Transcript terminates at site supported by polyadenylated cDNA.	mRNA	SK-PL	REFSEQ:NM_080339	SK-RL	SK-RL
FBtr0301953	FBtr0301953	CG10706-RM	SK	-	Extended 3' UTR based on RNA-Seq and/or EST data.	mRNA	SK-PM	REFSEQ:NM_206631	SK-RM	SK-RM
FBtr0301954	FBtr0301954	CG10706-RN	SK	-	Transcript terminates at site supported by polyadenylated cDNA.	mRNA	SK-PN	REFSEQ:NM_001103415	SK-RN	SK-RN
FBtr0331602	FBtr0331602	CG10706-RO	SK	-	Transcript terminates at site supported by polyadenylated cDNA.	mRNA	SK-PO	REFSEQ:NM_001272322	SK-RO	SK-RO
FBtr0331603	FBtr0331603	CG10706-RP	SK	-	Extended 3' UTR based on RNA-Seq and/or EST data.	mRNA	SK-PP	REFSEQ:NM_001272323	SK-RP	SK-RP
FBtr0331604	FBtr0331604	CG10706-RQ	SK	-	Extended 3' UTR based on RNA-Seq and/or EST data.	mRNA	SK-PQ	REFSEQ:NM_001272324	SK-RQ	SK-RQ
FBtr0344555	FBtr0344555	CG10706-RR	SK	-	Transcript terminates at site supported by polyadenylated cDNA. <newline> Stop-codon suppression (UGA) postulated; reflected in aa sequence of predicted polypeptide.	mRNA	SK-PR	-	SK-RR	SK-RR
FBtr0344556	FBtr0344556	CG10706-RS	SK	-	Extended 3' UTR based on RNA-Seq and/or EST data. <newline> Stop-codon suppression (UGA) postulated; reflected in aa sequence of predicted polypeptide.	mRNA	SK-PS	-	SK-RS	SK-RS
FBtr0344557	FBtr0344557	CG10706-RT	SK	-	Transcript terminates at site supported by polyadenylated cDNA. <newline> Stop-codon suppression (UGA) postulated; reflected in aa sequence of predicted polypeptide.	mRNA	SK-PT	-	SK-RT	SK-RT
FBtr0344558	FBtr0344558	CG10706-RU	SK	-	Transcript terminates at site supported by polyadenylated cDNA. <newline> Stop-codon suppression (UGA) postulated; reflected in aa sequence of predicted polypeptide.	mRNA	SK-PU	-	SK-RU	SK-RU
FBtr0088640	FBtr0088640	CG10844-RA	RyR	-	Transcript terminates at site supported by polyadenylated cDNA.	mRNA	RyR-PA	REFSEQ:NM_057643	RyR-RA	Rya-r44F-RA <newline> RyR-RA
FBtr0088638	FBtr0088638	CG10844-RB	RyR	-	Transcript terminates at site supported by polyadenylated cDNA.	mRNA	RyR-PB	REFSEQ:NM_057644	RyR-RB	Rya-r44F-RB <newline> RyR-RB
FBtr0088637	FBtr0088637	CG10844-RC	RyR	-	Transcript terminates at site supported by polyadenylated cDNA.	mRNA	RyR-PC	REFSEQ:NM_057645	RyR-RC	Rya-r44F-RC <newline> RyR-RC
FBtr0088639	FBtr0088639	CG10844-RD	RyR	-	Transcript terminates at site supported by polyadenylated cDNA.	mRNA	RyR-PD	REFSEQ:NM_057646	RyR-RD	Rya-r44F-RD <newline> RyR-RD
FBtr0304568	FBtr0304568	CG10844-RE	RyR	-	Transcript terminates at site supported by polyadenylated cDNA.	mRNA	RyR-PE	REFSEQ:NM_001259278	RyR-RE	Rya-r44F-RE <newline> RyR-RE
FBtr0304569	FBtr0304569	CG10844-RF	RyR	-	Transcript terminates at site supported by polyadenylated cDNA.	mRNA	RyR-PF	REFSEQ:NM_001259279	RyR-RF	Rya-r44F-RF <newline> RyR-RF
FBtr0304570	FBtr0304570	CG10844-RG	RyR	-	Transcript terminates at site supported by polyadenylated cDNA.	mRNA	RyR-PG	REFSEQ:NM_001259280	RyR-RG	Rya-r44F-RG <newline> RyR-RG
FBtr0304571	FBtr0304571	CG10844-RH	RyR	-	Transcript terminates at site supported by polyadenylated cDNA.	mRNA	RyR-PH	REFSEQ:NM_001259281	RyR-RH	Rya-r44F-RH <newline> RyR-RH
FBtr0304572	FBtr0304572	CG10844-RI	RyR	-	Transcript terminates at site supported by polyadenylated cDNA.	mRNA	RyR-PI	REFSEQ:NM_001259282	RyR-RI	Rya-r44F-RI <newline> RyR-RI
FBtr0308083	FBtr0308083	CG10844-RJ	RyR	-	Transcript terminates at site supported by polyadenylated cDNA.	mRNA	RyR-PJ	REFSEQ:NM_001259277	RyR-RJ	Rya-r44F-RJ <newline> RyR-RJ
FBtr0303094	FBtr0303094	CG10858-RB	ppk27	-	-	mRNA	ppk27-PB	REFSEQ:NM_139569	ppk27-RB	CG10858-RB <newline> ppk27-RB
FBtr0083654	FBtr0083654	CG10864-RA	CG10864	-	Transcriptional initiation is supported by short-capped RNA data (FBrf0209722). <newline> 3' UTR based on RNA-Seq data.	mRNA	CG10864-PA	REFSEQ:NM_142469	CG10864-RA	CG10864-RA
FBtr0073955	FBtr0073955	CG10952-RA	eag	-	Extended 3' UTR based on EST and RNA-Seq data.	mRNA	eag-PA	REFSEQ:NM_078603	eag-RA	eag-RA <newline> CG10952-RA
FBtr0111009	FBtr0111009	CG10952-RB	eag	-	Extended 3' UTR based on EST and RNA-Seq data. <newline> Conservation across Drosophila species: additional exon identified by cross-species comparison and supported by gene prediction.	mRNA	eag-PB	REFSEQ:NM_001042810	eag-RB	eag-RB <newline> eag-RA
FBtr0303285	FBtr0303285	CG10952-RC	eag	-	Transcript terminates at site supported by polyadenylated cDNA.	mRNA	eag-PC	REFSEQ:NM_001201662	eag-RC	eag-RC
FBtr0303286	FBtr0303286	CG10952-RD	eag	-	Extended 3' UTR based on EST and RNA-Seq data.	mRNA	eag-PD	REFSEQ:NM_001201663	eag-RD	eag-RD
FBtr0310014	FBtr0310014	CG10952-RE	eag	-	Transcript terminates at site supported by polyadenylated cDNA.	mRNA	eag-PE	REFSEQ:NM_001272627	eag-RE	eag-RE
FBtr0310015	FBtr0310015	CG10952-RF	eag	-	Transcript terminates at site supported by polyadenylated cDNA.	mRNA	eag-PF	REFSEQ:NM_001272628	eag-RF	eag-RF
FBtr0310016	FBtr0310016	CG10952-RG	eag	-	Extended 3' UTR based on EST and RNA-Seq data.	mRNA	eag-PG	REFSEQ:NM_001272629	eag-RG	eag-RG
FBtr0071830	FBtr0071830	CG10972-RA	ppk12	-	-	mRNA	ppk12-PA	REFSEQ:NM_137828	ppk12-RA	ppk12-RA <newline> CG10972-RA
FBtr0073835	FBtr0073835	CG10997-RA	Clic	-	Extended 3' UTR based on RNA-Seq and/or EST data.	mRNA	Clic-PA	REFSEQ:NM_132700	Clic-RA	Clic-RA <newline> l(1)G0053-RA <newline> CG10997-RA
FBtr0079074	FBtr0079074	CG11020-RA	nompC	-	Transcript terminates at site supported by polyadenylated cDNA.	mRNA	nompC-PA	REFSEQ:NM_078759	nompC-RA	nompC-RA <newline> CG11020-RA <newline> nompC-RB
FBtr0300012	FBtr0300012	CG11020-RD	nompC	-	Extended 3' UTR based on RNA-Seq and/or EST data.	mRNA	nompC-PD	REFSEQ:NM_001103619	nompC-RD	nompC-RD
FBtr0304843	FBtr0304843	CG11020-RE	nompC	-	3' UTR based on RNA-Seq data.	mRNA	nompC-PE	REFSEQ:NM_001258962	nompC-RE	nompC-RE
FBtr0343224	FBtr0343224	CG11020-RF	nompC	-	Extended 3' UTR based on RNA-Seq and/or EST data.	mRNA	nompC-PF	-	nompC-RF	nompC-RF
FBtr0089195	FBtr0089195	CG11155-RA	CG11155	-	GC splice donor site postulated. <newline> Transcript terminates at site supported by polyadenylated cDNA.	mRNA	CG11155-PA	REFSEQ:NM_143684	CG11155-RA	CG11155-RA
FBtr0089194	FBtr0089194	CG11155-RB	CG11155	-	GC splice donor site postulated. <newline> Transcript terminates at site supported by polyadenylated cDNA.	mRNA	CG11155-PB	REFSEQ:NM_166824	CG11155-RB	CG11155-RB
FBtr0333701	FBtr0333701	CG11155-RD	CG11155	-	Transcript postulated to overlap transposable element. <newline> Extended 3' UTR based on RNA-Seq and/or EST data. <newline> GC splice donor site postulated.	mRNA	CG11155-PD	REFSEQ:NM_166825	CG11155-RD	CG11155-RD
FBtr0086321	FBtr0086321	CG11209-RA	ppk6	-	UTR(s) based on RNA-Seq data.	mRNA	ppk6-PA	REFSEQ:NM_137617	ppk6-RA	ppk6-RA <newline> CG11209-RA
FBtr0085766	FBtr0085766	CG11340-RA	CG11340	-	Transcript terminates at site supported by polyadenylated cDNA. <newline> 5' UTR based on RNA-Seq and/or EST data.	mRNA	CG11340-PA	REFSEQ:NM_143604	CG11340-RA	CG11340-RA
FBtr0073299	FBtr0073299	CG11348-RA	nAChRbeta1	-	Transcript terminates at site supported by polyadenylated cDNA.	mRNA	nAChRbeta1-PA	REFSEQ:NM_079203	nAChRbeta1-RA	CG11348-RA <newline> nAcRbeta-64B-RA <newline> nAChRbeta1-RA
FBtr0073300	FBtr0073300	CG11348-RB	nAChRbeta1	-	Based on cDNA(s) with retained intron; results in premature stop codon and/or downstream start; may or may not produce functional polypeptide. <newline> Transcript terminates at site supported by polyadenylated cDNA.	mRNA	nAChRbeta1-PB	REFSEQ:NM_168086	nAChRbeta1-RB	CG11348-RB <newline> nAcRbeta-64B-RB <newline> nAChRbeta1-RB
FBtr0086797	FBtr0086797	CG11430-RA	olf186-F	-	Transcript terminates at site supported by polyadenylated cDNA.	mRNA	olf186-F-PA	REFSEQ:NM_170626	olf186-F-RA	olf186-F-RA <newline> CG11430-RA
FBtr0086795	FBtr0086795	CG11430-RB	olf186-F	-	Transcript terminates at site supported by polyadenylated cDNA.	mRNA	olf186-F-PB	REFSEQ:NM_137429	olf186-F-RB	olf186-F-RB <newline> CG11430-RB
FBtr0114614	FBtr0114614	CG11430-RE	olf186-F	-	Transcriptional initiation is supported by short-capped RNA data (FBrf0209722). <newline> Transcript terminates at site supported by polyadenylated cDNA.	mRNA	olf186-F-PE	REFSEQ:NM_001144224	olf186-F-RE	olf186-F-RE
FBtr0336698	FBtr0336698	CG11430-RF	olf186-F	-	Transcript terminates at site supported by polyadenylated cDNA.	mRNA	olf186-F-PF	REFSEQ:NM_206159	olf186-F-RF	olf186-F-RF
FBtr0336699	FBtr0336699	CG11430-RG	olf186-F	-	Transcript terminates at site supported by polyadenylated cDNA. <newline> Evidence supports alternative splice leading to premature stop codon and/or downstream start; may or may not produce functional polypeptide.	mRNA	olf186-F-PG	REFSEQ:NM_001274134	olf186-F-RG	olf186-F-RG
FBtr0085846	FBtr0085846	CG11575-RA	Ir100a	-	-	mRNA	Ir100a-PA	REFSEQ:NM_143641	Ir100a-RA	Ir100a-RA <newline> CG11575-RA
FBtr0081917	FBtr0081917	CG11775-RA	Ir85a	-	Transcript terminates at site supported by polyadenylated cDNA.	mRNA	Ir85a-PA	REFSEQ:NM_141576	Ir85a-RA	Ir85a-RA <newline> CG11775-RA
FBtr0078064	FBtr0078064	CG11822-RA	nAChRbeta3	-	Transcript terminates at site supported by polyadenylated cDNA.	mRNA	nAChRbeta3-PA	REFSEQ:NM_080359	nAChRbeta3-RA	CG11822-RA <newline> nAcRbeta-21C-RA <newline> nAChRbeta3-RA
FBtr0085448	FBtr0085448	CG12048-RA	ppk21	-	-	mRNA	ppk21-PA	REFSEQ:NM_143447	ppk21-RA	ppk21-RA <newline> CG12048-RA
FBtr0332440	FBtr0332440	CG12048-RB	ppk21	-	-	mRNA	ppk21-PB	REFSEQ:NM_001276144	ppk21-RB	ppk21-RB
FBtr0087631	FBtr0087631	CG12295-RB	stj	-	Transcript terminates at site supported by polyadenylated cDNA. <newline> 5' UTR based on RNA-Seq data.	mRNA	stj-PB	REFSEQ:NM_137058	stj-RB	stj-RB <newline> CG12295-RB
FBtr0304694	FBtr0304694	CG12295-RC	stj	-	Transcript terminates at site supported by polyadenylated cDNA. <newline> Transcriptional initiation is supported by short-capped RNA data (FBrf0209722).	mRNA	stj-PC	REFSEQ:NM_001259374	stj-RC	stj-RC
FBtr0304695	FBtr0304695	CG12295-RD	stj	-	Transcript terminates at site supported by polyadenylated cDNA. <newline> 5' UTR based on RNA-Seq data.	mRNA	stj-PD	REFSEQ:NM_001259375	stj-RD	stj-RD
FBtr0076294	FBtr0076294	CG12303-RA	Ir67b	-	-	mRNA	Ir67b-PA	REFSEQ:NM_140136	Ir67b-RA	Ir67b-RA <newline> CG12303-RA
FBtr0075618	FBtr0075618	CG12327-RA	Best3	-	Transcript terminates at site supported by polyadenylated cDNA.	mRNA	Best3-PA	REFSEQ:NM_168618	Best3-RA	Best3-RA <newline> CG12327-RA
FBtr0073219	FBtr0073219	CG1232-RA	tipE	-	Evidence indicates that 3' exon overlaps 3' exon of upstream gene CG18675 <newline> Transcript terminates at site supported by polyadenylated cDNA. <newline> Shares 3' UTR: 3' UTR sequences shared with upstream gene <newline> Shares CDS: 3' CDS sequences overlap 3' CDS sequences of upstream gene but uses different ORF	mRNA	tipE-PA	REFSEQ:NM_079196	tipE-RA	tipE-RA <newline> CG1232-RA
FBtr0073220	FBtr0073220	CG1232-RB	tipE	-	Extended 3' UTR based on RNA-Seq and/or EST data. <newline> Evidence indicates that 3' exon overlaps 3' exon of upstream gene CG18675 <newline> Shares 3' UTR: 3' UTR sequences shared with upstream gene <newline> Shares CDS: 3' CDS sequences overlap 3' CDS sequences of upstream gene but uses different ORF	mRNA	tipE-PB	REFSEQ:NM_168067	tipE-RB	tipE-RB <newline> CG1232-RB
FBtr0088246	FBtr0088246	CG12344-RA	CG12344	RH55021 <newline> DPiM_RH55021	Transcript terminates at site supported by polyadenylated cDNA.	mRNA	CG12344-PA	REFSEQ:NM_136775	CG12344-RA	CG12344-RA
FBtr0339476	FBtr0339476	CG12344-RB	CG12344	-	Transcript terminates at site supported by polyadenylated cDNA.	mRNA	CG12344-PB	-	CG12344-RB	CG12344-RB
FBtr0339477	FBtr0339477	CG12344-RC	CG12344	-	Transcriptional initiation is supported by short-capped RNA data (FBrf0209722). <newline> Transcript terminates at site supported by polyadenylated cDNA.	mRNA	CG12344-PC	-	CG12344-RC	CG12344-RC
FBtr0339478	FBtr0339478	CG12344-RD	CG12344	-	Transcriptional initiation is supported by short-capped RNA data (FBrf0209722). <newline> Transcript terminates at site supported by polyadenylated cDNA.	mRNA	CG12344-PD	-	CG12344-RD	CG12344-RD
FBtr0089659	FBtr0089659	CG12348-RA	Sh	-	-	mRNA	Sh-PA	REFSEQ:NM_167596	Sh-RA	Sh-RA <newline> CG12348-RA
FBtr0089658	FBtr0089658	CG12348-RB	Sh	-	Extended 3' UTR based on RNA-Seq and/or EST data.	mRNA	Sh-PB	REFSEQ:NM_078669	Sh-RB	Sh-RB <newline> CG12348-RB
FBtr0089661	FBtr0089661	CG12348-RC	Sh	-	-	mRNA	Sh-PC	REFSEQ:NM_167594	Sh-RC	Sh-RC <newline> CG12348-RC
FBtr0089660	FBtr0089660	CG12348-RD	Sh	FI02063 <newline> RE58855	Transcript terminates at site supported by polyadenylated cDNA.	mRNA	Sh-PD	REFSEQ:NM_167592	Sh-RD	Sh-RD <newline> CG12348-RD
FBtr0089657	FBtr0089657	CG12348-RE	Sh	-	-	mRNA	Sh-PE	REFSEQ:NM_167595	Sh-RE	Sh-RE <newline> CG12348-RE
FBtr0089663	FBtr0089663	CG12348-RF	Sh	-	-	mRNA	Sh-PF	REFSEQ:NM_206774	Sh-RF	Sh-RF <newline> CG12348-RF
FBtr0301955	FBtr0301955	CG12348-RH	Sh	-	-	mRNA	Sh-PH	REFSEQ:NM_001169317	Sh-RH	Sh-RH
FBtr0302902	FBtr0302902	CG12348-RI	Sh	-	-	mRNA	Sh-PI	REFSEQ:NM_001201739	Sh-RI	Sh-RI
FBtr0302903	FBtr0302903	CG12348-RJ	Sh	-	-	mRNA	Sh-PJ	REFSEQ:NM_206775	Sh-RJ	Sh-RJ
FBtr0308199	FBtr0308199	CG12348-RK	Sh	-	-	mRNA	Sh-PK	REFSEQ:NM_001258797	Sh-RK	Sh-RK
FBtr0308200	FBtr0308200	CG12348-RL	Sh	-	-	mRNA	Sh-PL	REFSEQ:NM_001258798	Sh-RL	Sh-RL
FBtr0332299	FBtr0332299	CG12348-RM	Sh	-	-	mRNA	Sh-PM	REFSEQ:NM_001272735	Sh-RM	Sh-RM
FBtr0332300	FBtr0332300	CG12348-RN	Sh	-	-	mRNA	Sh-PN	REFSEQ:NM_001272736	Sh-RN	Sh-RN
FBtr0332301	FBtr0332301	CG12348-RO	Sh	-	Evidence supports alternative splice leading to premature stop codon and/or downstream start; may or may not produce functional polypeptide.	mRNA	Sh-PO	REFSEQ:NM_001272737	Sh-RO	Sh-RO
FBtr0300118	FBtr0300118	CG12414-RC	nAChRalpha4	-	Unconventional splice site postulated (GA-AG); supported by multiple cDNAs, RNA-seq data, and conservation across close Drosophila species. <newline> Extended 3' UTR based on RNA-Seq and/or EST data.	mRNA	nAChRalpha4-PC	REFSEQ:NM_001104199	nAChRalpha4-RC	nAcRalpha-80B-RC <newline> nAChRalpha4-RC
FBtr0308330	FBtr0308330	CG12414-RD	nAChRalpha4	-	Based on cDNA(s) that contain premature stop codon and/or downstream start; may or may not produce functional polypeptide. <newline> Unconventional splice site postulated (GA-AG); supported by multiple cDNAs, RNA-seq data, and conservation across close Drosophila species. <newline> Extended 3' UTR based on RNA-Seq and/or EST data.	mRNA	nAChRalpha4-PD	REFSEQ:NM_001259966	nAChRalpha4-RD	nAcRalpha-80B-RD <newline> nAChRalpha4-RD
FBtr0308331	FBtr0308331	CG12414-RE	nAChRalpha4	-	Based on cDNA(s) that contain premature stop codon and/or downstream start; may or may not produce functional polypeptide. <newline> Unconventional splice site postulated (GA-AG); supported by multiple cDNAs, RNA-seq data, and conservation across close Drosophila species. <newline> Transcript terminates at site supported by polyadenylated cDNA.	mRNA	nAChRalpha4-PE	REFSEQ:NM_080494	nAChRalpha4-RE	nAcRalpha-80B-RE <newline> nAChRalpha4-RE
FBtr0308332	FBtr0308332	CG12414-RF	nAChRalpha4	-	Based on RNA-seq data that predicts premature stop codon and/or downstream start; may or may not produce functional polypeptide. <newline> Unconventional splice site postulated (GA-AG); supported by multiple cDNAs, RNA-seq data, and conservation across close Drosophila species. <newline> Transcript terminates at site supported by polyadenylated cDNA.	mRNA	nAChRalpha4-PF	REFSEQ:NM_001259967	nAChRalpha4-RF	nAcRalpha-80B-RF <newline> nAChRalpha4-RF
FBtr0332872	FBtr0332872	CG12414-RG	nAChRalpha4	-	Transcript terminates at site supported by polyadenylated cDNA. <newline> Unconventional splice site postulated (GA-AG); supported by multiple cDNAs, RNA-seq data, and conservation across close Drosophila species.	mRNA	nAChRalpha4-PG	REFSEQ:NM_001275305	nAChRalpha4-RG	nAcRalpha-80B-RG <newline> nAChRalpha4-RG
FBtr0088065	FBtr0088065	CG12444-RB	Ir48c	-	-	mRNA	Ir48c-PB	REFSEQ:NM_136856	Ir48c-RB	Ir48c-RB <newline> Tango3-RB <newline> CG12444-RB
FBtr0336953	FBtr0336953	CG12525-RB	Ir67a	-	-	mRNA	Ir67a-PB	REFSEQ:NM_140072	Ir67a-RB	Ir67a-RB
FBtr0071075	FBtr0071075	CG12663-RA	Ir7a	-	-	mRNA	Ir7a-PA	REFSEQ:NM_132178	Ir7a-RA	Ir7a-RA <newline> CG12663-RA
FBtr0088323	FBtr0088323	CG12900-RA	Ir47a	RH07074	-	mRNA	Ir47a-PA	REFSEQ:NM_136736	Ir47a-RA	Ir47a-RA <newline> CG12900-RA
FBtr0273302	FBtr0273302	CG12960-RB	Ir52a	-	-	mRNA	Ir52a-PB	REFSEQ:NM_137197	Ir52a-RB	Ir52a-RB <newline> CG12960-RB
FBtr0088080	FBtr0088080	CG13195-RA	Ir48b	-	-	mRNA	Ir48b-PA	REFSEQ:NM_136853	Ir48b-RA	Ir48b-RA <newline> CG13195-RA
FBtr0080933	FBtr0080933	CG13278-RA	ppk17	-	Transcript terminates at site supported by polyadenylated cDNA.	mRNA	ppk17-PA	REFSEQ:NM_135965	ppk17-RA	CG13278-RA <newline> ppk17-RA
FBtr0343769	FBtr0343769	CG13278-RB	ppk17	-	5' UTR based on RNA-Seq data. <newline> Transcript terminates at site supported by polyadenylated cDNA.	mRNA	ppk17-PB	-	ppk17-RB	CG13278-RB <newline> ppk17-RB
FBtr0289967	FBtr0289967	CG13568-RD	ppk29	-	Transcript terminates at site supported by polyadenylated cDNA.	mRNA	ppk29-PD	REFSEQ:NM_001103972	ppk29-RD	ppk29-RD <newline> CG13568-RD
FBtr0289968	FBtr0289968	CG13568-RE	ppk29	-	Transcript terminates at site supported by polyadenylated cDNA. <newline> Based on cDNA(s) with retained intron; results in premature stop codon and/or downstream start; may or may not produce functional polypeptide.	mRNA	ppk29-PE	REFSEQ:NM_001144276	ppk29-RE	ppk29-RE <newline> CG13568-RE
FBtr0289969	FBtr0289969	CG13568-RF	ppk29	-	Transcript terminates at site supported by polyadenylated cDNA. <newline> Based on cDNA(s) with retained intron; results in premature stop codon and/or downstream start; may or may not produce functional polypeptide.	mRNA	ppk29-PF	REFSEQ:NM_001103971	ppk29-RF	ppk29-RF <newline> CG13568-RF
FBtr0289970	FBtr0289970	CG13568-RG	ppk29	-	Transcript terminates at site supported by polyadenylated cDNA.	mRNA	ppk29-PG	REFSEQ:NM_001144277	ppk29-RG	ppk29-RG <newline> CG13568-RG
FBtr0343344	FBtr0343344	CG13568-RH	ppk29	-	Transcript terminates at site supported by polyadenylated cDNA. <newline> Evidence supports alternative splice leading to premature stop codon and/or downstream start; may or may not produce functional polypeptide.	mRNA	ppk29-PH	-	ppk29-RH	ppk29-RH
FBtr0072274	FBtr0072274	CG13576-RA	Ir60a	-	-	mRNA	Ir60a-PA	REFSEQ:NM_138057	Ir60a-RA	Ir60a-RA <newline> CG13576-RA
FBtr0336954	FBtr0336954	CG13592-RD	Ir60e	-	-	mRNA	Ir60e-PD	REFSEQ:NM_138083	Ir60e-RD	Ir60e-RD
FBtr0300708	FBtr0300708	CG13762-RB	brv3	-	Transcript terminates at site supported by polyadenylated cDNA.	mRNA	brv3-PB	REFSEQ:NM_130657	brv3-RB	brv3-RB <newline> CG13762-RB
FBtr0340092	FBtr0340092	CG13762-RC	brv3	-	Transcript terminates at site supported by polyadenylated cDNA.	mRNA	brv3-PC	-	brv3-RC	brv3-RC
FBtr0309798	FBtr0309798	CG14076-RC	Ir75d	-	Transcript terminates at site supported by polyadenylated cDNA.	mRNA	Ir75d-PC	REFSEQ:NM_140817	Ir75d-RC	Ir75d-RC
FBtr0113295	FBtr0113295	CG14239-RB	ppk15	-	-	mRNA	ppk15-PB	REFSEQ:NM_001104467	ppk15-RB	CG14239-RB <newline> ppk15-RB
FBtr0336956	FBtr0336956	CG14376-RB	Ir87a	-	-	mRNA	Ir87a-PB	REFSEQ:NM_142033	Ir87a-RB	Ir87a-RB
FBtr0086865	FBtr0086865	CG14487-RA	Ir54a	-	Transcript terminates at site supported by polyadenylated cDNA.	mRNA	Ir54a-PA	REFSEQ:NM_137415	Ir54a-RA	Ir54a-RA <newline> CG14487-RA
FBtr0085350	FBtr0085350	CG1448-RA	Inx3	-	Transcript terminates at site supported by polyadenylated cDNA.	mRNA	Inx3-PA	REFSEQ:NM_079991	Inx3-RA	CG1448-RA <newline> inx3-RA <newline> Inx3-RA
FBtr0330306	FBtr0330306	CG1448-RB	Inx3	-	Extended 3' UTR based on RNA-Seq and/or EST data.	mRNA	Inx3-PB	REFSEQ:NM_001276121	Inx3-RB	inx3-RB <newline> Inx3-RB
FBtr0077213	FBtr0077213	CG14584-RA	Ir20a	-	-	mRNA	Ir20a-PA	REFSEQ:NM_134612	Ir20a-RA	Ir20a-RA <newline> CG14584-RA
FBtr0273392	FBtr0273392	CG14585-RB	Ir75a	-	-	mRNA	Ir75a-PB	REFSEQ:NM_140755	Ir75a-RB	Ir75a-RB <newline> CG14585-RB
FBtr0082470	FBtr0082470	CG14723-RA	HisCl1	-	-	mRNA	HisCl1-PA	REFSEQ:NM_169429	HisCl1-RA	HisCl1-RA <newline> CG14723-RA
FBtr0082471	FBtr0082471	CG14723-RB	HisCl1	-	Transcript terminates at site supported by polyadenylated cDNA.	mRNA	HisCl1-PB	REFSEQ:NM_141859	HisCl1-RB	HisCl1-RB <newline> CG14723-RB
FBtr0082472	FBtr0082472	CG14723-RC	HisCl1	-	Based on cDNA(s) with retained intron; results in premature stop codon and/or downstream start; may or may not produce functional polypeptide. <newline> Transcript terminates at site supported by polyadenylated cDNA.	mRNA	HisCl1-PC	REFSEQ:NM_206474	HisCl1-RC	HisCl1-RC <newline> CG14723-RC
FBtr0301826	FBtr0301826	CG14723-RD	HisCl1	-	Transcript terminates at site supported by polyadenylated cDNA.	mRNA	HisCl1-PD	REFSEQ:NM_001170120	HisCl1-RD	HisCl1-RD
FBtr0086465	FBtr0086465	CG15121-RA	Ir56b	-	3' UTR based on RNA-Seq data.	mRNA	Ir56b-PA	REFSEQ:NM_137586	Ir56b-RA	Ir56b-RA <newline> CG15121-RA
FBtr0086466	FBtr0086466	CG15122-RA	Ir56c	-	-	mRNA	Ir56c-PA	REFSEQ:NM_137587	Ir56c-RA	Ir56c-RA <newline> CG15122-RA
FBtr0112815	FBtr0112815	CG1517-RD	na	-	Extended 3' UTR based on RNA-Seq and/or EST data.	mRNA	na-PD	REFSEQ:NM_001103511	na-RD	na-RD
FBtr0303764	FBtr0303764	CG1517-RE	na	-	UTR(s) based on RNA-Seq data.	mRNA	na-PE	REFSEQ:NM_167401	na-RE	na-RE
FBtr0071087	FBtr0071087	CG15324-RA	Ir7c	-	-	mRNA	Ir7c-PA	REFSEQ:NM_132183	Ir7c-RA	CG15324-RA <newline> Ir7c-RA
FBtr0309827	FBtr0309827	CG15324-RB	Ir7c	-	-	mRNA	Ir7c-PB	REFSEQ:NM_001258643	Ir7c-RB	Ir7c-RB
FBtr0071088	FBtr0071088	CG15325-RA	Ir7g	-	-	mRNA	Ir7g-PA	REFSEQ:NM_132185	Ir7g-RA	Ir7g-RA <newline> CG15325-RA
FBtr0336957	FBtr0336957	CG15326-RB	Ir7b	-	Downstream translation start may be used.	mRNA	Ir7b-PB	REFSEQ:NM_132182	Ir7b-RB	Ir7b-RB
FBtr0085764	FBtr0085764	CG15555-RA	ppk24	-	-	mRNA	ppk24-PA	REFSEQ:NM_143603	ppk24-RA	CG15555-RB <newline> CG15555-RA <newline> ppk24-RA
FBtr0289979	FBtr0289979	CG15627-RB	Ir25a	-	Transcript terminates at site supported by polyadenylated cDNA.	mRNA	Ir25a-PB	REFSEQ:NM_135019	Ir25a-RB	Ir25a-RB <newline> CG15627-RB
FBtr0332480	FBtr0332480	CG15627-RC	Ir25a	-	Transcript terminates at site supported by polyadenylated cDNA. <newline> 5' UTR based on RNA-Seq data.	mRNA	Ir25a-PC	REFSEQ:NM_001273120	Ir25a-RC	Ir25a-RC
FBtr0336959	FBtr0336959	CG15627-RD	Ir25a	-	Transcript terminates at site supported by polyadenylated cDNA. <newline> 5' UTR based on RNA-Seq data.	mRNA	Ir25a-PD	REFSEQ:NM_001273121	Ir25a-RD	Ir25a-RD
FBtr0336960	FBtr0336960	CG15627-RE	Ir25a	-	Transcript terminates at site supported by polyadenylated cDNA. <newline> 5' UTR based on RNA-Seq data.	mRNA	Ir25a-PE	REFSEQ:NM_001273122	Ir25a-RE	Ir25a-RE
FBtr0336963	FBtr0336963	CG15685-RC	Ir92a	-	-	mRNA	Ir92a-PC	REFSEQ:NM_001104375	Ir92a-RC	Ir92a-RC
FBtr0336964	FBtr0336964	CG15732-RB	Ir11a	-	-	mRNA	Ir11a-PB	REFSEQ:NM_132567	Ir11a-RB	Ir11a-RB
FBtr0072417	FBtr0072417	CG15860-RA	pain	-	Transcript terminates at site supported by polyadenylated cDNA.	mRNA	pain-PA	REFSEQ:NM_138135	pain-RA	pain-RA <newline> CG15860-RA
FBtr0333813	FBtr0333813	CG15860-RB	pain	-	Unconventional splice site postulated (CT-AG). <newline> Transcript structure based on 5' RACE and encodes protein isoform p72, as described in FBrf0217325. <newline> Transcript terminates at site supported by polyadenylated cDNA.	mRNA	pain-PB	REFSEQ:NM_001274247	pain-RB	pain-RB
FBtr0333814	FBtr0333814	CG15860-RC	pain	-	Transcript structure based on 5' RACE and encodes protein isoform p60, as described in FBrf0217325. <newline> Transcript terminates at site supported by polyadenylated cDNA.	mRNA	pain-PC	REFSEQ:NM_001274248	pain-RC	pain-RC
FBtr0089393	FBtr0089393	CG15899-RB	Ca-alpha1T	-	Unconventional splice site postulated (AT-AC); see FBrf0136018.	mRNA	Ca-alpha1T-PB	REFSEQ:NM_132068	Ca-alpha1T-RB	Ca-alpha1T-RB <newline> CG15899-RB
FBtr0112953	FBtr0112953	CG15899-RC	Ca-alpha1T	-	Unconventional splice site postulated (AT-AC).	mRNA	Ca-alpha1T-PC	REFSEQ:NM_001103419	Ca-alpha1T-RC	Ca-alpha1T-RC
FBtr0304609	FBtr0304609	CG15899-RD	Ca-alpha1T	-	Unconventional splice site postulated (AT-AC).	mRNA	Ca-alpha1T-PD	REFSEQ:NM_001258615	Ca-alpha1T-RD	Ca-alpha1T-RD
FBtr0304610	FBtr0304610	CG15899-RE	Ca-alpha1T	-	Unconventional splice site postulated (AT-AC).	mRNA	Ca-alpha1T-PE	REFSEQ:NM_001258616	Ca-alpha1T-RE	Ca-alpha1T-RE
FBtr0334984	FBtr0334984	CG15899-RF	Ca-alpha1T	-	Unconventional splice site postulated (AT-AC). <newline> Extended 3' UTR based on RNA-Seq and/or EST data.	mRNA	Ca-alpha1T-PF	REFSEQ:NM_001272338	Ca-alpha1T-RF	Ca-alpha1T-RF
FBtr0086497	FBtr0086497	CG15904-RA	Ir56d	-	-	mRNA	Ir56d-PA	REFSEQ:NM_137588	Ir56d-RA	Ir56d-RA <newline> CG15904-RA
FBtr0073405	FBtr0073405	CG1615-RA	Ork1	-	Transcript terminates at site supported by polyadenylated cDNA.	mRNA	Ork1-PA	REFSEQ:NM_167259	Ork1-RA	Ork1-RA <newline> CG1615-RA
FBtr0073404	FBtr0073404	CG1615-RB	Ork1	-	Transcript terminates at site supported by polyadenylated cDNA.	mRNA	Ork1-PB	REFSEQ:NM_078557	Ork1-RB	Ork1-RB <newline> CG1615-RB
FBtr0343584	FBtr0343584	CG1615-RC	Ork1	-	Transcript terminates at site supported by polyadenylated cDNA.	mRNA	Ork1-PC	-	Ork1-RC	Ork1-RC
FBtr0075242	FBtr0075242	CG16793-RA	brv2	-	Transcript terminates at site supported by polyadenylated cDNA. <newline> GC splice donor site postulated	mRNA	brv2-PA	REFSEQ:NM_140713	brv2-RA	brv2-RA <newline> CG16793-RA
FBtr0331846	FBtr0331846	CG16793-RB	brv2	-	Transcript terminates at site supported by polyadenylated cDNA.	mRNA	brv2-PB	REFSEQ:NM_001275053	brv2-RB	brv2-RB
FBtr0088495	FBtr0088495	CG1688-RA	CG1688	-	Transcript terminates at site supported by polyadenylated cDNA. <newline> Transcriptional initiation is supported by short-capped RNA data (FBrf0209722).	mRNA	CG1688-PA	REFSEQ:NM_136672	CG1688-RA	CG1688-RA
FBtr0077224	FBtr0077224	CG1693-RA	tty	-	mRNA structure inferred from FlyBase alignment of cDNA to reference sequence <newline> Transcript terminates at site supported by polyadenylated cDNA.	mRNA	tty-PA	REFSEQ:NM_080712	tty-RA	tty-RA
FBtr0329900	FBtr0329900	CG1693-RC	tty	-	Alternative transcript based on orthologous short isoforms annotated in other insects (including Aedes aegypti, Tribolium castaneum, Acyrthosiphon pisum, Daphnia pulex).	mRNA	tty-PC	REFSEQ:NM_001272838	tty-RC	tty-RC
FBtr0329901	FBtr0329901	CG1693-RD	tty	-	Extended 3' UTR based on EST and RNA-Seq data.	mRNA	tty-PD	REFSEQ:NM_167744	tty-RD	tty-RD
FBtr0329902	FBtr0329902	CG1693-RE	tty	-	Transcript terminates at site supported by polyadenylated cDNA.	mRNA	tty-PE	REFSEQ:NM_001272839	tty-RE	tty-RE
FBtr0329903	FBtr0329903	CG1693-RF	tty	-	Extended 3' UTR based on EST and RNA-Seq data.	mRNA	tty-PF	REFSEQ:NM_001272840	tty-RF	tty-RF
FBtr0333749	FBtr0333749	CG1693-RG	tty	-	-	mRNA	tty-PG	REFSEQ:NM_001272837	tty-RG	tty-RG
FBtr0077339	FBtr0077339	CG17063-RA	Inx6	-	UTR(s) based on RNA-Seq data.	mRNA	Inx6-PA	REFSEQ:NM_132146	Inx6-RA	Inx6-RA <newline> inx6-RA <newline> CG17063-RA
FBtr0080184	FBtr0080184	CG17137-RA	Porin2	-	Transcript terminates at site supported by polyadenylated cDNA.	mRNA	Porin2-PA	REFSEQ:NM_135618	Porin2-RA	Porin2-RA <newline> CG17137-RA
FBtr0332030	FBtr0332030	CG17137-RB	Porin2	-	Transcript terminates at site supported by polyadenylated cDNA.	mRNA	Porin2-PB	REFSEQ:NM_001273435	Porin2-RB	Porin2-RB
FBtr0100836	FBtr0100836	CG17139-RA	CG17139	-	Dicistronic transcript. <newline> Transcript terminates at site supported by polyadenylated cDNA.	mRNA	CG17139-PA	REFSEQ:NM_001038809	CG17139-RA	CG17139-RA
FBtr0100837	FBtr0100837	CG17140-RA	CG17140	-	Dicistronic transcript. <newline> Transcript terminates at site supported by polyadenylated cDNA.	mRNA	CG17140-PA	REFSEQ:NM_001038808	CG17140-RA	CG17140-RA <newline> CG17139-RB
FBtr0100838	FBtr0100838	CG17140-RB	CG17140	-	Monocistronic transcript. <newline> Transcript terminates at site supported by polyadenylated cDNA.	mRNA	CG17140-PB	REFSEQ:NM_001038807	CG17140-RB	CG17140-RB
FBtr0072524	FBtr0072524	CG17142-RA	pyx	-	Transcript terminates at site supported by polyadenylated cDNA.	mRNA	pyx-PA	REFSEQ:NM_138171	pyx-RA	pyx-RA <newline> CG17142-RA
FBtr0072525	FBtr0072525	CG17142-RB	pyx	-	Transcript terminates at site supported by polyadenylated cDNA.	mRNA	pyx-PB	REFSEQ:NM_167813	pyx-RB	pyx-RB <newline> CG17142-RB
FBtr0076026	FBtr0076026	CG17152-RA	Ir68b	-	-	mRNA	Ir68b-PA	REFSEQ:NM_140291	Ir68b-RA	Ir68b-RA <newline> CG17152-RA
FBtr0074129	FBtr0074129	CG17336-RC	Lcch3	-	Transcript terminates at site supported by polyadenylated cDNA.	mRNA	Lcch3-PC	REFSEQ:NM_206746	Lcch3-RC	Lcch3-RC <newline> CG17336-RC
FBtr0273202	FBtr0273202	CG17381-RB	Ir94g	-	-	mRNA	Ir94g-PB	REFSEQ:NM_142890	Ir94g-RB	Ir94g-RB <newline> CG17381-RB
FBtr0273205	FBtr0273205	CG17382-RB	Ir94h	-	-	mRNA	Ir94h-PB	REFSEQ:NM_142891	Ir94h-RB	Ir94h-RB <newline> CG17382-RB
FBtr0306160	FBtr0306160	CG17662-RB	CG17662	-	Transcriptional initiation site is supported by short-capped RNA data (FBrf0209722). <newline> 3' UTR based on RNA-Seq data.	mRNA	CG17662-PB	REFSEQ:NM_137968	CG17662-RB	CG17662-RB
FBtr0072107	FBtr0072107	CG17664-RA	CG17664	-	Transcript terminates at site supported by polyadenylated cDNA.	mRNA	CG17664-PA	REFSEQ:NM_137967	CG17664-RA	CG17664-RA
FBtr0336928	FBtr0336928	CG17664-RC	CG17664	-	Transcript terminates at site supported by polyadenylated cDNA.	mRNA	CG17664-PC	REFSEQ:NM_176253	CG17664-RC	CG17664-RC
FBtr0071675	FBtr0071675	CG17922-RA	CngB	-	Transcript terminates at site supported by polyadenylated cDNA.	mRNA	CngB-PA	REFSEQ:NM_137763	CngB-RA	CG17922-RA <newline> CngB-RA
FBtr0342961	FBtr0342961	CG17922-RB	CngB	-	Transcript terminates at site supported by polyadenylated cDNA.	mRNA	CngB-PB	-	CngB-RB	CG17922-RB <newline> CngB-RB
FBtr0083938	FBtr0083938	CG18039-RA	GluRIID	RE24732	Transcript terminates at site supported by polyadenylated cDNA. <newline> 3' UTR overlaps downstream gene CG31201	mRNA	GluRIID-PA	REFSEQ:NM_143725	GluRIID-RA	CG18039-RA <newline> Kai-RIA-RA <newline> KaiRIA-RA <newline> GluRIID-RA
FBtr0085449	FBtr0085449	CG18110-RA	ppk30	-	Transcript terminates at site supported by polyadenylated cDNA.	mRNA	ppk30-PA	REFSEQ:NM_143449	ppk30-RA	CG18110-RA <newline> ppk30-RA
FBtr0332441	FBtr0332441	CG18110-RB	ppk30	-	Extent of 3' UTR based on RNA-Seq data.	mRNA	ppk30-PB	REFSEQ:NM_001276147	ppk30-RB	CG18110-RB <newline> ppk30-RB
FBtr0085451	FBtr0085451	CG18287-RA	ppk19	-	-	mRNA	ppk19-PA	REFSEQ:NM_143451	ppk19-RA	CG18287-RA <newline> ppk19-RA
FBtr0088471	FBtr0088471	CG18345-RA	trpl	-	Transcript terminates at site supported by polyadenylated cDNA.	mRNA	trpl-PA	REFSEQ:NM_057547	trpl-RA	trpl-RA
FBtr0088473	FBtr0088473	CG18345-RB	trpl	-	Transcript terminates at site supported by polyadenylated cDNA.	mRNA	trpl-PB	REFSEQ:NM_165694	trpl-RB	trpl-RB <newline> CG18345-RB
FBtr0301662	FBtr0301662	CG18345-RD	trpl	-	Transcript terminates at site supported by polyadenylated cDNA.	mRNA	trpl-PD	REFSEQ:NM_165695	trpl-RD	trpl-RD
FBtr0289988	FBtr0289988	CG2302-RB	nAChRalpha3	-	UTR(s) based on RNA-Seq data.	mRNA	nAChRalpha3-PB	REFSEQ:NM_080340	nAChRalpha3-RB	nAcRalpha-7E-RB <newline> nAChRalpha3-RB
FBtr0339652	FBtr0339652	CG2302-RC	nAChRalpha3	-	Extended 3' UTR based on RNA-Seq and/or EST data. <newline> UTR(s) based on RNA-Seq data.	mRNA	nAChRalpha3-PC	-	nAChRalpha3-RC	nAcRalpha-7E-RC <newline> nAChRalpha3-RC
FBtr0113008	FBtr0113008	CG2657-RB	Ir21a	-	UTR(s) based on RNA-Seq data.	mRNA	Ir21a-PB	REFSEQ:NM_001103573	Ir21a-RB	Ir21a-RB <newline> CG2657-RB
FBtr0089274	FBtr0089274	CG2822-RA	Shaw	-	Transcript terminates at site supported by polyadenylated cDNA.	mRNA	Shaw-PA	REFSEQ:NM_057373	Shaw-RA	Shaw-RA
FBtr0089275	FBtr0089275	CG2822-RB	Shaw	-	Transcript terminates at site supported by polyadenylated cDNA.	mRNA	Shaw-PB	REFSEQ:NM_164554	Shaw-RB	Shaw-RB <newline> CG2822-RB
FBtr0289989	FBtr0289989	CG2822-RC	Shaw	-	Transcript terminates at site supported by polyadenylated cDNA.	mRNA	Shaw-PC	REFSEQ:NM_001144310	Shaw-RC	Shaw-RC
FBtr0332184	FBtr0332184	CG2822-RD	Shaw	-	Extended 3' UTR based on RNA-Seq and/or EST data.	mRNA	Shaw-PD	REFSEQ:NM_001273071	Shaw-RD	Shaw-RD
FBtr0332185	FBtr0332185	CG2822-RE	Shaw	-	Extended 3' UTR based on RNA-Seq and/or EST data.	mRNA	Shaw-PE	REFSEQ:NM_001273072	Shaw-RE	Shaw-RE
FBtr0078763	FBtr0078763	CG2902-RA	Nmdar1	-	GC splice donor site postulated <newline> Transcript terminates at site supported by polyadenylated cDNA.	mRNA	Nmdar1-PA	REFSEQ:NM_169059	Nmdar1-RA	Nmdar1-RA
FBtr0071035	FBtr0071035	CG2977-RA	Inx7	-	Transcript terminates at site supported by polyadenylated cDNA.	mRNA	Inx7-PA	REFSEQ:NM_176699	Inx7-RA	CG2977-RA <newline> inx7-RA <newline> Inx7-RA
FBtr0071034	FBtr0071034	CG2977-RB	Inx7	-	Transcript terminates at site supported by polyadenylated cDNA.	mRNA	Inx7-PB	REFSEQ:NM_176698	Inx7-RB	CG2977-RB <newline> inx7-RB <newline> Inx7-RB
FBtr0087365	FBtr0087365	CG30081-RA	Ir51b	-	-	mRNA	Ir51b-PA	REFSEQ:NM_166080	Ir51b-RA	Ir51b-RA <newline> CG30081-RA
FBtr0086595	FBtr0086595	CG30125-RA	Ir56a	-	-	mRNA	Ir56a-PA	REFSEQ:NM_166323	Ir56a-RA	Ir56a-RA <newline> CG30125-RA
FBtr0072116	FBtr0072116	CG30181-RA	ppk3	-	-	mRNA	ppk3-PA	REFSEQ:NM_166606	ppk3-RA	CG15872-RA <newline> CG30181-RA <newline> ppk3-RA
FBtr0071036	FBtr0071036	CG3039-RA	ogre	-	Transcript terminates at site supported by polyadenylated cDNA.	mRNA	ogre-PA	REFSEQ:NM_080085	ogre-RA	ogre-RA <newline> CG3039-RA
FBtr0071037	FBtr0071037	CG3039-RB	ogre	-	Transcriptional initiation site supported by short-capped RNA data (FBrf0209722). <newline> Transcript terminates at site supported by polyadenylated cDNA.	mRNA	ogre-PB	REFSEQ:NM_167101	ogre-RB	ogre-RB <newline> CG3039-RB
FBtr0309873	FBtr0309873	CG3039-RC	ogre	-	Extended 3' UTR based on RNA-Seq and EST data. <newline> Transcriptional initiation site supported by short-capped RNA data (FBrf0209722).	mRNA	ogre-PC	REFSEQ:NM_001258628	ogre-RC	ogre-RC
FBtr0309874	FBtr0309874	CG3039-RD	ogre	-	Transcript terminates at site supported by polyadenylated cDNA. <newline> Transcriptional initiation site supported by short-capped RNA data (FBrf0209722).	mRNA	ogre-PD	REFSEQ:NM_001258629	ogre-RD	ogre-RD
FBtr0309875	FBtr0309875	CG3039-RE	ogre	-	Transcript terminates at site supported by polyadenylated cDNA.	mRNA	ogre-PE	REFSEQ:NM_001272370	ogre-RE	ogre-RE
FBtr0334881	FBtr0334881	CG3039-RF	ogre	-	Transcript terminates at site supported by polyadenylated cDNA.	mRNA	ogre-PF	REFSEQ:NM_001272371	ogre-RF	ogre-RF
FBtr0273344	FBtr0273344	CG30464-RB	Ir52d	-	-	mRNA	Ir52d-PB	REFSEQ:NM_137198	Ir52d-RB	Ir52d-RB <newline> CG30464-RB
FBtr0087329	FBtr0087329	CG30468-RA	Ir52c	-	-	mRNA	Ir52c-PA	REFSEQ:NM_166098	Ir52c-RA	Ir52c-RA <newline> CG30468-RA
FBtr0273350	FBtr0273350	CG30469-RB	Ir52b	-	-	mRNA	Ir52b-PB	REFSEQ:NM_166097	Ir52b-RB	Ir52b-RB <newline> CG30469-RB
FBtr0113383	FBtr0113383	CG31065-RB	ppk31	-	-	mRNA	ppk31-PB	REFSEQ:NM_001104474	ppk31-RB	CG31065-RB <newline> ppk31-RB
FBtr0273357	FBtr0273357	CG31105-RB	ppk22	-	-	mRNA	ppk22-PB	REFSEQ:NM_170175	ppk22-RB	CG31105-RB <newline> ppk22-RB
FBtr0306088	FBtr0306088	CG31105-RC	ppk22	IP12083	-	mRNA	ppk22-PC	REFSEQ:NM_001260369	ppk22-RC	CG31105-RC <newline> ppk22-RC
FBtr0082526	FBtr0082526	CG31116-RA	ClC-a	-	Transcript terminates at site supported by polyadenylated cDNA.	mRNA	ClC-a-PA	REFSEQ:NM_169432	ClC-a-RA	ClC-a-RA <newline> CG31116-RA
FBtr0082527	FBtr0082527	CG31116-RC	ClC-a	-	Transcript terminates at site supported by polyadenylated cDNA.	mRNA	ClC-a-PC	REFSEQ:NM_169431	ClC-a-RC	ClC-a-RC <newline> CG31116-RC
FBtr0082528	FBtr0082528	CG31116-RD	ClC-a	-	Transcript terminates at site supported by polyadenylated cDNA.	mRNA	ClC-a-PD	REFSEQ:NM_176462	ClC-a-RD	ClC-a-RD <newline> CG31116-RD
FBtr0113391	FBtr0113391	CG31116-RF	ClC-a	-	Transcript terminates at site supported by polyadenylated cDNA.	mRNA	ClC-a-PF	REFSEQ:NM_001104282	ClC-a-RF	ClC-a-RF <newline> CG31116-RF
FBtr0300622	FBtr0300622	CG31116-RG	ClC-a	-	Transcript terminates at site supported by polyadenylated cDNA.	mRNA	ClC-a-PG	REFSEQ:NM_001104281	ClC-a-RG	ClC-a-RG <newline> CG31116-RG
FBtr0301023	FBtr0301023	CG31116-RH	ClC-a	-	Transcript terminates at site supported by polyadenylated cDNA.	mRNA	ClC-a-PH	REFSEQ:NM_001170121	ClC-a-RH	ClC-a-RH <newline> CG31116-RH
FBtr0334891	FBtr0334891	CG31116-RI	ClC-a	-	Transcript terminates at site supported by polyadenylated cDNA.	mRNA	ClC-a-PI	REFSEQ:NM_001275558	ClC-a-RI	ClC-a-RI
FBtr0084193	FBtr0084193	CG31164-RA	Ir94a	-	-	mRNA	Ir94a-PA	REFSEQ:NM_169993	Ir94a-RA	Ir94a-RA <newline> CG31164-RA
FBtr0110837	FBtr0110837	CG31201-RB	GluRIIE	-	GC splice donor site postulated <newline> Transcript terminates at site supported by polyadenylated cDNA.	mRNA	GluRIIE-PB	REFSEQ:NM_001043268	GluRIIE-RB	GluRIIE-RB
FBtr0290293	FBtr0290293	CG31225-RB	Ir94f	-	-	mRNA	Ir94f-PB	REFSEQ:NM_170075	Ir94f-RB	Ir94f-RB <newline> CG31225-RB
FBtr0081753	FBtr0081753	CG31284-RA	wtrw	-	Transcript terminates at site supported by polyadenylated cDNA.	mRNA	wtrw-PA	REFSEQ:NM_169200	wtrw-RA	wtrw-RA <newline> CG31284-RA
FBtr0081754	FBtr0081754	CG31284-RB	wtrw	-	Transcript terminates at site supported by polyadenylated cDNA. <newline> Only one EST supports this alternative transcript	mRNA	wtrw-PB	REFSEQ:NM_169201	wtrw-RB	wtrw-RB <newline> CG31284-RB
FBtr0081755	FBtr0081755	CG31284-RC	wtrw	-	Transcript terminates at site supported by polyadenylated cDNA.	mRNA	wtrw-PC	REFSEQ:NM_206459	wtrw-RC	wtrw-RC <newline> CG31284-RC
FBtr0339709	FBtr0339709	CG31284-RD	wtrw	-	Transcript terminates at site supported by polyadenylated cDNA.	mRNA	wtrw-PD	-	wtrw-RD	wtrw-RD
FBtr0336965	FBtr0336965	CG31423-RB	Ir94c	-	-	mRNA	Ir94c-PB	REFSEQ:NM_169995	Ir94c-RB	Ir94c-RB
FBtr0336966	FBtr0336966	CG31424-RB	Ir94b	-	-	mRNA	Ir94b-PB	REFSEQ:NM_169994	Ir94b-RB	Ir94b-RB
FBtr0336967	FBtr0336967	CG31718-RC	Ir31a	-	UTR(s) based on RNA-Seq data. <newline> CDS extended 5' based on data associated with FBrf0211681.	mRNA	Ir31a-PC	REFSEQ:NM_001273417	Ir31a-RC	Ir31a-RC
FBtr0336968	FBtr0336968	CG31718-RD	Ir31a	-	UTR(s) based on RNA-Seq data. <newline> CDS extended 5' based on data associated with FBrf0211681.	mRNA	Ir31a-PD	REFSEQ:NM_164926	Ir31a-RD	Ir31a-RD
FBtr0072169	FBtr0072169	CG3182-RA	sei	-	Transcript terminates at site supported by polyadenylated cDNA.	mRNA	sei-PA	REFSEQ:NM_057365	sei-RA	sei-RA <newline> CG3182-RB
FBtr0072170	FBtr0072170	CG3182-RB	sei	-	Transcript terminates at site supported by polyadenylated cDNA.	mRNA	sei-PB	REFSEQ:NM_166653	sei-RB	sei-RB <newline> CG3182-RA
FBtr0343342	FBtr0343342	CG3182-RC	sei	-	Transcript terminates at site supported by polyadenylated cDNA. <newline> 5' UTR based on RNA-Seq data.	mRNA	sei-PC	-	sei-RC	sei-RC
FBtr0076293	FBtr0076293	CG32058-RA	Ir67c	-	-	mRNA	Ir67c-PA	REFSEQ:NM_168407	Ir67c-RA	Ir67c-RA <newline> CG32058-RA
FBtr0074680	FBtr0074680	CG32538-RA	nAChRalpha7	-	Transcript terminates at site supported by cDNA.	mRNA	nAChRalpha7-PA	REFSEQ:NM_206791	nAChRalpha7-RA	CG32538-RA <newline> nAcRalpha-18C-RA <newline> gfA-RA <newline> nAChRalpha7-RA
FBtr0301834	FBtr0301834	CG32538-RD	nAChRalpha7	-	Extended 3' UTR based on RNA-Seq and/or EST data.	mRNA	nAChRalpha7-PD	REFSEQ:NM_167645	nAChRalpha7-RD	gfA-RD <newline> nAChRalpha7-RD
FBtr0301835	FBtr0301835	CG32538-RE	nAChRalpha7	-	Transcript terminates at site supported by cDNA. <newline> Small exon in large upstream intron supported by second tier modENCODE RNA-seq junction data (FBrf0217580) and RNA-seq expression data.	mRNA	nAChRalpha7-PE	REFSEQ:NM_001169324	nAChRalpha7-RE	gfA-RE <newline> nAChRalpha7-RE
FBtr0343798	FBtr0343798	CG32538-RF	nAChRalpha7	-	Extended 3' UTR based on RNA-Seq and/or EST data.	mRNA	nAChRalpha7-PF	-	nAChRalpha7-RF	gfA-RF <newline> nAChRalpha7-RF
FBtr0071333	FBtr0071333	CG32704-RA	Ir8a	-	-	mRNA	Ir8a-PA	REFSEQ:NM_167185	Ir8a-RA	Ir8a-RA <newline> CG12666-RA <newline> CG12122-RA <newline> CG32704-RA
FBtr0307179	FBtr0307179	CG32792-RG	ppk8	-	Transcript terminates at site supported by polyadenylated cDNA.	mRNA	ppk8-PG	REFSEQ:NM_001144679	ppk8-RG	CG32792-RG <newline> ppk8-RG
FBtr0307180	FBtr0307180	CG32792-RH	ppk8	-	Transcript terminates at site supported by polyadenylated cDNA.	mRNA	ppk8-PH	REFSEQ:NM_001042795	ppk8-RH	CG32792-RH <newline> ppk8-RH
FBtr0070260	FBtr0070260	CG32810-RB	inc	-	Short CDS OK <newline> Transcript terminates at site supported by polyadenylated cDNA. <newline> Transposon inserted in intron	mRNA	inc-PB	REFSEQ:NM_130570	inc-RB	inc-RB <newline> CG14784-RB <newline> CG32810-RB
FBtr0339590	FBtr0339590	CG32810-RC	inc	-	Transcript terminates at site supported by polyadenylated cDNA.	mRNA	inc-PC	-	inc-RC	inc-RC
FBtr0339591	FBtr0339591	CG32810-RD	inc	-	Transcript terminates at site supported by polyadenylated cDNA. <newline> UTR(s) based on RNA-Seq data.	mRNA	inc-PD	-	inc-RD	inc-RD
FBtr0080594	FBtr0080594	CG32975-RB	nAChRalpha5	-	Transcript terminates at site supported by polyadenylated cDNA.	mRNA	nAChRalpha5-PB	REFSEQ:NM_205986	nAChRalpha5-RB	CG32975-RB <newline> nAcRalpha-34E-RB <newline> nAChRalpha5-RB
FBtr0300594	FBtr0300594	CG32975-RD	nAChRalpha5	-	Extended 3' UTR based on RNA-Seq and/or EST data.	mRNA	nAChRalpha5-PD	REFSEQ:NM_205985	nAChRalpha5-RD	nAcRalpha-34E-RD <newline> nAChRalpha5-RD
FBtr0301836	FBtr0301836	CG32975-RF	nAChRalpha5	-	Truncated polypeptide supported (alternative splice): transcript isoform with skipped exon and truncated CDS supported by FBrf0147063 (described as allele B). <newline> Based on cDNA(s) that contain premature stop codon and/or downstream start; may or may not produce functional polypeptide. <newline> Transcript terminates at site supported by polyadenylated cDNA.	mRNA	nAChRalpha5-PF	REFSEQ:NM_176035	nAChRalpha5-RF	nAcRalpha-34E-RF <newline> nAChRalpha5-RF
FBtr0309867	FBtr0309867	CG32975-RH	nAChRalpha5	-	Extended 3' UTR based on RNA-Seq and/or EST data.	mRNA	nAChRalpha5-PH	REFSEQ:NM_001259098	nAChRalpha5-RH	nAcRalpha-34E-RH <newline> nAChRalpha5-RH
FBtr0113448	FBtr0113448	CG33061-RB	CG33061	-	Transcript terminates at site supported by polyadenylated cDNA. <newline> 5' UTR from RNA-seq data.	mRNA	CG33061-PB	REFSEQ:NM_001104150	CG33061-RB	CG33061-RB
FBtr0310460	FBtr0310460	CG33061-RC	CG33061	-	Transcript terminates at site supported by polyadenylated cDNA. <newline> Based on RNA-Seq junctions that cause premature stop codon and/or downstream start; may or may not produce functional polypeptide. <newline> 5' UTR from RNA-seq data.	mRNA	CG33061-PC	REFSEQ:NM_001275008	CG33061-RC	CG33061-RC
FBtr0299832	FBtr0299832	CG33135-RC	KCNQ	-	Based on cDNA(s) that contain premature stop codon and/or downstream start; may or may not produce functional polypeptide. <newline> 3' UTR based on RNA-Seq data.	mRNA	KCNQ-PC	REFSEQ:NM_001144159	KCNQ-RC	KCNQ-RC
FBtr0299833	FBtr0299833	CG33135-RD	KCNQ	-	Transcript terminates at site supported by polyadenylated cDNA.	mRNA	KCNQ-PD	REFSEQ:NM_001144160	KCNQ-RD	KCNQ-RD
FBtr0301443	FBtr0301443	CG33135-RE	KCNQ	-	Transcript terminates at site supported by polyadenylated cDNA.	mRNA	KCNQ-PE	REFSEQ:NM_176119	KCNQ-RE	KCNQ-RE
FBtr0301444	FBtr0301444	CG33135-RF	KCNQ	-	Transcript terminates at site supported by polyadenylated cDNA.	mRNA	KCNQ-PF	REFSEQ:NM_176120	KCNQ-RF	KCNQ-RF
FBtr0310093	FBtr0310093	CG33135-RG	KCNQ	-	Transcript terminates at site supported by polyadenylated cDNA.	mRNA	KCNQ-PG	REFSEQ:NM_001273919	KCNQ-RG	KCNQ-RG
FBtr0310094	FBtr0310094	CG33135-RH	KCNQ	-	Transcript terminates at site supported by polyadenylated cDNA.	mRNA	KCNQ-PH	REFSEQ:NM_001273920	KCNQ-RH	KCNQ-RH
FBtr0310095	FBtr0310095	CG33135-RI	KCNQ	-	Transcript terminates at site supported by polyadenylated cDNA.	mRNA	KCNQ-PI	REFSEQ:NM_001273921	KCNQ-RI	KCNQ-RI
FBtr0310096	FBtr0310096	CG33135-RJ	KCNQ	-	Transcript terminates at site supported by polyadenylated cDNA.	mRNA	KCNQ-PJ	REFSEQ:NM_001273922	KCNQ-RJ	KCNQ-RJ
FBtr0310097	FBtr0310097	CG33135-RK	KCNQ	-	Transcript terminates at site supported by polyadenylated cDNA.	mRNA	KCNQ-PK	REFSEQ:NM_001273923	KCNQ-RK	KCNQ-RK
FBtr0305326	FBtr0305326	CG33289-RB	ppk5	-	-	mRNA	ppk5-PB	REFSEQ:NM_206416	ppk5-RB	CG33289-RB <newline> ppk5-RB
FBtr0305327	FBtr0305327	CG33289-RC	ppk5	-	-	mRNA	ppk5-PC	REFSEQ:NM_001259940	ppk5-RC	CG33289-RC <newline> ppk5-RC
FBtr0086169	FBtr0086169	CG33349-RA	ppk25	-	-	mRNA	ppk25-PA	REFSEQ:NM_206044	ppk25-RA	ppk25-RA <newline> CG33349-RA <newline> CG15242-RA
FBtr0336974	FBtr0336974	CG33492-RC	Ir41a	-	3' UTR based on RNA-Seq data.	mRNA	Ir41a-PC	REFSEQ:NM_206022	Ir41a-RC	Ir41a-RC
FBtr0091448	FBtr0091448	CG33508-RA	ppk13	-	UTR(s) based on RNA-Seq data. <newline> Annotation based on FBrf0158514	mRNA	ppk13-PA	REFSEQ:NM_001014495	ppk13-RA	ppk13-RA <newline> CG33508-RA <newline> CG14398-RA <newline> ppk13:1-RA <newline> ppk13:3-RA
FBtr0091453	FBtr0091453	CG33513-RA	Nmdar2	-	-	mRNA	Nmdar2-PA	REFSEQ:NM_001014716	Nmdar2-RA	Nmdar2-RA <newline> CG33513-RA <newline> CG14793-RA <newline> Nmdar2-RC
FBtr0091454	FBtr0091454	CG33513-RB	Nmdar2	-	-	mRNA	Nmdar2-PB	REFSEQ:NM_001014715	Nmdar2-RB	Nmdar2-RB <newline> CG33513-RB <newline> CG14793-RB <newline> Nmdar2-RD
FBtr0070288	FBtr0070288	CG33513-RC	Nmdar2	-	-	mRNA	Nmdar2-PC	REFSEQ:NM_001014714	Nmdar2-RC	Nmdar2-RC <newline> CG33513-RC
FBtr0301842	FBtr0301842	CG33513-RD	Nmdar2	-	-	mRNA	Nmdar2-PD	REFSEQ:NM_001169164	Nmdar2-RD	Nmdar2-RD
FBtr0301843	FBtr0301843	CG33513-RE	Nmdar2	-	-	mRNA	Nmdar2-PE	REFSEQ:NM_001169165	Nmdar2-RE	Nmdar2-RE
FBtr0301844	FBtr0301844	CG33513-RF	Nmdar2	-	-	mRNA	Nmdar2-PF	REFSEQ:NM_001169166	Nmdar2-RF	Nmdar2-RF
FBtr0339592	FBtr0339592	CG33513-RG	Nmdar2	-	Extended 3' UTR based on RNA-Seq and/or EST data.	mRNA	Nmdar2-PG	-	Nmdar2-RG	Nmdar2-RG
FBtr0100014	FBtr0100014	CG33971-RA	Ir62a	-	-	mRNA	Ir62a-PA	REFSEQ:NM_001038897	Ir62a-RA	Ir62a-RA <newline> CG33971-RA
FBtr0100097	FBtr0100097	CG34042-RB	ppk10	-	Intron (r4:10451194..10451131; r4:10451011..10450950) verified by RT-PCR product from amplicon (r4:10451527..10450866); BP1007 in FBrf0183657	mRNA	ppk10-PB	REFSEQ:NM_001038805	ppk10-RB	ppk10-RB <newline> CG34042-RB
FBtr0100831	FBtr0100831	CG34058-RA	ppk11	-	GC splice donor site postulated	mRNA	ppk11-PA	REFSEQ:NM_001038798	ppk11-RA	ppk11-RA
FBtr0100832	FBtr0100832	CG34059-RA	ppk16	-	-	mRNA	ppk16-PA	REFSEQ:NM_001038797	ppk16-RA	ppk16-RA <newline> CG4110-RA
FBtr0113487	FBtr0113487	CG34143-RC	Ir10a	-	-	mRNA	Ir10a-PC	REFSEQ:NM_001103479	Ir10a-RC	CG34143-RC <newline> Ir10a-RC
FBtr0112571	FBtr0112571	CG34358-RA	shakB	-	-	mRNA	shakB-PA	REFSEQ:NM_170660	shakB-RA	shakB-RA
FBtr0112570	FBtr0112570	CG34358-RC	shakB	-	Extended 3' UTR based on EST and RNA-Seq data.	mRNA	shakB-PC	REFSEQ:NM_078701	shakB-RC	shakB-RC
FBtr0112569	FBtr0112569	CG34358-RD	shakB	-	-	mRNA	shakB-PD	REFSEQ:NM_134566	shakB-RD	shakB-RD
FBtr0112572	FBtr0112572	CG34358-RE	shakB	-	GC splice donor site postulated	mRNA	shakB-PE	REFSEQ:NM_001103568	shakB-RE	shakB-RE
FBtr0114645	FBtr0114645	CG34358-RF	shakB	-	-	mRNA	shakB-PF	REFSEQ:NM_001144750	shakB-RF	shakB-RF
FBtr0309369	FBtr0309369	CG34358-RG	shakB	-	Extended 3' UTR based on EST and RNA-Seq data.	mRNA	shakB-PG	REFSEQ:NM_001258858	shakB-RG	shakB-RG
FBtr0309370	FBtr0309370	CG34358-RH	shakB	-	Extended 3' UTR based on EST and RNA-Seq data.	mRNA	shakB-PH	REFSEQ:NM_001258859	shakB-RH	shakB-RH
FBtr0342859	FBtr0342859	CG34358-RI	shakB	-	Extended 3' UTR based on RNA-Seq and/or EST data. <newline> 5' UTR based on RNA-Seq data.	mRNA	shakB-PI	-	shakB-RI	shakB-RI
FBtr0308029	FBtr0308029	CG34366-RC	Shawl	-	5' UTR based on RNA-Seq data.	mRNA	Shawl-PC	REFSEQ:NM_001103661	Shawl-RC	Shawl-RC
FBtr0332598	FBtr0332598	CG34366-RD	Shawl	-	Extended 3' UTR based on RNA-Seq and/or EST data. <newline> 5' UTR based on RNA-Seq data.	mRNA	Shawl-PD	REFSEQ:NM_135440	Shawl-RD	Shawl-RD
FBtr0112594	FBtr0112594	CG34369-RA	ppk9	-	-	mRNA	ppk9-PA	REFSEQ:NM_137778	ppk9-RA	CG34369-RA <newline> ppk9-RA
FBtr0112644	FBtr0112644	CG34396-RC	CG34396	-	Transcript terminates at site supported by polyadenylated cDNA.	mRNA	CG34396-PC	REFSEQ:NM_001103922	CG34396-RC	CG34396-RC
FBtr0112645	FBtr0112645	CG34396-RD	CG34396	-	Transcript terminates at site supported by polyadenylated cDNA. <newline> Transcriptional initiation is supported by short-capped RNA data (FBrf0209722).	mRNA	CG34396-PD	REFSEQ:NM_137703	CG34396-RD	CG34396-RD
FBtr0308342	FBtr0308342	CG34405-RG	NaCP60E	-	Transcript terminates at site supported by polyadenylated cDNA. <newline> GC splice donor site postulated. <newline> Transcriptional initiation is supported by short-capped RNA data (FBrf0209722). <newline> Transcript postulated to overlap transposable element.	mRNA	NaCP60E-PG	REFSEQ:NM_166696	NaCP60E-RG	NaCP60E-RG
FBtr0308343	FBtr0308343	CG34405-RH	NaCP60E	-	GC splice donor site postulated. <newline> Transcript terminates at site supported by polyadenylated cDNA. <newline> Transcriptional initiation is supported by short-capped RNA data (FBrf0209722). <newline> Transcript postulated to overlap transposable element.	mRNA	NaCP60E-PH	REFSEQ:NM_001202078	NaCP60E-RH	NaCP60E-RH
FBtr0308344	FBtr0308344	CG34405-RI	NaCP60E	-	Transcriptional initiation is supported by short-capped RNA data (FBrf0209722). <newline> Transcript terminates at site supported by polyadenylated cDNA. <newline> GC splice donor site postulated. <newline> Transcript postulated to overlap transposable element.	mRNA	NaCP60E-PI	REFSEQ:NM_001259578	NaCP60E-RI	NaCP60E-RI
FBtr0308345	FBtr0308345	CG34405-RJ	NaCP60E	-	Extended 3' UTR based on RNA-Seq data. <newline> GC splice donor site postulated. <newline> Transcript postulated to overlap transposable element. <newline> Transcriptional initiation is supported by short-capped RNA data (FBrf0209722).	mRNA	NaCP60E-PJ	REFSEQ:NM_001259579	NaCP60E-RJ	NaCP60E-RJ
FBtr0308346	FBtr0308346	CG34405-RK	NaCP60E	-	GC splice donor site postulated. <newline> Transcript terminates at site supported by polyadenylated cDNA. <newline> This transcript contains alternative exon 11B, as described in FBrf0213974. <newline> Transcriptional initiation is supported by short-capped RNA data (FBrf0209722). <newline> Transcript postulated to overlap transposable element.	mRNA	NaCP60E-PK	REFSEQ:NM_001259580	NaCP60E-RK	NaCP60E-RK
FBtr0308347	FBtr0308347	CG34405-RL	NaCP60E	-	GC splice donor site postulated. <newline> Transcript terminates at site supported by polyadenylated cDNA. <newline> Evidence supports alternative splice leading to premature stop codon and/or downstream start; may or may not produce functional polypeptide. <newline> Transcriptional initiation is supported by short-capped RNA data (FBrf0209722). <newline> Transcript postulated to overlap transpos…	mRNA	NaCP60E-PL	REFSEQ:NM_001259581	NaCP60E-RL	NaCP60E-RL
FBtr0330240	FBtr0330240	CG34405-RM	NaCP60E	-	Transcript terminates at site supported by polyadenylated cDNA. <newline> GC splice donor site postulated. <newline> Stop-codon suppression (UGA) postulated; reflected in aa sequence of predicted polypeptide. <newline> Transcriptional initiation is supported by short-capped RNA data (FBrf0209722). <newline> Transcript postulated to overlap transposable element.	mRNA	NaCP60E-PM	REFSEQ:NM_001274243	NaCP60E-RM	NaCP60E-RM
FBtr0333815	FBtr0333815	CG34405-RN	NaCP60E	-	Based on cDNA(s) with retained intron; results in premature stop codon and/or downstream start; may or may not produce functional polypeptide. <newline> Transcript corresponds to isoform 8, where the retained intron corresponds to exons 11A, 11B and 11C, as described in Fig2C of FBrf0213974. <newline> Transcript terminates at site supported by polyadenylated cDNA. <newline> Transcriptional initia…	mRNA	NaCP60E-PN	REFSEQ:NM_001274244	NaCP60E-RN	NaCP60E-RN
FBtr0333816	FBtr0333816	CG34405-RO	NaCP60E	-	Based on cDNA(s) with retained intron; results in premature stop codon and/or downstream start; may or may not produce functional polypeptide. <newline> Transcript corresponds to isoform 6, where retained introns correspond to exons 4A, 16A, 17A, 17B and 17C and 19A, as described in Fig2C of FBrf0213974. <newline> Transcript terminates at site supported by polyadenylated cDNA. <newline> GC splice…	mRNA	NaCP60E-PO	REFSEQ:NM_001274245	NaCP60E-RO	NaCP60E-RO
FBtr0333817	FBtr0333817	CG34405-RP	NaCP60E	-	Evidence supports alternative splice leading to premature stop codon and/or downstream start; may or may not produce functional polypeptide. <newline> Transcript corresponds to isoform 2, where retained intron corresponds to exon 19A, as described in Fig 2C of FBrf0213974. <newline> Transcript terminates at site supported by polyadenylated cDNA. <newline> Transcriptional initiation is supported b…	mRNA	NaCP60E-PP	REFSEQ:NM_001274246	NaCP60E-RP	NaCP60E-RP
FBtr0080638	FBtr0080638	CG3478-RA	ppk	-	Additional larger embryonic transcripts are detected on Northern blots. <newline> Transcript terminates at site supported by polyadenylated cDNA.	mRNA	ppk-PA	REFSEQ:NM_057884	ppk-RA	ppk-RA
FBtr0070249	FBtr0070249	CG3638-RB	CG3638	-	Extended 3' UTR based on RNASeq data. <newline> GC splice donor site postulated	mRNA	CG3638-PB	REFSEQ:NM_166873	CG3638-RB	CG3638-RB <newline> EG:33C11.3-RE
FBtr0308707	FBtr0308707	CG3638-RF	CG3638	-	Transcript terminates at site supported by polyadenylated cDNA. <newline> GC splice donor site postulated.	mRNA	CG3638-PF	REFSEQ:NM_001258531	CG3638-RF	CG3638-RF
FBtr0330205	FBtr0330205	CG3638-RG	CG3638	-	Double stop-codon suppression (UGA, UAG) postulated; reflected in aa sequence of predicted polypeptide. <newline> Transcript terminates at site supported by polyadenylated cDNA. <newline> GC splice donor site postulated.	mRNA	CG3638-PG	REFSEQ:NM_166872	CG3638-RG	CG3638-RG
FBtr0330206	FBtr0330206	CG3638-RH	CG3638	-	Stop-codon suppression (UGA) postulated; reflected in aa sequence of predicted polypeptide. <newline> Transcript terminates at site supported by polyadenylated cDNA.	mRNA	CG3638-PH	REFSEQ:NM_130541	CG3638-RH	CG3638-RH
FBtr0330207	FBtr0330207	CG3638-RI	CG3638	-	Transcript terminates at site supported by polyadenylated cDNA.	mRNA	CG3638-PI	REFSEQ:NM_001272195	CG3638-RI	CG3638-RI
FBtr0336978	FBtr0336978	CG3638-RJ	CG3638	-	Extended 3' UTR based on RNA-Seq and/or EST data.	mRNA	CG3638-PJ	REFSEQ:NM_166874	CG3638-RJ	CG3638-RJ
FBtr0083987	FBtr0083987	CG3822-RA	CG3822	-	Transcript terminates at site supported by polyadenylated cDNA.	mRNA	CG3822-PA	REFSEQ:NM_142668	CG3822-RA	CG3822-RA
FBtr0302217	FBtr0302217	CG40188-RC	CG40188	-	-	mRNA	CG40188-PC	REFSEQ:NM_001015179	CG40188-RC	CG40188-RC
FBtr0072102	FBtr0072102	CG4019-RA	CG4019	-	Transcript terminates at site supported by polyadenylated cDNA.	mRNA	CG4019-PA	REFSEQ:NM_137969	CG4019-RA	CG4019-RA
FBtr0072104	FBtr0072104	CG4019-RB	CG4019	-	Transcript terminates at site supported by polyadenylated cDNA.	mRNA	CG4019-PB	REFSEQ:NM_166614	CG4019-RB	CG4019-RB
FBtr0072105	FBtr0072105	CG4019-RC	CG4019	-	Transcript terminates at site supported by polyadenylated cDNA.	mRNA	CG4019-PC	REFSEQ:NM_166613	CG4019-RC	CG4019-RC
FBtr0072103	FBtr0072103	CG4019-RD	CG4019	-	Transcript terminates at site supported by polyadenylated cDNA.	mRNA	CG4019-PD	REFSEQ:NM_166615	CG4019-RD	CG4019-RD
FBtr0306384	FBtr0306384	CG4019-RE	CG4019	-	Transcript terminates at site supported by polyadenylated cDNA.	mRNA	CG4019-PE	REFSEQ:NM_001259553	CG4019-RE	CG4019-RE
FBtr0336929	FBtr0336929	CG4019-RF	CG4019	-	Transcript terminates at site supported by polyadenylated cDNA.	mRNA	CG4019-PF	REFSEQ:NM_001274225	CG4019-RF	CG4019-RF
FBtr0302216	FBtr0302216	CG40249-RB	CG40249	-	-	mRNA	CG40249-PB	REFSEQ:NM_001015114	CG40249-RB	CG40249-RB
FBtr0302220	FBtr0302220	CG41056-RB	CG41056	-	-	mRNA	CG41056-PB	REFSEQ:NM_001170389	CG41056-RB	CG41056-RB <newline> CR41056-RB
FBtr0079915	FBtr0079915	CG4128-RA	nAChRalpha6	-	Transcript terminates at site supported by polyadenylated cDNA.	mRNA	nAChRalpha6-PA	REFSEQ:NM_164874	nAChRalpha6-RA	nAChRalpha6-RA <newline> nAcRalpha-30D-RA <newline> CG4128-RA <newline> nAcRalpha-30D-RI <newline> Type I variant
FBtr0079916	FBtr0079916	CG4128-RB	nAChRalpha6	-	Transcript terminates at site supported by polyadenylated cDNA.	mRNA	nAChRalpha6-PB	REFSEQ:NM_205951	nAChRalpha6-RB	nAChRalpha6-RB <newline> nAcRalpha-30D-RB <newline> CG4128-RB <newline> Type II Variant <newline> nAcRalpha-30D-RJ
FBtr0079914	FBtr0079914	CG4128-RC	nAChRalpha6	-	Extended 3' UTR based on EST and RNA-Seq data.	mRNA	nAChRalpha6-PC	REFSEQ:NM_135472	nAChRalpha6-RC	nAChRalpha6-RC <newline> nAcRalpha-30D-RC <newline> CG4128-RC <newline> nAcRalpha-30D-RH <newline> Type III Variant
FBtr0079913	FBtr0079913	CG4128-RD	nAChRalpha6	-	Extended 3' UTR based on EST and RNA-Seq data.	mRNA	nAChRalpha6-PD	REFSEQ:NM_205952	nAChRalpha6-RD	nAChRalpha6-RD <newline> nAcRalpha-30D-RD <newline> CG4128-RD <newline> nAcRalpha-30D-RG <newline> Type IV variant
FBtr0079912	FBtr0079912	CG4128-RE	nAChRalpha6	-	Extended 3' UTR based on EST and RNA-Seq data.	mRNA	nAChRalpha6-PE	REFSEQ:NM_205953	nAChRalpha6-RE	nAChRalpha6-RE <newline> nAcRalpha-30D-RE <newline> CG4128-RE <newline> Type V variant
FBtr0303898	FBtr0303898	CG4128-RG	nAChRalpha6	-	Transcript terminates at site supported by polyadenylated cDNA.	mRNA	nAChRalpha6-PG	REFSEQ:NM_001201835	nAChRalpha6-RG	nAChRalpha6-RG <newline> nAcRalpha-30D-RG
FBtr0331284	FBtr0331284	CG4128-RH	nAChRalpha6	-	Transcript terminates at site supported by polyadenylated cDNA.	mRNA	nAChRalpha6-PH	REFSEQ:NM_001273373	nAChRalpha6-RH	nAChRalpha6-RH <newline> nAcRalpha-30D-RH
FBtr0299572	FBtr0299572	CG42260-RA	CG42260	-	Transcriptional initiation is supported by short-capped RNA data (FBrf0209722). <newline> 3' UTR based on RNA-Seq data.	mRNA	CG42260-PA	REFSEQ:NM_137871	CG42260-RA	CG42260-RA
FBtr0299573	FBtr0299573	CG42260-RB	CG42260	-	3' UTR based on RNA-Seq data. <newline> Transcriptional initiation is supported by short-capped RNA data (FBrf0209722).	mRNA	CG42260-PB	REFSEQ:NM_137873	CG42260-RB	CG42260-RB
FBtr0330241	FBtr0330241	CG42260-RD	CG42260	-	Transcriptional initiation is supported by short-capped RNA data (FBrf0209722). <newline> Extended 3' UTR based on RNA-Seq and/or EST data.	mRNA	CG42260-PD	REFSEQ:NM_001274212	CG42260-RD	CG42260-RD
FBtr0336969	FBtr0336969	CG4226-RD	GluRIIC	-	Transcript terminates at site supported by polyadenylated cDNA.	mRNA	GluRIIC-PD	REFSEQ:NM_134713	GluRIIC-RD	GluRIIC-RD
FBtr0299669	FBtr0299669	CG42289-RA	Ir60b	-	5' UTR based on RNA-Seq data.	mRNA	Ir60b-PA	REFSEQ:NM_001144283	Ir60b-RA	Ir60b-RA <newline> CG42289-RA
FBtr0302288	FBtr0302288	CG42291-RB	Ir60d	-	-	mRNA	Ir60d-PB	REFSEQ:NM_001144285	Ir60d-RB	Ir60d-RB
FBtr0299672	FBtr0299672	CG42292-RA	Ir7f	-	-	mRNA	Ir7f-PA	REFSEQ:NM_001144705	Ir7f-RA	Ir7f-RA <newline> CG42292-RA
FBtr0299673	FBtr0299673	CG42293-RA	Ir7e	-	-	mRNA	Ir7e-PA	REFSEQ:NM_001144704	Ir7e-RA	Ir7e-RA <newline> CG42293-RA
FBtr0299674	FBtr0299674	CG42294-RA	Ir7d	-	-	mRNA	Ir7d-PA	REFSEQ:NM_001144703	Ir7d-RA	Ir7d-RA <newline> CG42294-RA
FBtr0299677	FBtr0299677	CG42297-RA	Ir94d	-	-	mRNA	Ir94d-PA	REFSEQ:NM_001144627	Ir94d-RA	Ir94d-RA <newline> CG42297-RA
FBtr0299678	FBtr0299678	CG42298-RA	Ir94e	-	-	mRNA	Ir94e-PA	REFSEQ:NM_001104415	Ir94e-RA	Ir94e-RA <newline> CG42298-RA
FBtr0336970	FBtr0336970	CG42315-RD	Ir93a	-	Unconventional splice site invoked (GT-TT); sequence altered due to transposon insertion; this splice may not occur in vivo. <newline> Transcript terminates at site supported by polyadenylated cDNA.	mRNA	Ir93a-PD	REFSEQ:NM_142667	Ir93a-RD	Ir93a-RD
FBtr0331297	FBtr0331297	CG42340-RB	CG42340	RE09672	Stop-codon suppression (UGA) postulated; reflected in aa sequence of predicted polypeptide. <newline> Transcript terminates at site supported by polyadenylated cDNA.	mRNA	CG42340-PB	REFSEQ:NM_132093	CG42340-RB	CG42340-RB
FBtr0299863	FBtr0299863	CG42340-RC	CG42340	-	Extended 3' UTR based on RNA-Seq and/or EST data.	mRNA	CG42340-PC	REFSEQ:NM_001144693	CG42340-RC	CG42340-RC
FBtr0332386	FBtr0332386	CG42340-RD	CG42340	-	Extended 3' UTR based on RNA-Seq and/or EST data.	mRNA	CG42340-PD	REFSEQ:NM_001272346	CG42340-RD	CG42340-RD
FBtr0299915	FBtr0299915	CG42344-RD	brp	-	Extended 3' UTR based on EST and RNA-Seq data.	mRNA	brp-PD	REFSEQ:NM_165677	brp-RD	brp-RD <newline> CG42344-RD
FBtr0299916	FBtr0299916	CG42344-RE	brp	-	Transcript terminates at site supported by polyadenylated cDNA.	mRNA	brp-PE	REFSEQ:NM_206063	brp-RE	brp-RE <newline> CG42344-RE
FBtr0300245	FBtr0300245	CG42344-RG	brp	-	Extended 3' UTR based on EST and RNA-Seq data.	mRNA	brp-PG	REFSEQ:NM_001103771	brp-RG	brp-RG
FBtr0300542	FBtr0300542	CG42344-RH	brp	-	Due to an oversight in the implementation of gene annotation merges, the symbols for this transcript and its associated polypeptide were changed to non-unique designations in r5.9. Although there were no conflicts within a given release, the same symbols were used for different isoforms in different releases. Prior to r5.9 the transcript symbol was brp-RA; from r5.9 to r5.12, it was brp-RB; in r5…	mRNA	brp-PH	REFSEQ:NM_001043070	brp-RH	brp-RH
FBtr0305059	FBtr0305059	CG42344-RI	brp	-	Transcript terminates at site supported by polyadenylated cDNA. <newline> Transcriptional initiation is supported by short-capped RNA data (FBrf0209722).	mRNA	brp-PI	REFSEQ:NM_001259298	brp-RI	brp-RI
FBtr0305060	FBtr0305060	CG42344-RJ	brp	-	Extended 3' UTR supported by EST and RNA-Seq data.	mRNA	brp-PJ	REFSEQ:NM_001259299	brp-RJ	brp-RJ
FBtr0305061	FBtr0305061	CG42344-RK	brp	-	Transcript terminates at site supported by polyadenylated cDNA.	mRNA	brp-PK	REFSEQ:NM_001259300	brp-RK	brp-RK
FBtr0305062	FBtr0305062	CG42344-RL	brp	-	Transcript terminates at site supported by polyadenylated cDNA.	mRNA	brp-PL	REFSEQ:NM_001259301	brp-RL	brp-RL
FBtr0336693	FBtr0336693	CG42344-RM	brp	-	Extended 3' UTR based on RNA-Seq and/or EST data.	mRNA	brp-PM	REFSEQ:NM_001273897	brp-RM	brp-RM
FBtr0334170	FBtr0334170	CG42352-RE	Ir40a	-	Transcript terminates at site supported by polyadenylated cDNA. <newline> Evidence supports alternative isoform with downstream start; may or may not produce functional polypeptide; based on RNA-Seq coverage and junction data.	mRNA	Ir40a-PE	REFSEQ:NM_001273758	Ir40a-RE	Ir40a-RE
FBtr0336971	FBtr0336971	CG42352-RF	Ir40a	-	5' UTR based on RNA-Seq data. <newline> Transcript terminates at site supported by polyadenylated cDNA.	mRNA	Ir40a-PF	REFSEQ:NM_136296	Ir40a-RF	Ir40a-RF
FBtr0344025	FBtr0344025	CG42352-RG	Ir40a	-	Evidence supports alternative isoform with downstream start; may or may not produce functional polypeptide; based on RNA-Seq coverage and junction data.	mRNA	Ir40a-PG	-	Ir40a-RG	Ir40a-RG
FBtr0074268	FBtr0074268	CG4239-RA	CG4239	-	Transcript terminates at site supported by polyadenylated cDNA.	mRNA	CG4239-PA	REFSEQ:NM_167515	CG4239-RA	CG4239-RA
FBtr0074270	FBtr0074270	CG4239-RB	CG4239	-	Transcript terminates at site supported by polyadenylated cDNA.	mRNA	CG4239-PB	REFSEQ:NM_167516	CG4239-RB	CG4239-RB
FBtr0074269	FBtr0074269	CG4239-RC	CG4239	-	Transcript terminates at site supported by polyadenylated cDNA.	mRNA	CG4239-PC	REFSEQ:NM_132894	CG4239-RC	CG4239-RC
FBtr0340314	FBtr0340314	CG4239-RD	CG4239	-	Transcript terminates at site supported by polyadenylated cDNA.	mRNA	CG4239-PD	-	CG4239-RD	CG4239-RD
FBtr0300536	FBtr0300536	CG42403-RE	Ca-beta	-	Due to an oversight in the implementation of gene annotation merges, the symbols for this transcript and its associated polypeptide were changed to non-unique designations in r5.10. Although there were no conflicts within a given release, the same symbols were used for different isoforms in different releases. Prior to r5.10 the transcript symbol was Ca-beta-RA; from r5.10 to r5.12, it was Ca-bet…	mRNA	Ca-beta-PE	REFSEQ:NM_078822	Ca-beta-RE	Ca-beta-RE
FBtr0300115	FBtr0300115	CG42403-RG	Ca-beta	-	Extended 3' UTR based on EST and RNA-Seq data.	mRNA	Ca-beta-PG	REFSEQ:NM_205962	Ca-beta-RG	Ca-beta-RG <newline> CG42403-RG
FBtr0300537	FBtr0300537	CG42403-RH	Ca-beta	-	Due to an oversight in the implementation of gene annotation merges, the symbols for this transcript and its associated polypeptide were changed to non-unique designations in r5.10. Although there were no conflicts within a given release, the same symbols were used for different isoforms in different releases. Prior to r5.10 the transcript symbol was Ca-beta-RB; from r5.10 to r5.12, it was Ca-bet…	mRNA	Ca-beta-PH	REFSEQ:NM_164959	Ca-beta-RH	Ca-beta-RH
FBtr0306386	FBtr0306386	CG42403-RJ	Ca-beta	-	Extended 3' UTR based on EST and RNA-Seq data.	mRNA	Ca-beta-PJ	REFSEQ:NM_001259049	Ca-beta-RJ	Ca-beta-RJ
FBtr0310279	FBtr0310279	CG42403-RL	Ca-beta	-	Transcriptional initiation is supported by short-capped RNA data (FBrf0209722).	mRNA	Ca-beta-PL	REFSEQ:NM_001273446	Ca-beta-RL	Ca-beta-RL
FBtr0310280	FBtr0310280	CG42403-RM	Ca-beta	-	Extended 3' UTR based on EST and RNA-Seq data. <newline> Transcriptional initiation is supported by short-capped RNA data (FBrf0209722). <newline> Evidence supports alternative exons leading to premature stop codon and/or downstream start; may or may not produce functional polypeptide. <newline> Potential to produce full-length polypeptide if non-AUG translation start is used.	mRNA	Ca-beta-PM	REFSEQ:NM_001273447	Ca-beta-RM	Ca-beta-RM
FBtr0310281	FBtr0310281	CG42403-RN	Ca-beta	-	Transcriptional initiation is supported by short-capped RNA data (FBrf0209722).	mRNA	Ca-beta-PN	REFSEQ:NM_001273448	Ca-beta-RN	Ca-beta-RN
FBtr0343615	FBtr0343615	CG42403-RO	Ca-beta	-	Unconventional translation start postulated (UUG encoding Met); FlyBase analysis; based on conservation across Drosophila species.	mRNA	Ca-beta-PO	-	Ca-beta-RO	Ca-beta-RO
FBtr0343616	FBtr0343616	CG42403-RP	Ca-beta	-	-	mRNA	Ca-beta-PP	-	Ca-beta-RP	Ca-beta-RP
FBtr0343617	FBtr0343617	CG42403-RQ	Ca-beta	-	-	mRNA	Ca-beta-PQ	-	Ca-beta-RQ	Ca-beta-RQ
FBtr0301604	FBtr0301604	CG42584-RA	Ir76a	-	Transcript terminates at site supported by polyadenylated cDNA.	mRNA	Ir76a-PA	REFSEQ:NM_140891	Ir76a-RA	Ir76a-RA <newline> CG42584-RA
FBtr0301603	FBtr0301603	CG42584-RB	Ir76a	-	Only one EST supports this alternative transcript <newline> Transcript terminates at site supported by polyadenylated cDNA.	mRNA	Ir76a-PB	REFSEQ:NM_168817	Ir76a-RB	Ir76a-RB <newline> CG42584-RB
FBtr0301606	FBtr0301606	CG42584-RD	Ir76a	-	Evidence supports alternative splice leading to premature stop codon and/or downstream start; may or may not produce functional polypeptide. <newline> Transcript terminates at site supported by polyadenylated cDNA.	mRNA	Ir76a-PD	REFSEQ:NM_001144510	Ir76a-RD	Ir76a-RD <newline> CG42584-RD
FBtr0301607	FBtr0301607	CG42584-RE	Ir76a	-	Transcript terminates at site supported by polyadenylated cDNA. <newline> Transcript structure from accesssion GB:FJ495546, FBrf0207607.	mRNA	Ir76a-PE	REFSEQ:NM_001104177	Ir76a-RE	Ir76a-RE <newline> CG42584-RE
FBtr0301749	FBtr0301749	CG42594-RA	CG42594	-	Extended 3' UTR based on RNA-Seq and/or EST data.	mRNA	CG42594-PA	REFSEQ:NM_001169196	CG42594-RA	CG42594-RA
FBtr0301750	FBtr0301750	CG42594-RB	CG42594	-	Extended 3' UTR based on EST and RNA-Seq data. <newline> Final exon junction based on prediction and cross species conservation. No experimental evidence to support exon junction.	mRNA	CG42594-PB	REFSEQ:NM_001169197	CG42594-RB	CG42594-RB
FBtr0302215	FBtr0302215	CG42617-RA	CG42617	-	Transcript model based on protein alignment (BLASTX); no experimental evidence for splice sites.	mRNA	CG42617-PA	REFSEQ:NM_001170390	CG42617-RA	CG42617-RA
FBtr0302219	FBtr0302219	CG42618-RB	CG42618	-	-	mRNA	CG42618-PB	REFSEQ:NM_001110976	CG42618-RB	CG42618-RB
FBtr0302292	FBtr0302292	CG42642-RA	Ir75c	-	-	mRNA	Ir75c-PA	REFSEQ:NM_140756	Ir75c-RA	Ir75c-RA <newline> CG42642-RA
FBtr0302293	FBtr0302293	CG42643-RA	Ir75b	-	-	mRNA	Ir75b-PA	REFSEQ:NM_001144494	Ir75b-RA	Ir75b-RA <newline> CG42643-RA
FBtr0302924	FBtr0302924	CG42701-RA	CngA	-	Transcriptional initiation is supported by short-capped RNA data (FBrf0209722).	mRNA	CngA-PA	REFSEQ:NM_057768	CngA-RA	CG42701-RA <newline> Cng-RA <newline> CngA-RA
FBtr0302925	FBtr0302925	CG42701-RB	CngA	-	Transcriptional initiation is supported by short-capped RNA data (FBrf0209722).	mRNA	CngA-PB	REFSEQ:NM_001202031	CngA-RB	CG42701-RB <newline> Cng-RB <newline> CngA-RB
FBtr0303080	FBtr0303080	CG42732-RD	CG42732	-	3' UTR based on RNA-Seq data. <newline> Transcriptional initiation site supported by short-capped RNA data (FBrf0209722).	mRNA	CG42732-PD	REFSEQ:NM_001103789	CG42732-RD	CG42732-RD
FBtr0303081	FBtr0303081	CG42732-RE	CG42732	-	3' UTR based on RNA-Seq data. <newline> Transcriptional initiation site supported by short-capped RNA data (FBrf0209722).	mRNA	CG42732-PE	REFSEQ:NM_001103788	CG42732-RE	CG42732-RE
FBtr0303082	FBtr0303082	CG42732-RF	CG42732	-	3' UTR based on RNA-Seq data. <newline> 5' UTR based on RNA-Seq data.	mRNA	CG42732-PF	REFSEQ:NM_001201971	CG42732-RF	CG42732-RF
FBtr0303083	FBtr0303083	CG42732-RG	CG42732	-	Transcriptional initiation site is supported by short-capped RNA data (FBrf0209722). <newline> 3' UTR based on RNA-Seq data.	mRNA	CG42732-PG	REFSEQ:NM_001201972	CG42732-RG	CG42732-RG
FBtr0305946	FBtr0305946	CG42732-RH	CG42732	-	3' UTR based on RNA-Seq data. <newline> Transcriptional initiation site is supported by short-capped RNA data (FBrf0209722).	mRNA	CG42732-PH	REFSEQ:NM_001259313	CG42732-RH	CG42732-RH
FBtr0329869	FBtr0329869	CG42732-RI	CG42732	-	3' UTR based on RNA-Seq data. <newline> Transcriptional initiation site is supported by short-capped RNA data (FBrf0209722). <newline> Double stop-codon suppression (UGA, UAG) postulated; reflected in aa sequence of predicted polypeptide.	mRNA	CG42732-PI	REFSEQ:NM_001273932	CG42732-RI	CG42732-RI
FBtr0329872	FBtr0329872	CG42732-RL	CG42732	-	5' UTR based on RNA-Seq data. <newline> Extended 3' UTR based on RNA-Seq data.	mRNA	CG42732-PL	REFSEQ:NM_001273933	CG42732-RL	CG42732-RL
FBtr0329938	FBtr0329938	CG42732-RN	CG42732	-	Extended 3' UTR based on RNA-Seq data. <newline> 5' UTR based on RNA-Seq data.	mRNA	CG42732-PN	REFSEQ:NM_001273934	CG42732-RN	CG42732-RN
FBtr0330616	FBtr0330616	CG42732-RO	CG42732	-	Stop-codon suppression (UGA) postulated; reflected in aa sequence of predicted polypeptide. <newline> 3' UTR based on RNA-Seq data. <newline> Transcriptional initiation site supported by short-capped RNA data (FBrf0209722).	mRNA	CG42732-PO	REFSEQ:NM_001273935	CG42732-RO	CG42732-RO
FBtr0305201	FBtr0305201	CG43128-RA	Shab	-	Transcriptional initiation is supported by short-capped RNA data (FBrf0209722).	mRNA	Shab-PA	REFSEQ:NM_167967	Shab-RA	Shab-RA <newline> CG43128-RA
FBtr0305202	FBtr0305202	CG43128-RB	Shab	-	Transcriptional initiation is supported by short-capped RNA data (FBrf0209722).	mRNA	Shab-PB	REFSEQ:NM_079170	Shab-RB	Shab-RB <newline> CG43128-RB
FBtr0305203	FBtr0305203	CG43128-RC	Shab	-	Transcriptional initiation is supported by short-capped RNA data (FBrf0209722).	mRNA	Shab-PC	REFSEQ:NM_001043115	Shab-RC	Shab-RC <newline> CG43128-RC
FBtr0305205	FBtr0305205	CG43128-RH	Shab	-	Transcriptional initiation is supported by short-capped RNA data (FBrf0209722). <newline> Extended 3' UTR based on RNA-Seq and/or EST data.	mRNA	Shab-PH	REFSEQ:NM_001202109	Shab-RH	Shab-RH <newline> CG43128-RH
FBtr0305206	FBtr0305206	CG43128-RI	Shab	-	Transcriptional initiation is supported by short-capped RNA data (FBrf0209722). <newline> Extended 3' UTR based on RNA-Seq and/or EST data.	mRNA	Shab-PI	REFSEQ:NM_001202110	Shab-RI	Shab-RI <newline> CG43128-RI
FBtr0305208	FBtr0305208	CG43128-RJ	Shab	-	Transcriptional initiation is supported by short-capped RNA data (FBrf0209722).	mRNA	Shab-PJ	REFSEQ:NM_001259655	Shab-RJ	Shab-RJ <newline> CG43128-RJ
FBtr0305207	FBtr0305207	CG43128-RK	Shab	-	Transcriptional initiation is supported by short-capped RNA data (FBrf0209722). <newline> Transcript terminates at site supported by polyadenylated cDNA.	mRNA	Shab-PK	REFSEQ:NM_001104015	Shab-RK	Shab-RK <newline> CG43128-RK
FBtr0305209	FBtr0305209	CG43128-RL	Shab	-	Transcriptional initiation is supported by short-capped RNA data (FBrf0209722).	mRNA	Shab-PL	REFSEQ:NM_001259656	Shab-RL	Shab-RL <newline> CG43128-RL
FBtr0333898	FBtr0333898	CG43128-RM	Shab	-	Transcriptional initiation is supported by short-capped RNA data (FBrf0209722). <newline> Extended 3' UTR based on RNA-Seq and/or EST data.	mRNA	Shab-PM	REFSEQ:NM_001202108	Shab-RM	Shab-RM
FBtr0333899	FBtr0333899	CG43128-RN	Shab	-	UTR(s) based on RNA-Seq data. <newline> Extended 3' UTR based on RNA-Seq and/or EST data.	mRNA	Shab-PN	REFSEQ:NM_001274416	Shab-RN	Shab-RN
FBtr0305607	FBtr0305607	CG43155-RC	CG43155	-	UTR(s) based on RNA-Seq data.	mRNA	CG43155-PC	REFSEQ:NM_132492	CG43155-RC	CG43155-RC
FBtr0307318	FBtr0307318	CG43368-RA	cac	-	Transcript terminates at site supported by polyadenylated cDNA. <newline> Transcript based on GB:U55776 but lacks the 6 base microexon and the 3 base microexon predicted by that sequence. FBrf0093184 reports that not all cDNAs contain the 6 base microexon sequence.	mRNA	cac-PA	REFSEQ:NM_078578	cac-RA	cac-RA <newline> CG43368-RA
FBtr0307321	FBtr0307321	CG43368-RB	cac	-	Transcript terminates at site supported by polyadenylated cDNA. <newline> Alternative fifth exon included as reported in FBrf0093184.	mRNA	cac-PB	REFSEQ:NM_206697	cac-RB	cac-RB <newline> CG43368-RB
FBtr0307317	FBtr0307317	CG43368-RC	cac	-	Transcript terminates at site supported by polyadenylated cDNA. <newline> Alternative ninth exon included as reported in FBrf0093184.	mRNA	cac-PC	REFSEQ:NM_206696	cac-RC	cac-RC <newline> CG43368-RC
FBtr0307319	FBtr0307319	CG43368-RD	cac	-	Transcript terminates at site supported by polyadenylated cDNA. <newline> Alternative fifth and ninth exons included as reported in FBrf0093184.	mRNA	cac-PD	REFSEQ:NM_206695	cac-RD	cac-RD <newline> CG43368-RD
FBtr0307322	FBtr0307322	CG43368-RE	cac	-	Transcript terminates at site supported by polyadenylated cDNA. <newline> The 6bp microexon and the putative 3bp microexon are based on FBrf0093184 and are predicted by GB:U55776. The CDS is a perfect match to the CDS predicted in GB:U55776.	mRNA	cac-PE	REFSEQ:NM_206694	cac-RE	cac-RE <newline> CG43368-RE
FBtr0307320	FBtr0307320	CG43368-RF	cac	-	Transcript terminates at site supported by polyadenylated cDNA. <newline> The 6bp microexon and the putative 3bp microexon are based on FBrf0093184 and are predicted by GB:U55776. The alternative fifth and ninth exons are included as reported in FBrf0093184.	mRNA	cac-PF	REFSEQ:NM_206693	cac-RF	cac-RF <newline> CG43368-RF
FBtr0307313	FBtr0307313	CG43368-RG	cac	-	Transcript terminates at site supported by polyadenylated cDNA. <newline> The existence of transcripts containing the 3 base microexon but not the 6 base microexon was established in FBrf0152284.	mRNA	cac-PG	REFSEQ:NM_001014735	cac-RG	cac-RG <newline> CG43368-RG
FBtr0307314	FBtr0307314	CG43368-RH	cac	-	Transcript terminates at site supported by polyadenylated cDNA. <newline> The existence of transcripts containing the 3 base microexon but not the 6 base microexon was established in FBrf0152284.	mRNA	cac-PH	REFSEQ:NM_001014734	cac-RH	cac-RH <newline> CG43368-RH
FBtr0307315	FBtr0307315	CG43368-RI	cac	-	Transcript terminates at site supported by polyadenylated cDNA. <newline> The existence of transcripts containing the 6 base microexon but not the 3 base microexon was established in FBrf0152284.	mRNA	cac-PI	REFSEQ:NM_001014733	cac-RI	cac-RI <newline> CG43368-RI
FBtr0307316	FBtr0307316	CG43368-RJ	cac	-	Transcript terminates at site supported by polyadenylated cDNA. <newline> The existence of transcripts containing the 6 base microexon but not the 3 base microexon was established in FBrf0152284.	mRNA	cac-PJ	REFSEQ:NM_001014732	cac-RJ	cac-RJ <newline> CG43368-RJ
FBtr0307323	FBtr0307323	CG43368-RL	cac	-	Transcript terminates at site supported by polyadenylated cDNA.	mRNA	cac-PL	REFSEQ:NM_001258707	cac-RL	cac-RL <newline> CG43368-RL
FBtr0307324	FBtr0307324	CG43368-RM	cac	-	Transcript terminates at site supported by polyadenylated cDNA.	mRNA	cac-PM	REFSEQ:NM_001258708	cac-RM	cac-RM <newline> CG43368-RM
FBtr0307325	FBtr0307325	CG43368-RN	cac	-	Extended 3' UTR based on EST and RNA-Seq data.	mRNA	cac-PN	REFSEQ:NM_001258709	cac-RN	cac-RN <newline> CG43368-RN
FBtr0308609	FBtr0308609	CG43368-RO	cac	-	Transcript terminates at site supported by polyadenylated cDNA.	mRNA	cac-PO	REFSEQ:NM_001258710	cac-RO	cac-RO
FBtr0332391	FBtr0332391	CG43368-RP	cac	-	Transcript terminates at site supported by polyadenylated cDNA.	mRNA	cac-PP	REFSEQ:NM_001272548	cac-RP	cac-RP
FBtr0307876	FBtr0307876	CG43388-RD	Hk	-	-	mRNA	Hk-PD	REFSEQ:NM_001258680	Hk-RD	Hk-RD <newline> CG43388-RD
FBtr0307877	FBtr0307877	CG43388-RE	Hk	-	This transcript model is based on Genbank record U23545.	mRNA	Hk-PE	REFSEQ:NM_078549	Hk-RE	Hk-RE <newline> CG43388-RE
FBtr0307878	FBtr0307878	CG43388-RF	Hk	-	-	mRNA	Hk-PF	REFSEQ:NM_001258681	Hk-RF	Hk-RF <newline> CG43388-RF
FBtr0307879	FBtr0307879	CG43388-RG	Hk	-	Extended 3' UTR based on RNA-Seq and/or EST data.	mRNA	Hk-PG	REFSEQ:NM_167222	Hk-RG	Hk-RG <newline> CG43388-RG
FBtr0307880	FBtr0307880	CG43388-RH	Hk	-	-	mRNA	Hk-PH	REFSEQ:NM_001258682	Hk-RH	Hk-RH <newline> CG43388-RH
FBtr0307881	FBtr0307881	CG43388-RI	Hk	-	-	mRNA	Hk-PI	REFSEQ:NM_001258683	Hk-RI	Hk-RI <newline> CG43388-RI
FBtr0307882	FBtr0307882	CG43388-RJ	Hk	-	-	mRNA	Hk-PJ	REFSEQ:NM_001258684	Hk-RJ	Hk-RJ <newline> CG43388-RJ
FBtr0331336	FBtr0331336	CG43388-RK	Hk	-	Extended 3' UTR based on RNA-Seq and/or EST data.	mRNA	Hk-PK	REFSEQ:NM_001272470	Hk-RK	Hk-RK
FBtr0331337	FBtr0331337	CG43388-RL	Hk	-	Stop-codon suppression (UGA) postulated; reflected in aa sequence of predicted polypeptide.	mRNA	Hk-PL	REFSEQ:NM_001272471	Hk-RL	Hk-RL
FBtr0331338	FBtr0331338	CG43388-RM	Hk	-	Double stop-codon suppression (UGA, UGA) postulated; reflected in aa sequence of predicted polypeptide.	mRNA	Hk-PM	REFSEQ:NM_001272472	Hk-RM	Hk-RM
FBtr0308307	FBtr0308307	CG43395-RB	Cngl	-	Extended 3' UTR based on RNA-Seq and/or EST data.	mRNA	Cngl-PB	REFSEQ:NM_167441	Cngl-RB	CG43395-RB <newline> cngl-RB <newline> Cngl-RB
FBtr0308306	FBtr0308306	CG43395-RC	Cngl	-	Transcript terminates at site supported by polyadenylated cDNA.	mRNA	Cngl-PC	REFSEQ:NM_078608	Cngl-RC	CG43395-RC <newline> cngl-RC <newline> Cngl-RC
FBtr0308308	FBtr0308308	CG43395-RD	Cngl	-	Extended 3' UTR based on RNA-Seq and/or EST data.	mRNA	Cngl-PD	REFSEQ:NM_001258761	Cngl-RD	CG43395-RD <newline> cngl-RD <newline> Cngl-RD
FBtr0308309	FBtr0308309	CG43395-RE	Cngl	-	Extended 3' UTR based on RNA-Seq and/or EST data.	mRNA	Cngl-PE	REFSEQ:NM_001258762	Cngl-RE	CG43395-RE <newline> cngl-RE <newline> Cngl-RE
FBtr0308310	FBtr0308310	CG43395-RF	Cngl	-	Transcript terminates at site supported by polyadenylated cDNA.	mRNA	Cngl-PF	REFSEQ:NM_132794	Cngl-RF	CG43395-RF <newline> cngl-RF <newline> Cngl-RF
FBtr0333205	FBtr0333205	CG43395-RG	Cngl	-	Extended 3' UTR based on RNA-Seq and/or EST data.	mRNA	Cngl-PG	REFSEQ:NM_001272641	Cngl-RG	cngl-RG <newline> Cngl-RG
FBtr0333206	FBtr0333206	CG43395-RH	Cngl	-	Extended 3' UTR based on RNA-Seq and/or EST data.	mRNA	Cngl-PH	REFSEQ:NM_001272642	Cngl-RH	cngl-RH <newline> Cngl-RH
FBtr0084425	FBtr0084425	CG4370-RA	Irk2	-	Transcript terminates at site supported by polyadenylated cDNA.	mRNA	Irk2-PA	REFSEQ:NM_142892	Irk2-RA	Irk2-RA <newline> CG4370-RA
FBtr0084426	FBtr0084426	CG4370-RB	Irk2	-	Transcript terminates at site supported by polyadenylated cDNA.	mRNA	Irk2-PB	REFSEQ:NM_170076	Irk2-RB	Irk2-RB <newline> CG4370-RB
FBtr0301859	FBtr0301859	CG4370-RC	Irk2	-	Transcript terminates at site supported by polyadenylated cDNA.	mRNA	Irk2-PC	REFSEQ:NM_001170229	Irk2-RC	Irk2-RC
FBtr0339622	FBtr0339622	CG4370-RD	Irk2	-	Extended 3' UTR based on RNA-Seq and/or EST data.	mRNA	Irk2-PD	-	Irk2-RD	Irk2-RD
FBtr0330340	FBtr0330340	CG43743-RA	GluRIB	-	Transcript terminates at site supported by polyadenylated cDNA.	mRNA	GluRIB-PA	REFSEQ:NM_080016	GluRIB-RA	CG43743-RA <newline> Glu-RIB-RA <newline> GluRIB-RA
FBtr0330341	FBtr0330341	CG43743-RB	GluRIB	-	Transcript terminates at site supported by polyadenylated cDNA. <newline> Double stop-codon suppression (UGA, UGA) postulated; reflected in aa sequence of predicted polypeptide.	mRNA	GluRIB-PB	REFSEQ:NM_001274692	GluRIB-RB	CG43743-RB <newline> Glu-RIB-RB <newline> GluRIB-RB
FBtr0334765	FBtr0334765	CG43743-RC	GluRIB	-	Extended 3' UTR based on RNA-Seq and/or EST data.	mRNA	GluRIB-PC	REFSEQ:NM_001274693	GluRIB-RC	Glu-RIB-RC <newline> GluRIB-RC
FBtr0334972	FBtr0334972	CG44099-RC	pHCl	-	Based on cDNA(s) that contain premature stop codon and/or downstream start; may or may not produce functional polypeptide. <newline> Transcript terminates at site supported by polyadenylated cDNA.	mRNA	pHCl-PC	REFSEQ:NM_001038937	pHCl-RC	pHCl-RC <newline> CG44099-RC
FBtr0334973	FBtr0334973	CG44099-RD	pHCl	-	Corresponds to pHCl-C mRNA in FBrf0187801. <newline> Transcript terminates at site supported by polyadenylated cDNA.	mRNA	pHCl-PD	REFSEQ:NM_001038934	pHCl-RD	pHCl-RD <newline> CG44099-RD
FBtr0334974	FBtr0334974	CG44099-RE	pHCl	-	Corresponds to pHCl-B mRNA in FBrf0187801. <newline> Transcript terminates at site supported by polyadenylated cDNA.	mRNA	pHCl-PE	REFSEQ:NM_001038936	pHCl-RE	pHCl-RE <newline> CG44099-RE
FBtr0334975	FBtr0334975	CG44099-RF	pHCl	-	Corresponds to pHCl-A mRNA in FBrf0187801. <newline> Transcript terminates at site supported by polyadenylated cDNA.	mRNA	pHCl-PF	REFSEQ:NM_001038935	pHCl-RF	pHCl-RF <newline> CG44099-RF
FBtr0334976	FBtr0334976	CG44099-RG	pHCl	-	Based on cDNA(s) with retained intron; results in premature stop codon and/or downstream start; may or may not produce functional polypeptide. <newline> Transcript terminates at site supported by polyadenylated cDNA.	mRNA	pHCl-PG	REFSEQ:NM_001169979	pHCl-RG	pHCl-RG <newline> CG44099-RG
FBtr0334971	FBtr0334971	CG44099-RH	pHCl	-	Transcript terminates at site supported by polyadenylated cDNA.	mRNA	pHCl-PH	REFSEQ:NM_001259852	pHCl-RH	pHCl-RH <newline> CG44099-RH
FBtr0334970	FBtr0334970	CG44099-RI	pHCl	-	Transcript terminates at site supported by polyadenylated cDNA.	mRNA	pHCl-PI	REFSEQ:NM_001259853	pHCl-RI	pHCl-RI <newline> CG44099-RI
FBtr0334977	FBtr0334977	CG44099-RJ	pHCl	-	Transcript terminates at site supported by polyadenylated cDNA.	mRNA	pHCl-PJ	REFSEQ:NM_001274965	pHCl-RJ	pHCl-RJ <newline> CG44099-RJ
FBtr0334978	FBtr0334978	CG44099-RK	pHCl	-	Transcript terminates at site supported by polyadenylated cDNA.	mRNA	pHCl-PK	REFSEQ:NM_001274966	pHCl-RK	pHCl-RK <newline> CG44099-RK
FBtr0334979	FBtr0334979	CG44099-RL	pHCl	-	Extended 3' UTR based on RNA-Seq and/or EST data.	mRNA	pHCl-PL	REFSEQ:NM_001274967	pHCl-RL	pHCl-RL <newline> CG44099-RL
FBtr0334980	FBtr0334980	CG44099-RM	pHCl	-	Transcript terminates at site supported by polyadenylated cDNA.	mRNA	pHCl-PM	REFSEQ:NM_001274968	pHCl-RM	pHCl-RM <newline> CG44099-RM
FBtr0334981	FBtr0334981	CG44099-RN	pHCl	-	Extended 3' UTR based on RNA-Seq and/or EST data.	mRNA	pHCl-PN	REFSEQ:NM_001274969	pHCl-RN	pHCl-RN <newline> CG44099-RN
FBtr0334982	FBtr0334982	CG44099-RO	pHCl	-	Transcript terminates at site supported by polyadenylated cDNA.	mRNA	pHCl-PO	REFSEQ:NM_001274970	pHCl-RO	pHCl-RO <newline> CG44099-RO
FBtr0334983	FBtr0334983	CG44099-RP	pHCl	-	Transcript terminates at site supported by polyadenylated cDNA.	mRNA	pHCl-PP	REFSEQ:NM_001274971	pHCl-RP	pHCl-RP <newline> CG44099-RP
FBtr0343800	FBtr0343800	CG44099-RQ	pHCl	-	Transcript terminates at site supported by polyadenylated cDNA. <newline> Unconventional splice site postulated (GT-AT).	mRNA	pHCl-PQ	-	pHCl-RQ	pHCl-RQ
FBtr0343801	FBtr0343801	CG44099-RR	pHCl	-	Transcript terminates at site supported by polyadenylated cDNA. <newline> Unconventional splice site postulated (GT-AT).	mRNA	pHCl-PR	-	pHCl-RR	pHCl-RR
FBtr0335175	FBtr0335175	CG44122-RE	Piezo	-	3' UTR based on RNA-Seq and EST data.	mRNA	Piezo-PE	REFSEQ:NM_164795	Piezo-RE	CG44122-RE <newline> Piezo-RE
FBtr0335176	FBtr0335176	CG44122-RF	Piezo	-	3' UTR based on RNA-Seq and EST data.	mRNA	Piezo-PF	REFSEQ:NM_001042881	Piezo-RF	CG44122-RF <newline> Piezo-RF
FBtr0335177	FBtr0335177	CG44122-RG	Piezo	-	3' UTR based on RNA-Seq and EST data.	mRNA	Piezo-PG	REFSEQ:NM_001169436	Piezo-RG	CG44122-RG <newline> Piezo-RG
FBtr0335178	FBtr0335178	CG44122-RH	Piezo	-	3' UTR based on RNA-Seq and EST data.	mRNA	Piezo-PH	REFSEQ:NM_001201789	Piezo-RH	Piezo-RH <newline> CG44122-RH
FBtr0335179	FBtr0335179	CG44122-RI	Piezo	-	3' UTR based on RNA-Seq and EST data.	mRNA	Piezo-PI	REFSEQ:NM_001201790	Piezo-RI	CG44122-RI <newline> Piezo-RI
FBtr0335180	FBtr0335180	CG44122-RJ	Piezo	-	3' UTR based on RNA-Seq and EST data.	mRNA	Piezo-PJ	REFSEQ:NM_135344	Piezo-RJ	CG44122-RJ <newline> Piezo-RJ
FBtr0335181	FBtr0335181	CG44122-RK	Piezo	-	3' UTR based on RNA-Seq and EST data.	mRNA	Piezo-PK	REFSEQ:NM_001273297	Piezo-RK	CG44122-RK <newline> Piezo-RK
FBtr0335182	FBtr0335182	CG44122-RL	Piezo	-	3' UTR based on RNA-Seq and EST data.	mRNA	Piezo-PL	REFSEQ:NM_001273298	Piezo-RL	CG44122-RL <newline> Piezo-RL
FBtr0335183	FBtr0335183	CG44122-RM	Piezo	-	3' UTR based on RNA-Seq and EST data.	mRNA	Piezo-PM	REFSEQ:NM_001273299	Piezo-RM	CG44122-RM <newline> Piezo-RM
FBtr0335184	FBtr0335184	CG44122-RN	Piezo	-	3' UTR based on RNA-Seq data.	mRNA	Piezo-PN	REFSEQ:NM_001273300	Piezo-RN	CG44122-RN <newline> Piezo-RN
FBtr0335505	FBtr0335505	CG44152-RA	ppk18	-	Splice sites for intron 2 uncertain.	mRNA	ppk18-PA	REFSEQ:NM_135464	ppk18-RA	CG44152-RA <newline> ppk18-RA
FBtr0336473	FBtr0336473	CG44159-RB	Irk1	-	Transcript terminates at site supported by polyadenylated cDNA.	mRNA	Irk1-PB	REFSEQ:NM_001104414	Irk1-RB	CG44159-RB <newline> Ir-RB <newline> Irk1-RB
FBtr0336476	FBtr0336476	CG44159-RC	Irk1	-	Transcript terminates at site supported by polyadenylated cDNA.	mRNA	Irk1-PC	REFSEQ:NM_001170226	Irk1-RC	CG44159-RC <newline> Ir-RC <newline> Irk1-RC
FBtr0336475	FBtr0336475	CG44159-RD	Irk1	-	Transcript terminates at site supported by polyadenylated cDNA.	mRNA	Irk1-PD	REFSEQ:NM_142874	Irk1-RD	CG44159-RD <newline> Ir-RD <newline> Irk1-RD
FBtr0336474	FBtr0336474	CG44159-RE	Irk1	-	Transcript terminates at site supported by polyadenylated cDNA.	mRNA	Irk1-PE	REFSEQ:NM_001202341	Irk1-RE	CG44159-RE <newline> Ir-RE <newline> Irk1-RE
FBtr0336477	FBtr0336477	CG44159-RF	Irk1	-	Transcript terminates at site supported by polyadenylated cDNA.	mRNA	Irk1-PF	REFSEQ:NM_001275932	Irk1-RF	CG44159-RF <newline> Ir-RF <newline> Irk1-RF
FBtr0336478	FBtr0336478	CG44159-RG	Irk1	-	Transcript terminates at site supported by polyadenylated cDNA.	mRNA	Irk1-PG	REFSEQ:NM_001275933	Irk1-RG	CG44159-RG <newline> Ir-RG <newline> Irk1-RG
FBtr0336479	FBtr0336479	CG44159-RH	Irk1	-	Transcript terminates at site supported by polyadenylated cDNA.	mRNA	Irk1-PH	REFSEQ:NM_001275934	Irk1-RH	CG44159-RH <newline> Ir-RH <newline> Irk1-RH
FBtr0339074	FBtr0339074	CG44240-RA	Trpm	-	Transcriptional initiation is supported by short-capped RNA data (FBrf0209722). <newline> Transcript terminates at site supported by polyadenylated cDNA.	mRNA	Trpm-PA	-	Trpm-RA	CG44240-RA <newline> trpm-RA <newline> Trpm-RA
FBtr0339075	FBtr0339075	CG44240-RB	Trpm	-	Transcriptional initiation is supported by short-capped RNA data (FBrf0209722). <newline> Transcript terminates at site supported by polyadenylated cDNA. <newline> Based on cDNA(s) with retained intron; results in premature stop codon and/or downstream start; may or may not produce functional polypeptide.	mRNA	Trpm-PB	-	Trpm-RB	CG44240-RB <newline> trpm-RB <newline> Trpm-RB
FBtr0339076	FBtr0339076	CG44240-RD	Trpm	-	Transcriptional initiation is supported by short-capped RNA data (FBrf0209722). <newline> Transcript terminates at site supported by polyadenylated cDNA.	mRNA	Trpm-PD	-	Trpm-RD	CG44240-RD <newline> trpm-RD <newline> Trpm-RD
FBtr0339077	FBtr0339077	CG44240-RE	Trpm	-	Transcriptional initiation is supported by short-capped RNA data (FBrf0209722). <newline> Transcript terminates at site supported by polyadenylated cDNA.	mRNA	Trpm-PE	-	Trpm-RE	CG44240-RE <newline> trpm-RE <newline> Trpm-RE
FBtr0339078	FBtr0339078	CG44240-RF	Trpm	-	Transcriptional initiation is supported by short-capped RNA data (FBrf0209722). <newline> Transcript terminates at site supported by polyadenylated cDNA.	mRNA	Trpm-PF	-	Trpm-RF	CG44240-RF <newline> trpm-RF <newline> Trpm-RF
FBtr0339079	FBtr0339079	CG44240-RG	Trpm	-	Transcriptional initiation is supported by short-capped RNA data (FBrf0209722). <newline> Transcript terminates at site supported by polyadenylated cDNA.	mRNA	Trpm-PG	-	Trpm-RG	CG44240-RG <newline> trpm-RG <newline> Trpm-RG
FBtr0339080	FBtr0339080	CG44240-RH	Trpm	-	Transcriptional initiation is supported by short-capped RNA data (FBrf0209722). <newline> Transcript terminates at site supported by polyadenylated cDNA.	mRNA	Trpm-PH	-	Trpm-RH	CG44240-RH <newline> trpm-RH <newline> Trpm-RH
FBtr0339081	FBtr0339081	CG44240-RI	Trpm	-	Transcriptional initiation is supported by short-capped RNA data (FBrf0209722). <newline> Transcript terminates at site supported by polyadenylated cDNA.	mRNA	Trpm-PI	-	Trpm-RI	CG44240-RI <newline> trpm-RI <newline> Trpm-RI
FBtr0339082	FBtr0339082	CG44240-RJ	Trpm	-	Transcriptional initiation is supported by short-capped RNA data (FBrf0209722). <newline> Transcript terminates at site supported by polyadenylated cDNA.	mRNA	Trpm-PJ	-	Trpm-RJ	CG44240-RJ <newline> trpm-RJ <newline> Trpm-RJ
FBtr0070969	FBtr0070969	CG4536-RA	iav	-	Extended 5' UTR based on RNA-Seq and/or EST data.	mRNA	iav-PA	REFSEQ:NM_132125	iav-RA	CG4536-RA <newline> iav-RA
FBtr0072362	FBtr0072362	CG4545-RA	SerT	-	Transcript terminates at site supported by polyadenylated cDNA.	mRNA	SerT-PA	REFSEQ:NM_079122	SerT-RA	CG4545-RA <newline> SerT-RA
FBtr0343316	FBtr0343316	CG4545-RB	SerT	-	Transcript terminates at site supported by polyadenylated cDNA. <newline> 5' UTR based on RNA-Seq data.	mRNA	SerT-PB	-	SerT-RB	SerT-RB
FBtr0112944	FBtr0112944	CG4587-RC	CG4587	-	Transcript terminates at site supported by polyadenylated cDNA.	mRNA	CG4587-PC	REFSEQ:NM_001103694	CG4587-RC	CG4587-RC
FBtr0302502	FBtr0302502	CG4587-RD	CG4587	-	Upstream exons fall within 32kb duplication. Transcripts RC and RD are identical but the three 5' exons in each case come from the different duplicated regions. Though the junctions are supported by RNAseq, it is not clear if both transcripts are produced in vivo. <newline> Extended 3' UTR based on RNA-Seq and/or EST data.	mRNA	CG4587-PD	REFSEQ:NM_001201888	CG4587-RD	CG4587-RD
FBtr0333237	FBtr0333237	CG4587-RE	CG4587	-	Extended 3' UTR based on RNA-Seq and/or EST data.	mRNA	CG4587-PE	REFSEQ:NM_001273537	CG4587-RE	CG4587-RE
FBtr0333238	FBtr0333238	CG4587-RF	CG4587	-	Transcript terminates at site supported by polyadenylated cDNA.	mRNA	CG4587-PF	REFSEQ:NM_001273538	CG4587-RF	CG4587-RF
FBtr0335466	FBtr0335466	CG4587-RG	CG4587	-	Upstream exons fall within 32kb duplication. Transcripts RF and RG are identical but the three 5' exons in each case come from the different duplicated regions. Though the junctions are supported by RNAseq, it is not clear if both transcripts are produced in vivo. <newline> Transcript terminates at site supported by polyadenylated cDNA.	mRNA	CG4587-PG	REFSEQ:NM_001103693	CG4587-RG	CG4587-RG
FBtr0071005	FBtr0071005	CG4590-RA	Inx2	-	Transcript terminates at site supported by polyadenylated cDNA.	mRNA	Inx2-PA	REFSEQ:NM_132147	Inx2-RA	CG4590-RA <newline> inx2-RA <newline> Inx2-RA
FBtr0071006	FBtr0071006	CG4590-RB	Inx2	-	Extended 3' UTR based on RNA-Seq and/or EST data.	mRNA	Inx2-PB	REFSEQ:NM_167104	Inx2-RB	CG4590-RB <newline> inx2-RB <newline> Inx2-RB
FBtr0301860	FBtr0301860	CG4590-RC	Inx2	-	Transcript terminates at site supported by polyadenylated cDNA.	mRNA	Inx2-PC	REFSEQ:NM_001169213	Inx2-RC	inx2-RC <newline> Inx2-RC
FBtr0332314	FBtr0332314	CG4590-RD	Inx2	-	Extended 3' UTR based on RNA-Seq and/or EST data.	mRNA	Inx2-PD	REFSEQ:NM_001272372	Inx2-RD	inx2-RD <newline> Inx2-RD
FBtr0079929	FBtr0079929	CG4722-RA	bib	-	Transcript terminates at site supported by polyadenylated cDNA.	mRNA	bib-PA	REFSEQ:NM_057489	bib-RA	bib-RA
FBtr0329984	FBtr0329984	CG4722-RB	bib	-	Stop-codon suppression (UGA) postulated; reflected in aa sequence of predicted polypeptide. <newline> Transcript terminates at site supported by polyadenylated cDNA.	mRNA	bib-PB	REFSEQ:NM_001273384	bib-RB	bib-RB
FBtr0074335	FBtr0074335	CG4805-RA	ppk28	-	UTR(s) based on RNA-Seq data.	mRNA	ppk28-PA	REFSEQ:NM_132941	ppk28-RA	CG4805-RA <newline> ppk28-RA
FBtr0090006	FBtr0090006	CG4894-RA	Ca-alpha1D	-	Extended 3' UTR based on EST and RNA-Seq data. <newline> Transcriptional initiation is supported by short-capped RNA data (FBrf0209722). <newline> GC splice donor site postulated	mRNA	Ca-alpha1D-PA	REFSEQ:NM_134429	Ca-alpha1D-RA	Ca-alpha1D-RA <newline> CG4894-RA
FBtr0090005	FBtr0090005	CG4894-RB	Ca-alpha1D	-	Transcript terminates at site supported by polyadenylated cDNA. <newline> Transcriptional initiation is supported by short-capped RNA data (FBrf0209722). <newline> GC splice donor site postulated	mRNA	Ca-alpha1D-PB	REFSEQ:NM_080365	Ca-alpha1D-RB	Ca-alpha1D-RB <newline> CG4894-RB
FBtr0090004	FBtr0090004	CG4894-RC	Ca-alpha1D	-	Transcript terminates at site supported by polyadenylated cDNA. <newline> Transcriptional initiation is supported by short-capped RNA data (FBrf0209722). <newline> GC splice donor site postulated	mRNA	Ca-alpha1D-PC	REFSEQ:NM_165146	Ca-alpha1D-RC	Ca-alpha1D-RC <newline> CG4894-RC
FBtr0090003	FBtr0090003	CG4894-RD	Ca-alpha1D	-	Extended 3' UTR based on EST and RNA-Seq data. <newline> Transcriptional initiation is supported by short-capped RNA data (FBrf0209722). <newline> Multiphase exon postulated: variable use of small exons; supported combination results in frameshift and premature stop in downstream exon. <newline> GC splice donor site postulated	mRNA	Ca-alpha1D-PD	REFSEQ:NM_165147	Ca-alpha1D-RD	Ca-alpha1D-RD <newline> CG4894-RD
FBtr0332020	FBtr0332020	CG4894-RE	Ca-alpha1D	-	Transcript terminates at site supported by polyadenylated cDNA. <newline> Transcriptional initiation is supported by short-capped RNA data (FBrf0209722).	mRNA	Ca-alpha1D-PE	REFSEQ:NM_001273551	Ca-alpha1D-RE	Ca-alpha1D-RE
FBtr0332021	FBtr0332021	CG4894-RF	Ca-alpha1D	-	Transcript terminates at site supported by polyadenylated cDNA. <newline> Transcriptional initiation is supported by short-capped RNA data (FBrf0209722).	mRNA	Ca-alpha1D-PF	REFSEQ:NM_001273552	Ca-alpha1D-RF	Ca-alpha1D-RF
FBtr0332022	FBtr0332022	CG4894-RG	Ca-alpha1D	-	Transcript terminates at site supported by polyadenylated cDNA. <newline> Transcriptional initiation is supported by short-capped RNA data (FBrf0209722).	mRNA	Ca-alpha1D-PG	REFSEQ:NM_001273553	Ca-alpha1D-RG	Ca-alpha1D-RG
FBtr0332023	FBtr0332023	CG4894-RH	Ca-alpha1D	-	Transcript terminates at site supported by polyadenylated cDNA. <newline> Transcriptional initiation is supported by short-capped RNA data (FBrf0209722).	mRNA	Ca-alpha1D-PH	REFSEQ:NM_001273554	Ca-alpha1D-RH	Ca-alpha1D-RH
FBtr0332024	FBtr0332024	CG4894-RI	Ca-alpha1D	-	Transcript terminates at site supported by polyadenylated cDNA. <newline> Transcriptional initiation is supported by short-capped RNA data (FBrf0209722).	mRNA	Ca-alpha1D-PI	REFSEQ:NM_001273555	Ca-alpha1D-RI	Ca-alpha1D-RI
FBtr0332025	FBtr0332025	CG4894-RJ	Ca-alpha1D	-	Extended 3' UTR based on EST and RNA-Seq data. <newline> Transcriptional initiation is supported by short-capped RNA data (FBrf0209722).	mRNA	Ca-alpha1D-PJ	REFSEQ:NM_001273556	Ca-alpha1D-RJ	Ca-alpha1D-RJ
FBtr0086832	FBtr0086832	CG4924-RA	icln	-	Transcript terminates at site supported by polyadenylated cDNA.	mRNA	icln-PA	REFSEQ:NM_137393	icln-RA	icln-RA <newline> CG4924-RA
FBtr0086802	FBtr0086802	CG5076-RA	Elk	-	Transcriptional initiation is supported by short-capped RNA data (FBrf0209722). <newline> Transcript terminates at site supported by polyadenylated cDNA.	mRNA	Elk-PA	REFSEQ:NM_057661	Elk-RA	elk-RA <newline> Elk-RA
FBtr0340287	FBtr0340287	CG5076-RB	Elk	-	Transcriptional initiation is supported by short-capped RNA data (FBrf0209722). <newline> Extended 3' UTR based on RNA-Seq and/or EST data.	mRNA	Elk-PB	-	Elk-RB	elk-RB <newline> Elk-RB
FBtr0075444	FBtr0075444	CG5284-RB	ClC-c	-	Transcript terminates at site supported by polyadenylated cDNA.	mRNA	ClC-c-PB	REFSEQ:NM_140577	ClC-c-RB	ClC-c-RB <newline> CG5284-RB
FBtr0302503	FBtr0302503	CG5284-RC	ClC-c	-	Transcript terminates at site supported by polyadenylated cDNA.	mRNA	ClC-c-PC	REFSEQ:NM_168650	ClC-c-RC	ClC-c-RC <newline> CG5284-RC
FBtr0333598	FBtr0333598	CG5284-RD	ClC-c	-	Extended 3' UTR based on RNA-Seq and/or EST data.	mRNA	ClC-c-PD	REFSEQ:NM_001274993	ClC-c-RD	ClC-c-RD
FBtr0072071	FBtr0072071	CG5398-RA	CG5398	-	Transcript terminates at site supported by polyadenylated cDNA. <newline> 5' UTR based on RNA-Seq data.	mRNA	CG5398-PA	REFSEQ:NM_137966	CG5398-RA	CG5398-RA
FBtr0084619	FBtr0084619	CG5610-RA	nAChRalpha1	-	3' UTR based on RNA-Seq and/or EST data.	mRNA	nAChRalpha1-PA	REFSEQ:NM_079757	nAChRalpha1-RA	CG5610-RA <newline> nAcRalpha-96Aa-RA <newline> nAChRalpha1-RA
FBtr0330310	FBtr0330310	CG5610-RB	nAChRalpha1	-	Stop-codon suppression (UAG) postulated; reflected in aa sequence of predicted polypeptide. <newline> 3' UTR based on RNA-Seq and/or EST data.	mRNA	nAChRalpha1-PB	REFSEQ:NM_001275987	nAChRalpha1-RB	nAcRalpha-96Aa-RB <newline> nAChRalpha1-RB
FBtr0334916	FBtr0334916	CG5610-RC	nAChRalpha1	-	Extended 3' UTR based on RNA-Seq and/or EST data.	mRNA	nAChRalpha1-PC	REFSEQ:NM_001275988	nAChRalpha1-RC	nAcRalpha-96Aa-RC <newline> nAChRalpha1-RC
FBtr0083978	FBtr0083978	CG5621-RA	CG5621	-	Based on cDNA(s) with retained intron; results in premature stop codon and/or downstream start; may or may not produce functional polypeptide. <newline> 5' UTR based on RNA-Seq and/or EST data. <newline> Transcript terminates at site supported by polyadenylated cDNA.	mRNA	CG5621-PA	REFSEQ:NM_142670	CG5621-RA	CG5621-RA
FBtr0335015	FBtr0335015	CG5621-RC	CG5621	-	5' UTR based on RNA-Seq and/or EST data. <newline> Transcript terminates at site supported by polyadenylated cDNA.	mRNA	CG5621-PC	REFSEQ:NM_001275859	CG5621-RC	CG5621-RC
FBtr0335016	FBtr0335016	CG5621-RD	CG5621	-	5' UTR based on RNA-Seq and/or EST data. <newline> Transcript terminates at site supported by polyadenylated cDNA.	mRNA	CG5621-PD	REFSEQ:NM_001043270	CG5621-RD	CG5621-RD
FBtr0331823	FBtr0331823	CG5751-RG	TrpA1	-	-	mRNA	TrpA1-PG	REFSEQ:NM_001274671	TrpA1-RG	TrpA1-RG
FBtr0331824	FBtr0331824	CG5751-RH	TrpA1	-	-	mRNA	TrpA1-PH	REFSEQ:NM_001274672	TrpA1-RH	TrpA1-RH
FBtr0331825	FBtr0331825	CG5751-RI	TrpA1	-	-	mRNA	TrpA1-PI	REFSEQ:NM_140006	TrpA1-RI	TrpA1-RI
FBtr0331826	FBtr0331826	CG5751-RJ	TrpA1	-	-	mRNA	TrpA1-PJ	REFSEQ:NM_001104084	TrpA1-RJ	TrpA1-RJ
FBtr0331827	FBtr0331827	CG5751-RK	TrpA1	-	-	mRNA	TrpA1-PK	REFSEQ:NM_001274673	TrpA1-RK	TrpA1-RK
FBtr0089524	FBtr0089524	CG5842-RA	nan	-	GC splice donor site postulated.	mRNA	nan-PA	REFSEQ:NM_140439	nan-RA	nan-RA <newline> CG5842-RA
FBtr0321258	FBtr0321258	CG5842-RB	nan	-	GC splice donor site postulated.	mRNA	nan-PB	REFSEQ:NM_001274904	nan-RB	nan-RB
FBtr0080945	FBtr0080945	CG5996-RA	Trpgamma	-	3' UTR based on RNA-Seq data.	mRNA	Trpgamma-PA	REFSEQ:NM_135958	Trpgamma-RA	CG5996-RA <newline> trpgamma-RA <newline> Trpgamma-RA
FBtr0080946	FBtr0080946	CG5996-RB	Trpgamma	-	3' UTR based on RNA-Seq data.	mRNA	Trpgamma-PB	REFSEQ:NM_165169	Trpgamma-RB	CG5996-RB <newline> trpgamma-RB <newline> Trpgamma-RB
FBtr0335144	FBtr0335144	CG5996-RD	Trpgamma	-	Unconventional translation start postulated (CUG encoding Met); FBrf0218597 (FlyBase analysis). <newline> Extended 3' UTR based on RNA-Seq and/or EST data.	mRNA	Trpgamma-PD	REFSEQ:NM_001144358	Trpgamma-RD	trpgamma-RD <newline> Trpgamma-RD
FBtr0075542	FBtr0075542	CG6151-RA	fwe	-	Transcript terminates at site supported by polyadenylated cDNA.	mRNA	fwe-PA	REFSEQ:NM_140547	fwe-RA	fwe-RA <newline> CG6151-RA <newline> flower-RA
FBtr0075541	FBtr0075541	CG6151-RB	fwe	-	Transcript terminates at site supported by polyadenylated cDNA. <newline> Transcript supported by FBrf0211273, EST and Baylor exon junction RNA-seq data.	mRNA	fwe-PB	REFSEQ:NM_168633	fwe-RB	CG6151-RB <newline> fwe-RB <newline> flower-RB
FBtr0075543	FBtr0075543	CG6151-RC	fwe	-	Transcript terminates at site supported by polyadenylated cDNA. <newline> Transcript supported by FBrf0211273 and EST.	mRNA	fwe-PC	REFSEQ:NM_168632	fwe-RC	fwe-RC <newline> CG6151-RC <newline> flower-RC
FBtr0076185	FBtr0076185	CG6185-RA	Ir68a	-	UTR(s) based on RNA-Seq data.	mRNA	Ir68a-PA	REFSEQ:NM_140198	Ir68a-RA	Ir68a-RA <newline> CG6185-RA
FBtr0082183	FBtr0082183	CG6264-RA	Best1	-	Transcript terminates at site supported by polyadenylated cDNA.	mRNA	Best1-PA	REFSEQ:NM_144346	Best1-RA	Best1-RA <newline> CG6264-RA
FBtr0114590	FBtr0114590	CG6264-RB	Best1	-	Extended 3' UTR based on RNA-Seq and/or EST data.	mRNA	Best1-PB	REFSEQ:NM_001144561	Best1-RB	Best1-RB
FBtr0306023	FBtr0306023	CG6264-RC	Best1	-	Transcript terminates at site supported by polyadenylated cDNA.	mRNA	Best1-PC	REFSEQ:NM_001260089	Best1-RC	Best1-RC
FBtr0337020	FBtr0337020	CG6264-RD	Best1	-	Transcript terminates at site supported by polyadenylated cDNA.	mRNA	Best1-PD	REFSEQ:NM_001275523	Best1-RD	Best1-RD
FBtr0080365	FBtr0080365	CG6504-RA	Pkd2	-	-	mRNA	Pkd2-PA	REFSEQ:NM_135717	Pkd2-RA	Pkd2-RA <newline> CG6504-RA
FBtr0080182	FBtr0080182	CG6647-RA	porin	-	Transcript terminates at site supported by polyadenylated cDNA.	mRNA	porin-PA	REFSEQ:NM_057465	porin-RA	porin-RA <newline> CG6647-RA
FBtr0080183	FBtr0080183	CG6647-RB	porin	-	Extended 3' UTR based on RNA-Seq and/or EST data.	mRNA	porin-PB	REFSEQ:NM_134283	porin-RB	porin-RB <newline> CG6647-RB
FBtr0100584	FBtr0100584	CG6647-RC	porin	-	Transcript terminates at site supported by polyadenylated cDNA.	mRNA	porin-PC	REFSEQ:NM_001038810	porin-RC	porin-RC
FBtr0305260	FBtr0305260	CG6647-RD	porin	-	Extended 3' UTR based on RNA-Seq and/or EST data.	mRNA	porin-PD	REFSEQ:NM_001259032	porin-RD	porin-RD
FBtr0332029	FBtr0332029	CG6647-RE	porin	-	Transcript terminates at site supported by polyadenylated cDNA.	mRNA	porin-PE	REFSEQ:NM_001273436	porin-RE	porin-RE
FBtr0071762	FBtr0071762	CG6698-RA	NtR	-	Transcript terminates at site supported by polyadenylated cDNA.	mRNA	NtR-PA	REFSEQ:NM_143701	NtR-RA	NtR-RA <newline> CG6698-RA
FBtr0308350	FBtr0308350	CG6698-RB	NtR	-	Transcript terminates at site supported by polyadenylated cDNA.	mRNA	NtR-PB	REFSEQ:NM_001259528	NtR-RB	NtR-RB
FBtr0084681	FBtr0084681	CG6798-RA	nAChRbeta2	-	Transcript terminates at site supported by polyadenylated cDNA.	mRNA	nAChRbeta2-PA	REFSEQ:NM_079759	nAChRbeta2-RA	CG6798-RA <newline> nAcRbeta-96A-RA <newline> nAChRbeta2-RA
FBtr0084682	FBtr0084682	CG6798-RB	nAChRbeta2	-	Transcript terminates at site supported by polyadenylated cDNA. <newline> Based on cDNA(s) with retained intron; results in premature stop codon and/or downstream start; may or may not produce functional polypeptide.	mRNA	nAChRbeta2-PB	REFSEQ:NM_170147	nAChRbeta2-RB	CG6798-RB <newline> nAcRbeta-96A-RB <newline> nAChRbeta2-RB
FBtr0084639	FBtr0084639	CG6844-RA	nAChRalpha2	-	Transcript terminates at site supported by polyadenylated cDNA.	mRNA	nAChRalpha2-PA	REFSEQ:NM_079758	nAChRalpha2-RA	CG6844-RA <newline> nAcRalpha-96Ab-RA <newline> nAChRalpha2-RA
FBtr0084640	FBtr0084640	CG6844-RB	nAChRalpha2	-	Transcript terminates at site supported by polyadenylated cDNA.	mRNA	nAChRalpha2-PB	REFSEQ:NM_170146	nAChRalpha2-RB	CG6844-RB <newline> nAcRalpha-96Ab-RB <newline> nAChRalpha2-RB
FBtr0070721	FBtr0070721	CG6927-RA	CG6927	-	Transcript terminates at site supported by polyadenylated cDNA.	mRNA	CG6927-PA	REFSEQ:NM_131966	CG6927-RA	CG6927-RA
FBtr0079106	FBtr0079106	CG6992-RI	GluRIIA	-	Transcript terminates at site supported by polyadenylated cDNA.	mRNA	GluRIIA-PI	REFSEQ:NM_078760	GluRIIA-RI	GluRIIA-RI <newline> CG6992-RI <newline> Glu-RIIA-RI
FBtr0089577	FBtr0089577	CG7234-RI	GluRIIB	-	GC splice donor site postulated.	mRNA	GluRIIB-PI	REFSEQ:NM_078761	GluRIIB-RI	GluRIIB-RI <newline> CG7234-RI <newline> Glu-RIIB-RI
FBtr0113172	FBtr0113172	CG7259-RB	Best4	-	Transcript terminates at site supported by polyadenylated cDNA.	mRNA	Best4-PB	REFSEQ:NM_001104139	Best4-RB	Best4-RB
FBtr0074869	FBtr0074869	CG7385-RA	Ir76b	-	Transcript terminates at site supported by polyadenylated cDNA.	mRNA	Ir76b-PA	REFSEQ:NM_140919	Ir76b-RA	Ir76b-RA <newline> CG7385-RA
FBtr0083784	FBtr0083784	CG7411-RA	ort	-	Transcript terminates at site supported by polyadenylated cDNA.	mRNA	ort-PA	REFSEQ:NM_079682	ort-RA	ort-RA <newline> CG7411-RA
FBtr0075139	FBtr0075139	CG7446-RA	Grd	-	Transcript terminates at site supported by polyadenylated cDNA.	mRNA	Grd-PA	REFSEQ:NM_079407	Grd-RA	Grd-RA <newline> CG7446-RA
FBtr0301378	FBtr0301378	CG7535-RE	GluClalpha	-	Transcript terminates at site supported by polyadenylated cDNA. <newline> Based on cDNA(s) that contain premature stop codon and/or downstream start; may or may not produce functional polypeptide.	mRNA	GluClalpha-PE	REFSEQ:NM_001170183	GluClalpha-RE	GluClalpha-RE
FBtr0301379	FBtr0301379	CG7535-RF	GluClalpha	-	-	mRNA	GluClalpha-PF	REFSEQ:NM_001170184	GluClalpha-RF	GluClalpha-RF
FBtr0335416	FBtr0335416	CG7535-RH	GluClalpha	-	Extended 3' UTR based on RNA-Seq and/or EST data.	mRNA	GluClalpha-PH	REFSEQ:NM_001038972	GluClalpha-RH	GluClalpha-RH
FBtr0335417	FBtr0335417	CG7535-RI	GluClalpha	-	Extended 3' UTR based on RNA-Seq and/or EST data.	mRNA	GluClalpha-PI	REFSEQ:NM_169873	GluClalpha-RI	GluClalpha-RI
FBtr0335418	FBtr0335418	CG7535-RJ	GluClalpha	-	Extended 3' UTR based on RNA-Seq and/or EST data.	mRNA	GluClalpha-PJ	REFSEQ:NM_001275811	GluClalpha-RJ	GluClalpha-RJ
FBtr0335419	FBtr0335419	CG7535-RK	GluClalpha	-	Extended 3' UTR based on RNA-Seq and/or EST data.	mRNA	GluClalpha-PK	REFSEQ:NM_001170185	GluClalpha-RK	GluClalpha-RK
FBtr0335420	FBtr0335420	CG7535-RL	GluClalpha	-	Extended 3' UTR based on RNA-Seq and/or EST data.	mRNA	GluClalpha-PL	REFSEQ:NM_001014641	GluClalpha-RL	GluClalpha-RL
FBtr0335421	FBtr0335421	CG7535-RM	GluClalpha	-	Extended 3' UTR based on RNA-Seq and/or EST data.	mRNA	GluClalpha-PM	REFSEQ:NM_142570	GluClalpha-RM	GluClalpha-RM
FBtr0343788	FBtr0343788	CG7535-RN	GluClalpha	-	Transcript terminates at site supported by polyadenylated cDNA. <newline> Unconventional splice site postulated (GT-CG).	mRNA	GluClalpha-PN	-	GluClalpha-RN	GluClalpha-RN
FBtr0343789	FBtr0343789	CG7535-RO	GluClalpha	-	Extended 3' UTR based on RNA-Seq and/or EST data. <newline> Unconventional splice site postulated (GT-GG).	mRNA	GluClalpha-PO	-	GluClalpha-RO	GluClalpha-RO
FBtr0343790	FBtr0343790	CG7535-RP	GluClalpha	-	Transcript terminates at site supported by polyadenylated cDNA. <newline> Unconventional splice site postulated (GT-GG).	mRNA	GluClalpha-PP	-	GluClalpha-RP	GluClalpha-RP
FBtr0074698	FBtr0074698	CG7537-RB	Inx5	-	Transcript terminates at site supported by polyadenylated cDNA.	mRNA	Inx5-PB	REFSEQ:NM_133125	Inx5-RB	Inx5-RB <newline> inx5-RB <newline> CG7537-RB
FBtr0085466	FBtr0085466	CG7577-RA	ppk20	-	-	mRNA	ppk20-PA	REFSEQ:NM_143448	ppk20-RA	ppk20-RA <newline> CG7577-RA
FBtr0332442	FBtr0332442	CG7577-RB	ppk20	-	-	mRNA	ppk20-PB	REFSEQ:NM_001276145	ppk20-RB	ppk20-RB
FBtr0332443	FBtr0332443	CG7577-RC	ppk20	-	-	mRNA	ppk20-PC	REFSEQ:NM_001276146	ppk20-RC	ppk20-RC
FBtr0075221	FBtr0075221	CG7589-RA	CG7589	-	Transcript terminates at site supported by polyadenylated cDNA.	mRNA	CG7589-PA	REFSEQ:NM_140727	CG7589-RA	CG7589-RA
FBtr0333690	FBtr0333690	CG7589-RB	CG7589	-	Transcript terminates at site supported by polyadenylated cDNA. <newline> Extended 5' UTR based on RNA-Seq and/or EST data.	mRNA	CG7589-PB	REFSEQ:NM_001275057	CG7589-RB	CG7589-RB
FBtr0088137	FBtr0088137	CG7777-RA	CG7777	-	Transcript terminates at site supported by polyadenylated cDNA.	mRNA	CG7777-PA	REFSEQ:NM_165834	CG7777-RA	CG7777-RA
FBtr0088136	FBtr0088136	CG7777-RB	CG7777	-	Transcript terminates at site supported by polyadenylated cDNA.	mRNA	CG7777-PB	REFSEQ:NM_136842	CG7777-RB	CG7777-RB
FBtr0305074	FBtr0305074	CG7777-RC	CG7777	-	Transcript terminates at site supported by polyadenylated cDNA.	mRNA	CG7777-PC	REFSEQ:NM_001259337	CG7777-RC	CG7777-RC
FBtr0339544	FBtr0339544	CG7777-RD	CG7777	-	Transcript terminates at site supported by polyadenylated cDNA.	mRNA	CG7777-PD	-	CG7777-RD	CG7777-RD
FBtr0085513	FBtr0085513	CG7875-RA	trp	-	Transcript terminates at site supported by polyadenylated cDNA.	mRNA	trp-PA	REFSEQ:NM_057420	trp-RA	trp-RA <newline> CG7875-RA <newline> trp[+]R4.5
FBtr0331356	FBtr0331356	CG7875-RB	trp	-	Based on cDNA(s) that contain premature stop codon and/or downstream start; may or may not produce functional polypeptide. <newline> Transcript terminates at site supported by polyadenylated cDNA.	mRNA	trp-PB	REFSEQ:NM_001276161	trp-RB	trp-RB
FBtr0087116	FBtr0087116	CG8178-RA	Nach	-	-	mRNA	Nach-PA	REFSEQ:NM_137301	Nach-RA	Nach-RA <newline> CG8178-RA
FBtr0089587	FBtr0089587	CG8178-RB	Nach	-	-	mRNA	Nach-PB	REFSEQ:NM_206137	Nach-RB	Nach-RB <newline> CG8178-RB
FBtr0089588	FBtr0089588	CG8178-RC	Nach	-	-	mRNA	Nach-PC	REFSEQ:NM_206136	Nach-RC	Nach-RC <newline> CG8178-RC
FBtr0076982	FBtr0076982	CG8442-RA	GluRIA	-	Transcript terminates at site supported by polyadenylated cDNA.	mRNA	GluRIA-PA	REFSEQ:NM_057507	GluRIA-RA	GluRIA-RA <newline> Glu-RI-RA
FBtr0074491	FBtr0074491	CG8527-RA	ppk23	-	Transcriptional initiation is supported by data presented in FBrf0213250.	mRNA	ppk23-PA	REFSEQ:NM_132992	ppk23-RA	ppk23-RA <newline> CG8527-RA
FBtr0100574	FBtr0100574	CG8527-RB	ppk23	-	Transcriptional initiation is supported by data presented in FBrf0213250.	mRNA	ppk23-PB	REFSEQ:NM_001014749	ppk23-RB	ppk23-RB
FBtr0112998	FBtr0112998	CG8527-RC	ppk23	-	Transcriptional initiation is supported by data presented in FBrf0213250.	mRNA	ppk23-PC	REFSEQ:NM_001103541	ppk23-RC	ppk23-RC
FBtr0329827	FBtr0329827	CG8527-RD	ppk23	-	Transcriptional initiation is supported by data presented in FBrf0213250.	mRNA	ppk23-PD	REFSEQ:NM_001272717	ppk23-RD	ppk23-RD
FBtr0332797	FBtr0332797	CG8546-RC	ppk26	-	Transcriptional initiation is supported by short-capped RNA data (FBrf0209722). <newline> Extended 3' UTR based on RNA-Seq and/or EST data.	mRNA	ppk26-PC	REFSEQ:NM_139868	ppk26-RC	CG8546-RC <newline> ppk26-RC
FBtr0100369	FBtr0100369	CG8585-RB	Ih	-	Transcriptional initiation is supported by short-capped RNA data (FBrf0209722). <newline> Exended 3' UTR based one EST and RNA-Seq data. <newline> GC splice donor site postulated. <newline> Transcript structure supported by GB:AY928069. A 24 base gap in AY928069 relative to the reference sequence in the large exon may be a strain variation and was not annotated as an intron.	mRNA	Ih-PB	REFSEQ:NM_001038858	Ih-RB	Ih-RB
FBtr0100370	FBtr0100370	CG8585-RC	Ih	-	Transcriptional initiation is supported by short-capped RNA data (FBrf0209722). <newline> Transcript terminates at site supported by polyadenylated cDNA. <newline> GC splice donor site postulated. <newline> Evidence supports alternative splice leading to premature stop codon and/or downstream start; may or may not produce functional polypeptide. <newline> Transcript structure supported by GB:AY92…	mRNA	Ih-PC	REFSEQ:NM_001038856	Ih-RC	Ih-RC
FBtr0100372	FBtr0100372	CG8585-RE	Ih	-	GC splice donor site postulated. <newline> Transcriptional initiation is supported by short-capped RNA data (FBrf0209722). <newline> Extended 3' UTR based on EST and RNA-Seq data. <newline> Transcript structure supported by GB:AY928072. A 24 base gap in AY928069 relative to the reference sequence in the large exon may be a strain variation and was not annotated as an intron.	mRNA	Ih-PE	REFSEQ:NM_001038859	Ih-RE	Ih-RE
FBtr0290109	FBtr0290109	CG8585-RF	Ih	-	Alternative transcript based on FBrf0184031. <newline> Transcriptional initiation is supported by short-capped RNA data (FBrf0209722). <newline> Transcript terminates at site supported by polyadenylated cDNA. <newline> GC splice donor postulated.	mRNA	Ih-PF	REFSEQ:NM_001144195	Ih-RF	Ih-RF
FBtr0290110	FBtr0290110	CG8585-RG	Ih	-	Alternative transcript based on FBrf0184031. <newline> Transcriptional initiation is supported by short-capped RNA data (FBrf0209722). <newline> Transcript terminates at site supported by polyadenylated cDNA. <newline> GC splice donor postulated.	mRNA	Ih-PG	REFSEQ:NM_001144196	Ih-RG	Ih-RG
FBtr0290111	FBtr0290111	CG8585-RH	Ih	-	GC splice donor site postulated. <newline> Transcriptional initiation is supported by short-capped RNA data (FBrf0209722). <newline> Transcript terminates at site supported by polyadenylated cDNA. <newline> Evidence supports alternative splice leading to premature stop codon and/or downstream start; may or may not produce functional polypeptide.	mRNA	Ih-PH	REFSEQ:NM_001144197	Ih-RH	Ih-RH
FBtr0290292	FBtr0290292	CG8585-RI	Ih	-	Downstream translation start supported by comparative analysis across Drosophila species. <newline> Transcript terminates at site supported by polyadenylated cDNA.	mRNA	Ih-PI	REFSEQ:NM_001038857	Ih-RI	Ih-RI
FBtr0308834	FBtr0308834	CG8585-RJ	Ih	-	Transcript terminates at site supported by polyadenylated cDNA. <newline> Transcriptional initiation is supported by short-capped RNA data (FBrf0209722). <newline> GC splice donor postulated.	mRNA	Ih-PJ	REFSEQ:NM_001259390	Ih-RJ	Ih-RJ
FBtr0308835	FBtr0308835	CG8585-RK	Ih	-	Transcript terminates at site supported by polyadenylated cDNA. <newline> 5' UTR based on RNA-Seq data.	mRNA	Ih-PK	REFSEQ:NM_001259389	Ih-RK	Ih-RK
FBtr0308836	FBtr0308836	CG8585-RL	Ih	-	Transcript terminates at site supported by polyadenylated cDNA. <newline> Transcriptional initiation is supported by short-capped RNA data (FBrf0209722). <newline> GC splice donor postulated.	mRNA	Ih-PL	REFSEQ:NM_001259391	Ih-RL	Ih-RL
FBtr0308837	FBtr0308837	CG8585-RM	Ih	-	Transcript terminates at site supported by polyadenylated cDNA. <newline> Evidence supports alternative splice leading to premature stop codon and/or downstream start; may or may not produce functional polypeptide. <newline> Transcriptional initiation is supported by short-capped RNA data (FBrf0209722). <newline> GC splice donor postulated.	mRNA	Ih-PM	REFSEQ:NM_001259388	Ih-RM	Ih-RM
FBtr0087826	FBtr0087826	CG8594-RA	ClC-b	-	Transcript terminates at site supported by polyadenylated cDNA.	mRNA	ClC-b-PA	REFSEQ:NM_136954	ClC-b-RA	ClC-b-RA <newline> CG8594-RA
FBtr0081476	FBtr0081476	CG8681-RA	clumsy	-	Evidence supports alternative splice leading to premature stop codon and/or downstream start; may or may not produce functional polypeptide. <newline> Transcript terminates at site supported by polyadenylated cDNA.	mRNA	clumsy-PA	REFSEQ:NM_078886	clumsy-RA	clumsy-RA <newline> CG8681-RA
FBtr0110895	FBtr0110895	CG8681-RB	clumsy	-	Transcript terminates at site supported by polyadenylated cDNA.	mRNA	clumsy-PB	REFSEQ:NM_001042908	clumsy-RB	clumsy-RB
FBtr0088780	FBtr0088780	CG8713-RA	CG8713	-	Transcript terminates at site supported by polyadenylated cDNA.	mRNA	CG8713-PA	REFSEQ:NM_136505	CG8713-RA	CG8713-RA
FBtr0074952	FBtr0074952	CG8743-RA	Trpml	-	Transcript terminates at site supported by polyadenylated cDNA.	mRNA	Trpml-PA	REFSEQ:NM_140888	Trpml-RA	CG8743-RA <newline> trpml-RA <newline> Trpml-RA
FBtr0301232	FBtr0301232	CG8916-RB	CG8916	-	Transcript terminates at site supported by polyadenylated cDNA.	mRNA	CG8916-PB	REFSEQ:NM_132862	CG8916-RB	CG8916-RB
FBtr0301233	FBtr0301233	CG8916-RC	CG8916	-	Transcript terminates at site supported by polyadenylated cDNA. <newline> Based on cDNA(s) that contain premature stop codon and/or downstream start; may or may not produce functional polypeptide.	mRNA	CG8916-PC	REFSEQ:NM_001169299	CG8916-RC	CG8916-RC
FBtr0088141	FBtr0088141	CG9023-RA	Drip	-	Transcript terminates at site supported by polyadenylated cDNA.	mRNA	Drip-PA	REFSEQ:NM_165833	Drip-RA	Drip-RA <newline> CG9023-RA <newline> anon-48Aa-RA
FBtr0088142	FBtr0088142	CG9023-RB	Drip	-	Transcript terminates at site supported by polyadenylated cDNA.	mRNA	Drip-PB	REFSEQ:NM_078973	Drip-RB	Drip-RB <newline> CG9023-RB <newline> anon-48Aa-RB
FBtr0331387	FBtr0331387	CG9023-RC	Drip	-	Transcriptional initiation site supported by short-capped RNA data (FBrf0209722). <newline> Transcript terminates at site supported by polyadenylated cDNA.	mRNA	Drip-PC	REFSEQ:NM_001273961	Drip-RC	Drip-RC
FBtr0331388	FBtr0331388	CG9023-RD	Drip	-	5' UTR based on RNA-Seq data. <newline> Transcript terminates at site supported by polyadenylated cDNA.	mRNA	Drip-PD	REFSEQ:NM_001273962	Drip-RD	Drip-RD
FBtr0331389	FBtr0331389	CG9023-RE	Drip	-	Transcriptional initiation site supported by short-capped RNA data (FBrf0209722). <newline> Transcript terminates at site supported by polyadenylated cDNA.	mRNA	Drip-PE	REFSEQ:NM_001273963	Drip-RE	Drip-RE
FBtr0331390	FBtr0331390	CG9023-RF	Drip	-	3' UTR based on RNA-Seq data.	mRNA	Drip-PF	REFSEQ:NM_001273964	Drip-RF	Drip-RF
FBtr0339488	FBtr0339488	CG9023-RG	Drip	-	3' UTR based on RNA-Seq data.	mRNA	Drip-PG	-	Drip-RG	Drip-RG
FBtr0074159	FBtr0074159	CG9126-RA	Stim	-	Transcript terminates at site supported by polyadenylated cDNA.	mRNA	Stim-PA	REFSEQ:NM_078633	Stim-RA	Stim-RA <newline> CG9126-RA
FBtr0303567	FBtr0303567	CG9126-RD	Stim	-	Transcript terminates at site supported by polyadenylated cDNA.	mRNA	Stim-PD	REFSEQ:NM_206747	Stim-RD	Stim-RD
FBtr0308705	FBtr0308705	CG9126-RF	Stim	-	Transcript terminates at site supported by polyadenylated cDNA. <newline> Based on cDNA(s) that contain premature stop codon and/or downstream start; may or may not produce functional polypeptide.	mRNA	Stim-PF	REFSEQ:NM_001258774	Stim-RF	Stim-RF
FBtr0072651	FBtr0072651	CG9194-RA	CG9194	-	Transcript terminates at site supported by polyadenylated cDNA.	mRNA	CG9194-PA	REFSEQ:NM_138240	CG9194-RA	CG9194-RA
FBtr0074973	FBtr0074973	CG9262-RA	Shal	-	Transcript terminates at site supported by polyadenylated cDNA.	mRNA	Shal-PA	REFSEQ:NM_079435	Shal-RA	Shal-RA <newline> CG9262-RA
FBtr0112853	FBtr0112853	CG9262-RB	Shal	-	Extended 3' UTR based on RNA-Seq and/or EST data.	mRNA	Shal-PB	REFSEQ:NM_001104176	Shal-RB	Shal-RB
FBtr0333273	FBtr0333273	CG9262-RC	Shal	-	-	mRNA	Shal-PC	REFSEQ:NM_001275126	Shal-RC	Shal-RC
FBtr0082045	FBtr0082045	CG9361-RA	Task7	-	Transcript terminates at site supported by polyadenylated cDNA.	mRNA	Task7-PA	REFSEQ:NM_141634	Task7-RA	Task7-RA <newline> CG9361-RA
FBtr0074982	FBtr0074982	CG9472-RA	brv1	-	Transcript terminates at site supported by polyadenylated cDNA.	mRNA	brv1-PA	REFSEQ:NM_140859	brv1-RA	brv1-RA <newline> CG9472-RA
FBtr0079281	FBtr0079281	CG9499-RA	ppk7	-	Annotation based on AY226540	mRNA	ppk7-PA	REFSEQ:NM_135172	ppk7-RA	ppk7-RA <newline> CG9499-RA
FBtr0079252	FBtr0079252	CG9501-RA	ppk14	-	-	mRNA	ppk14-PA	REFSEQ:NM_135173	ppk14-RA	ppk14-RA <newline> CG9501-RA
FBtr0301654	FBtr0301654	CG9637-RC	Task6	-	Extended UTRs based on RNA-Seq and/or EST data.	mRNA	Task6-PC	REFSEQ:NM_142043	Task6-RC	Task6-RC
FBtr0334492	FBtr0334492	CG9637-RD	Task6	-	Extended UTRs based on RNA-Seq and/or EST data.	mRNA	Task6-PD	REFSEQ:NM_001275610	Task6-RD	Task6-RD
FBtr0334493	FBtr0334493	CG9637-RE	Task6	-	Extended UTRs based on RNA-Seq and/or EST data.	mRNA	Task6-PE	REFSEQ:NM_001275611	Task6-RE	Task6-RE
FBtr0334494	FBtr0334494	CG9637-RF	Task6	-	Extended UTRs based on RNA-Seq and/or EST data.	mRNA	Task6-PF	REFSEQ:NM_001275612	Task6-RF	Task6-RF
FBtr0074298	FBtr0074298	CG9907-RA	para	-	Transcript terminates at site supported by polyadenylated cDNA.	mRNA	para-PA	REFSEQ:NM_078647	para-RA	para-RA <newline> CG9907-RA
FBtr0303677	FBtr0303677	CG9907-RAA	para	-	Transcript terminates at site supported by polyadenylated cDNA. <newline> Transcript structure supported by FBrf0204634. Corresponds to transcript 23.	mRNA	para-PAA	REFSEQ:NM_001201693	para-RAA	para-RAA
FBtr0303678	FBtr0303678	CG9907-RAB	para	-	Transcript terminates at site supported by polyadenylated cDNA. <newline> Transcript structure supported by FBrf0204634. Corresponds to transcript 24.	mRNA	para-PAB	REFSEQ:NM_001201694	para-RAB	para-RAB
FBtr0303679	FBtr0303679	CG9907-RAC	para	-	Transcript terminates at site supported by polyadenylated cDNA. <newline> Transcript structure supported by FBrf0204634. Corresponds to transcript 25.	mRNA	para-PAC	REFSEQ:NM_001201695	para-RAC	para-RAC
FBtr0303680	FBtr0303680	CG9907-RAD	para	-	Transcript terminates at site supported by polyadenylated cDNA. <newline> Transcript structure supported by FBrf0204634 and FBrf0209044. Corresponds to transcript 26.	mRNA	para-PAD	REFSEQ:NM_001201696	para-RAD	para-RAD
FBtr0303681	FBtr0303681	CG9907-RAE	para	-	Transcript terminates at site supported by polyadenylated cDNA. <newline> Transcript structure supported by FBrf0204634. Corresponds to transcript 27.	mRNA	para-PAE	REFSEQ:NM_001201697	para-RAE	para-RAE
FBtr0303682	FBtr0303682	CG9907-RAF	para	-	Transcript terminates at site supported by polyadenylated cDNA. <newline> Transcript structure supported by FBrf0204634 and FBrf0209044. Corresponds to transcript 28.	mRNA	para-PAF	REFSEQ:NM_001201698	para-RAF	para-RAF
FBtr0303683	FBtr0303683	CG9907-RAG	para	-	Transcript structure supported by FBrf0204634. Corresponds to transcript 29. <newline> Transcript terminates at site supported by polyadenylated cDNA.	mRNA	para-PAG	REFSEQ:NM_001201699	para-RAG	para-RAG
FBtr0303684	FBtr0303684	CG9907-RAH	para	-	Transcript terminates at site supported by polyadenylated cDNA. <newline> Transcript structure supported by FBrf0209044. Corresponds to transcript 30.	mRNA	para-PAH	REFSEQ:NM_001201700	para-RAH	para-RAH
FBtr0303685	FBtr0303685	CG9907-RAI	para	-	Transcript terminates at site supported by polyadenylated cDNA. <newline> Transcript structure supported by FBrf0209044. Corresponds to transcript 31.	mRNA	para-PAI	REFSEQ:NM_001201701	para-RAI	para-RAI
FBtr0303686	FBtr0303686	CG9907-RAJ	para	-	Transcript terminates at site supported by polyadenylated cDNA. <newline> Transcript structure supported by FBrf0209044. Corresponds to transcript 32.	mRNA	para-PAJ	REFSEQ:NM_001201702	para-RAJ	para-RAJ
FBtr0303687	FBtr0303687	CG9907-RAK	para	-	Transcript terminates at site supported by polyadenylated cDNA. <newline> Transcript structure supported by FBrf0209044. Corresponds to transcript 33.	mRNA	para-PAK	REFSEQ:NM_001201703	para-RAK	para-RAK
FBtr0303688	FBtr0303688	CG9907-RAL	para	-	Transcript terminates at site supported by polyadenylated cDNA. <newline> Transcript structure supported by FBrf0209044. Corresponds to transcript 34.	mRNA	para-PAL	REFSEQ:NM_001201704	para-RAL	para-RAL
FBtr0303689	FBtr0303689	CG9907-RAM	para	-	Transcript terminates at site supported by polyadenylated cDNA. <newline> Transcript structure supported by FBrf0209044. Corresponds to transcript 35.	mRNA	para-PAM	REFSEQ:NM_001201705	para-RAM	para-RAM
FBtr0303690	FBtr0303690	CG9907-RAN	para	-	Transcript terminates at site supported by polyadenylated cDNA. <newline> Transcript structure supported by FBrf0209044. Corresponds to transcript 36.	mRNA	para-PAN	REFSEQ:NM_001201706	para-RAN	para-RAN
FBtr0303691	FBtr0303691	CG9907-RAO	para	-	Transcript terminates at site supported by polyadenylated cDNA. <newline> Transcript structure supported by FBrf0209044. Corresponds to transcript 37.	mRNA	para-PAO	REFSEQ:NM_001201707	para-RAO	para-RAO
FBtr0303692	FBtr0303692	CG9907-RAP	para	-	Transcript terminates at site supported by polyadenylated cDNA. <newline> Transcript structure supported by FBrf0209044. Corresponds to transcript 38.	mRNA	para-PAP	REFSEQ:NM_001201708	para-RAP	para-RAP
FBtr0303693	FBtr0303693	CG9907-RAQ	para	-	Transcript terminates at site supported by polyadenylated cDNA. <newline> Transcript structure supported by FBrf0209044. Corresponds to transcript 39.	mRNA	para-PAQ	REFSEQ:NM_001201709	para-RAQ	para-RAQ
FBtr0303694	FBtr0303694	CG9907-RAR	para	-	Transcript terminates at site supported by polyadenylated cDNA. <newline> Transcript structure supported by FBrf0209044. Corresponds to transcript 40. <newline> Based on cDNA(s) that contain premature stop codon and/or downstream start; may or may not produce functional polypeptide.	mRNA	para-PAR	REFSEQ:NM_001201710	para-RAR	para-RAR
FBtr0303695	FBtr0303695	CG9907-RAS	para	-	Transcript terminates at site supported by polyadenylated cDNA. <newline> Transcript structure supported by FBrf0209044. Corresponds to transcript 41.	mRNA	para-PAS	REFSEQ:NM_001201711	para-RAS	para-RAS
FBtr0303696	FBtr0303696	CG9907-RAT	para	-	Transcript terminates at site supported by polyadenylated cDNA. <newline> Transcript structure supported by FBrf0209044. Corresponds to transcript 42.	mRNA	para-PAT	REFSEQ:NM_001201712	para-RAT	para-RAT
FBtr0303697	FBtr0303697	CG9907-RAU	para	-	Transcript terminates at site supported by polyadenylated cDNA. <newline> Transcript structure supported by FBrf0209044. Corresponds to transcript 43. <newline> Based on cDNA(s) that contain premature stop codon and/or downstream start; may or may not produce functional polypeptide.	mRNA	para-PAU	REFSEQ:NM_001201713	para-RAU	para-RAU
FBtr0303698	FBtr0303698	CG9907-RAV	para	-	Transcript terminates at site supported by polyadenylated cDNA. <newline> Transcript structure supported by FBrf0209044. Corresponds to transcript 44. <newline> Based on cDNA(s) that contain premature stop codon and/or downstream start; may or may not produce functional polypeptide.	mRNA	para-PAV	REFSEQ:NM_001201714	para-RAV	para-RAV
FBtr0303699	FBtr0303699	CG9907-RAW	para	-	Transcript terminates at site supported by polyadenylated cDNA. <newline> Transcript structure supported by FBrf0209044. Corresponds to transcript 45.	mRNA	para-PAW	REFSEQ:NM_001201715	para-RAW	para-RAW
FBtr0303700	FBtr0303700	CG9907-RAX	para	-	Transcript terminates at site supported by polyadenylated cDNA. <newline> Transcript structure supported by FBrf0209044. Corresponds to transcript 46.	mRNA	para-PAX	REFSEQ:NM_001201716	para-RAX	para-RAX
FBtr0303701	FBtr0303701	CG9907-RAY	para	-	Transcript terminates at site supported by polyadenylated cDNA. <newline> Transcript structure supported by FBrf0209044. Corresponds to transcript 47.	mRNA	para-PAY	REFSEQ:NM_001201717	para-RAY	para-RAY
FBtr0303702	FBtr0303702	CG9907-RAZ	para	-	Transcript terminates at site supported by polyadenylated cDNA. <newline> Transcript structure supported by FBrf0209044. Corresponds to transcript 48.	mRNA	para-PAZ	REFSEQ:NM_001201718	para-RAZ	para-RAZ
FBtr0111022	FBtr0111022	CG9907-RB	para	-	Conservation across Drosophila species: Two pairs of exons identified on the basis of spceices conservation data. The exons are identical in size, related in sequence, and are predicted to be transcribed in a mutually exclusive fashion. One pair encodes nearly identical 54aa spans. <newline> Transcript terminates at site supported by polyadenylated cDNA.	mRNA	para-PB	REFSEQ:NM_001042815	para-RB	para-RB <newline> para-RA
FBtr0303703	FBtr0303703	CG9907-RBA	para	-	Transcript terminates at site supported by polyadenylated cDNA. <newline> Transcript structure supported by FBrf0209044. Corresponds to transcript 49.	mRNA	para-PBA	REFSEQ:NM_001201719	para-RBA	para-RBA
FBtr0303704	FBtr0303704	CG9907-RBB	para	-	Transcript terminates at site supported by polyadenylated cDNA. <newline> Transcript structure supported by FBrf0209044. Corresponds to transcript 50.	mRNA	para-PBB	REFSEQ:NM_001201720	para-RBB	para-RBB
FBtr0303705	FBtr0303705	CG9907-RBC	para	-	Transcript terminates at site supported by polyadenylated cDNA. <newline> Transcript structure supported by FBrf0209044. Corresponds to transcript 51. <newline> Based on cDNA(s) that contain premature stop codon and/or downstream start; may or may not produce functional polypeptide.	mRNA	para-PBC	REFSEQ:NM_001201721	para-RBC	para-RBC
FBtr0303706	FBtr0303706	CG9907-RBD	para	-	Transcript terminates at site supported by polyadenylated cDNA. <newline> Transcript structure supported by FBrf0209044. Corresponds to transcript 52.	mRNA	para-PBD	REFSEQ:NM_001201722	para-RBD	para-RBD
FBtr0303707	FBtr0303707	CG9907-RBE	para	-	Transcript terminates at site supported by polyadenylated cDNA. <newline> Transcript structure supported by FBrf0209044. Corresponds to transcript 53. <newline> Based on cDNA(s) that contain premature stop codon and/or downstream start; may or may not produce functional polypeptide.	mRNA	para-PBE	REFSEQ:NM_001201723	para-RBE	para-RBE
FBtr0331170	FBtr0331170	CG9907-RBF	para	-	Stop-codon suppression (UGA) postulated; reflected in aa sequence of predicted polypeptide. <newline> Transcript terminates at site supported by polyadenylated cDNA.	mRNA	para-PBF	REFSEQ:NM_001272690	para-RBF	para-RBF
FBtr0342746	FBtr0342746	CG9907-RBG	para	-	Extended 3' UTR based on RNA-Seq and/or EST data.	mRNA	para-PBG	-	para-RBG	para-RBG
FBtr0111023	FBtr0111023	CG9907-RC	para	-	Conservation across Drosophila species: Two pairs of exons identified on the basis of spceices conservation data. The exons are identical in size, related in sequence, and are predicted to be transcribed in a mutually exclusive fashion. One pair encodes nearly identical 54aa spans. <newline> Transcript terminates at site supported by polyadenylated cDNA.	mRNA	para-PC	REFSEQ:NM_001042816	para-RC	para-RC <newline> para-RA
FBtr0290121	FBtr0290121	CG9907-RD	para	-	Alternative transcript based upon gene prediction data <newline> Transcript terminates at site supported by polyadenylated cDNA.	mRNA	para-PD	REFSEQ:NM_001144733	para-RD	para-RD
FBtr0303655	FBtr0303655	CG9907-RE	para	-	Transcript terminates at site supported by polyadenylated cDNA. <newline> Transcript structure supported by FBrf0204634 and FBrf0209044. Corresponds to transcript 1.	mRNA	para-PE	REFSEQ:NM_001201671	para-RE	para-RE
FBtr0303656	FBtr0303656	CG9907-RF	para	-	Transcript structure supported by FBrf0204634. Corresponds to transcript 2. <newline> Transcript terminates at site supported by polyadenylated cDNA.	mRNA	para-PF	REFSEQ:NM_001201672	para-RF	para-RF
FBtr0303657	FBtr0303657	CG9907-RG	para	-	Transcript terminates at site supported by polyadenylated cDNA. <newline> Transcript structure supported by FBrf0204634. Corresponds to transcript 3.	mRNA	para-PG	REFSEQ:NM_001201673	para-RG	para-RG
FBtr0303658	FBtr0303658	CG9907-RH	para	-	Transcript terminates at site supported by polyadenylated cDNA. <newline> Transcript structure supported by FBrf0204634. Corresponds to transcript 4.	mRNA	para-PH	REFSEQ:NM_001201674	para-RH	para-RH
FBtr0303659	FBtr0303659	CG9907-RI	para	-	Transcript terminates at site supported by polyadenylated cDNA. <newline> Transcript structure supported by FBrf0204634. Corresponds to transcript 5.	mRNA	para-PI	REFSEQ:NM_001201675	para-RI	para-RI
FBtr0303660	FBtr0303660	CG9907-RJ	para	-	Transcript terminates at site supported by polyadenylated cDNA. <newline> Transcript structure supported by FBrf0204634. Corresponds to transcript 6.	mRNA	para-PJ	REFSEQ:NM_001201676	para-RJ	para-RJ
FBtr0303661	FBtr0303661	CG9907-RK	para	-	Transcript terminates at site supported by polyadenylated cDNA. <newline> Transcript structure supported by FBrf0204634. Corresponds to transcript 7.	mRNA	para-PK	REFSEQ:NM_001201677	para-RK	para-RK
FBtr0303662	FBtr0303662	CG9907-RL	para	-	Transcript terminates at site supported by polyadenylated cDNA. <newline> Transcript structure supported by FBrf0204634. Corresponds to transcript 8.	mRNA	para-PL	REFSEQ:NM_001201678	para-RL	para-RL
FBtr0303663	FBtr0303663	CG9907-RM	para	-	Transcript structure supported by FBrf0204634. Corresponds to transcript 9. <newline> Transcript terminates at site supported by polyadenylated cDNA.	mRNA	para-PM	REFSEQ:NM_001201679	para-RM	para-RM
FBtr0303664	FBtr0303664	CG9907-RN	para	-	Transcript terminates at site supported by polyadenylated cDNA. <newline> Transcript structure supported by FBrf0204634. Corresponds to transcript 10.	mRNA	para-PN	REFSEQ:NM_001201680	para-RN	para-RN
FBtr0303665	FBtr0303665	CG9907-RO	para	-	Transcript terminates at site supported by polyadenylated cDNA. <newline> Transcript structure supported by FBrf0204634. Corresponds to transcript 11.	mRNA	para-PO	REFSEQ:NM_001201681	para-RO	para-RO
FBtr0303666	FBtr0303666	CG9907-RP	para	-	Transcript terminates at site supported by polyadenylated cDNA. <newline> Transcript structure supported by FBrf0204634. Corresponds to transcript 12.	mRNA	para-PP	REFSEQ:NM_001201682	para-RP	para-RP
FBtr0303667	FBtr0303667	CG9907-RQ	para	-	Transcript terminates at site supported by polyadenylated cDNA. <newline> Transcript structure supported by FBrf0204634. Corresponds to transcript 13.	mRNA	para-PQ	REFSEQ:NM_001201683	para-RQ	para-RQ
FBtr0303668	FBtr0303668	CG9907-RR	para	-	Transcript terminates at site supported by polyadenylated cDNA. <newline> Transcript structure supported by FBrf0204634. Corresponds to transcript 14.	mRNA	para-PR	REFSEQ:NM_001201684	para-RR	para-RR
FBtr0303669	FBtr0303669	CG9907-RS	para	-	Transcript terminates at site supported by polyadenylated cDNA. <newline> Transcript structure supported by FBrf0204634. Corresponds to transcript 15.	mRNA	para-PS	REFSEQ:NM_001201685	para-RS	para-RS
FBtr0303670	FBtr0303670	CG9907-RT	para	-	Transcript terminates at site supported by polyadenylated cDNA. <newline> Transcript structure supported by FBrf0204634. Corresponds to transcript 16.	mRNA	para-PT	REFSEQ:NM_001201686	para-RT	para-RT
FBtr0303671	FBtr0303671	CG9907-RU	para	-	Transcript terminates at site supported by polyadenylated cDNA. <newline> Transcript structure supported by FBrf0204634. Corresponds to transcript 17.	mRNA	para-PU	REFSEQ:NM_001201687	para-RU	para-RU
FBtr0303672	FBtr0303672	CG9907-RV	para	-	Transcript terminates at site supported by polyadenylated cDNA. <newline> Transcript structure supported by FBrf0204634. Corresponds to transcript 18.	mRNA	para-PV	REFSEQ:NM_001201688	para-RV	para-RV
FBtr0303673	FBtr0303673	CG9907-RW	para	-	Transcript terminates at site supported by polyadenylated cDNA. <newline> Transcript structure supported by FBrf0204634. Corresponds to transcript 19.	mRNA	para-PW	REFSEQ:NM_001201689	para-RW	para-RW
FBtr0303674	FBtr0303674	CG9907-RX	para	-	Transcript terminates at site supported by polyadenylated cDNA. <newline> Transcript structure supported by FBrf0204634. Corresponds to transcript 20.	mRNA	para-PX	REFSEQ:NM_001201690	para-RX	para-RX
FBtr0303675	FBtr0303675	CG9907-RY	para	-	Transcript terminates at site supported by polyadenylated cDNA. <newline> Transcript structure supported by FBrf0204634. Corresponds to transcript 21.	mRNA	para-PY	REFSEQ:NM_001201691	para-RY	para-RY
FBtr0303676	FBtr0303676	CG9907-RZ	para	-	Transcript terminates at site supported by polyadenylated cDNA. <newline> Transcript structure supported by FBrf0204634. Corresponds to transcript 22.	mRNA	para-PZ	REFSEQ:NM_001201692	para-RZ	para-RZ
FBtr0089102	FBtr0089102	CG9935-RA	CG9935	-	Based on cDNA(s) with retained intron; results in premature stop codon and/or downstream start; may or may not produce functional polypeptide. <newline> Transcript terminates at site supported by polyadenylated cDNA.	mRNA	CG9935-PA	REFSEQ:NM_143674	CG9935-RA	CG9935-RA
FBtr0110906	FBtr0110906	CG9935-RB	CG9935	-	Transcript terminates at site supported by polyadenylated cDNA.	mRNA	CG9935-PB	REFSEQ:NM_001042785	CG9935-RB	CG9935-RB

## Sheet: Calcium-Binding
#SUBMITTED ID	FBID_KEY	ANNOTATION_SYMBOL	ASSOCIATED_GENE	COMMENTS	FEATURE_TYPE	POLYPEPTIDES_OF_TRANSCRIPT	REFSEQ	SYMBOL	SYMBOL_SYNONYMS
FBtr0082686	FBtr0082686	CG10126-RA	CG10126	Transcript terminates at site supported by polyadenylated cDNA.	mRNA	CG10126-PA	REFSEQ:NM_141977	CG10126-RA	CG10126-RA
FBtr0082687	FBtr0082687	CG10126-RB	CG10126	Transcript terminates at site supported by polyadenylated cDNA.	mRNA	CG10126-PB	REFSEQ:NM_176487	CG10126-RB	CG10126-RB
FBtr0084874	FBtr0084874	CG10244-RA	Cad96Ca	Transcript terminates at site supported by polyadenylated cDNA.	mRNA	Cad96Ca-PA	REFSEQ:NM_143092	Cad96Ca-RA	Cad96Ca-RA <newline> CG10244-RA <newline> HD-14-RA <newline> CG10239-RA
FBtr0081185	FBtr0081185	CG10641-RA	Swip-1	Transcript terminates at site supported by polyadenylated cDNA.	mRNA	Swip-1-PA	REFSEQ:NM_136081	Swip-1-RA	CG10641-RA <newline> Swip-1-RA
FBtr0340322	FBtr0340322	CG10641-RB	Swip-1	Extended 3' UTR based on RNA-Seq and/or EST data.	mRNA	Swip-1-PB	-	Swip-1-RB	CG10641-RB <newline> Swip-1-RB
FBtr0082795	FBtr0082795	CG10841-RA	CG10841	Transcript terminates at site supported by polyadenylated cDNA.	mRNA	CG10841-PA	REFSEQ:NM_142042	CG10841-RA	CG10841-RA
FBtr0309093	FBtr0309093	CG10841-RB	CG10841	Transcript terminates at site supported by polyadenylated cDNA.	mRNA	CG10841-PB	REFSEQ:NM_001260158	CG10841-RB	CG10841-RB
FBtr0088640	FBtr0088640	CG10844-RA	RyR	Transcript terminates at site supported by polyadenylated cDNA.	mRNA	RyR-PA	REFSEQ:NM_057643	RyR-RA	Rya-r44F-RA <newline> RyR-RA
FBtr0088638	FBtr0088638	CG10844-RB	RyR	Transcript terminates at site supported by polyadenylated cDNA.	mRNA	RyR-PB	REFSEQ:NM_057644	RyR-RB	Rya-r44F-RB <newline> RyR-RB
FBtr0088637	FBtr0088637	CG10844-RC	RyR	Transcript terminates at site supported by polyadenylated cDNA.	mRNA	RyR-PC	REFSEQ:NM_057645	RyR-RC	Rya-r44F-RC <newline> RyR-RC
FBtr0088639	FBtr0088639	CG10844-RD	RyR	Transcript terminates at site supported by polyadenylated cDNA.	mRNA	RyR-PD	REFSEQ:NM_057646	RyR-RD	Rya-r44F-RD <newline> RyR-RD
FBtr0304568	FBtr0304568	CG10844-RE	RyR	Transcript terminates at site supported by polyadenylated cDNA.	mRNA	RyR-PE	REFSEQ:NM_001259278	RyR-RE	Rya-r44F-RE <newline> RyR-RE
FBtr0304569	FBtr0304569	CG10844-RF	RyR	Transcript terminates at site supported by polyadenylated cDNA.	mRNA	RyR-PF	REFSEQ:NM_001259279	RyR-RF	Rya-r44F-RF <newline> RyR-RF
FBtr0304570	FBtr0304570	CG10844-RG	RyR	Transcript terminates at site supported by polyadenylated cDNA.	mRNA	RyR-PG	REFSEQ:NM_001259280	RyR-RG	Rya-r44F-RG <newline> RyR-RG
FBtr0304571	FBtr0304571	CG10844-RH	RyR	Transcript terminates at site supported by polyadenylated cDNA.	mRNA	RyR-PH	REFSEQ:NM_001259281	RyR-RH	Rya-r44F-RH <newline> RyR-RH
FBtr0304572	FBtr0304572	CG10844-RI	RyR	Transcript terminates at site supported by polyadenylated cDNA.	mRNA	RyR-PI	REFSEQ:NM_001259282	RyR-RI	Rya-r44F-RI <newline> RyR-RI
FBtr0308083	FBtr0308083	CG10844-RJ	RyR	Transcript terminates at site supported by polyadenylated cDNA.	mRNA	RyR-PJ	REFSEQ:NM_001259277	RyR-RJ	Rya-r44F-RJ <newline> RyR-RJ
FBtr0073835	FBtr0073835	CG10997-RA	Clic	Extended 3' UTR based on RNA-Seq and/or EST data.	mRNA	Clic-PA	REFSEQ:NM_132700	Clic-RA	Clic-RA <newline> l(1)G0053-RA <newline> CG10997-RA
FBtr0081503	FBtr0081503	CG1099-RA	Dap160	Transcript terminates at site supported by polyadenylated cDNA.	mRNA	Dap160-PA	REFSEQ:NM_057974	Dap160-RA	Dap160-RA
FBtr0081504	FBtr0081504	CG1099-RB	Dap160	Transcript terminates at site supported by polyadenylated cDNA.	mRNA	Dap160-PB	REFSEQ:NM_057975	Dap160-RB	Dap160-RB
FBtr0301276	FBtr0301276	CG1099-RC	Dap160	Transcript terminates at site supported by polyadenylated cDNA.	mRNA	Dap160-PC	REFSEQ:NM_001169557	Dap160-RC	Dap160-RC
FBtr0306017	FBtr0306017	CG1099-RD	Dap160	Extended 3' UTR based on RNA-Seq and/or EST data.	mRNA	Dap160-PD	REFSEQ:NM_001259189	Dap160-RD	Dap160-RD
FBtr0333086	FBtr0333086	CG1099-RG	Dap160	Extended 3' UTR based on RNA-Seq and/or EST data.	mRNA	Dap160-PG	REFSEQ:NM_001273734	Dap160-RG	Dap160-RG
FBtr0333087	FBtr0333087	CG1099-RH	Dap160	Extended 3' UTR based on RNA-Seq and/or EST data.	mRNA	Dap160-PH	REFSEQ:NM_001273735	Dap160-RH	Dap160-RH
FBtr0300692	FBtr0300692	CG11041-RB	CG11041	Transcript terminates at site supported by polyadenylated cDNA. <newline> Transcriptional initiation is supported by short-capped RNA data (FBrf0209722).	mRNA	CG11041-PB	REFSEQ:NM_137609	CG11041-RB	CG11041-RB
FBtr0089207	FBtr0089207	CG11059-RA	Cals	Transcript terminates at site supported by polyadenylated cDNA.	mRNA	Cals-PA	REFSEQ:NM_079893	Cals-RA	cals-RA <newline> Cals-RA <newline> CG11059-RA
FBtr0089208	FBtr0089208	CG11059-RB	Cals	Extended 3' UTR based on RNA-Seq and/or EST data.	mRNA	Cals-PB	REFSEQ:NM_166823	Cals-RB	cals-RB <newline> Cals-RB <newline> CG11059-RB
FBtr0333700	FBtr0333700	CG11059-RC	Cals	-	mRNA	Cals-PC	REFSEQ:NM_001272157	Cals-RC	cals-RC <newline> Cals-RC
FBtr0332461	FBtr0332461	CG11101-RB	pwn	Transcriptional initiation is supported by short-capped RNA data (FBrf0209722). <newline> 3' UTR based on RNA-Seq data.	mRNA	pwn-PB	REFSEQ:NM_136423	pwn-RB	pwn-RB
FBtr0332462	FBtr0332462	CG11101-RC	pwn	Transcriptional initiation is supported by short-capped RNA data (FBrf0209722). <newline> 3' UTR based on RNA-Seq data.	mRNA	pwn-PC	REFSEQ:NM_001273834	pwn-RC	pwn-RC
FBtr0073822	FBtr0073822	CG11111-RA	rdgB	Extended 3' UTR based on RNA-Seq and/or EST data. <newline> GC splice donor site postulated	mRNA	rdgB-PA	REFSEQ:NM_167382	rdgB-RA	rdgB-RA <newline> CG11111-RA
FBtr0073823	FBtr0073823	CG11111-RB	rdgB	Transcript terminates at site supported by polyadenylated cDNA.	mRNA	rdgB-PB	REFSEQ:NM_078594	rdgB-RB	CG11111-RB <newline> rdgB-RB
FBtr0100194	FBtr0100194	CG11111-RC	rdgB	Extended 3' UTR based on RNA-Seq and/or EST data. <newline> GC splice donor site postulated	mRNA	rdgB-PC	REFSEQ:NM_001014741	rdgB-RC	rdgB-RC
FBtr0100195	FBtr0100195	CG11111-RD	rdgB	Extended 3' UTR based on RNA-Seq and/or EST data.	mRNA	rdgB-PD	REFSEQ:NM_001014740	rdgB-RD	rdgB-RD
FBtr0301532	FBtr0301532	CG11111-RE	rdgB	Transcript terminates at site supported by polyadenylated cDNA.	mRNA	rdgB-PE	REFSEQ:NM_001169277	rdgB-RE	rdgB-RE
FBtr0301533	FBtr0301533	CG11111-RF	rdgB	Transcript terminates at site supported by polyadenylated cDNA.	mRNA	rdgB-PF	REFSEQ:NM_001169278	rdgB-RF	rdgB-RF
FBtr0301534	FBtr0301534	CG11111-RG	rdgB	Extended 3' UTR based on RNA-Seq and/or EST data.	mRNA	rdgB-PG	REFSEQ:NM_001169279	rdgB-RG	rdgB-RG
FBtr0301535	FBtr0301535	CG11111-RH	rdgB	Extended 3' UTR based on RNA-Seq and/or EST data.	mRNA	rdgB-PH	REFSEQ:NM_001169280	rdgB-RH	rdgB-RH
FBtr0331716	FBtr0331716	CG11111-RI	rdgB	Extended 3' UTR based on RNA-Seq and/or EST data.	mRNA	rdgB-PI	REFSEQ:NM_001272605	rdgB-RI	rdgB-RI
FBtr0331717	FBtr0331717	CG11111-RJ	rdgB	3' UTR based on RNA-Seq and/or EST data.	mRNA	rdgB-PJ	REFSEQ:NM_001272606	rdgB-RJ	rdgB-RJ
FBtr0340289	FBtr0340289	CG11111-RK	rdgB	3' UTR based on RNA-Seq and/or EST data.	mRNA	rdgB-PK	-	rdgB-RK	rdgB-RK
FBtr0088972	FBtr0088972	CG11124-RA	sPLA2	Transcript terminates at site supported by polyadenylated cDNA.	mRNA	sPLA2-PA	REFSEQ:NM_165523	sPLA2-RA	sPLA2-RA <newline> CG11124-RA
FBtr0088973	FBtr0088973	CG11124-RB	sPLA2	Transcript terminates at site supported by polyadenylated cDNA. <newline> Evidence supports alternative splice leading to premature stop codon and/or downstream start; may or may not produce functional polypeptide.	mRNA	sPLA2-PB	REFSEQ:NM_136433	sPLA2-RB	sPLA2-RB <newline> CG11124-RB
FBtr0100138	FBtr0100138	CG11124-RC	sPLA2	Transcript terminates at site supported by polyadenylated cDNA. <newline> Transcript model supported by FBrf0161969	mRNA	sPLA2-PC	REFSEQ:NM_001014501	sPLA2-RC	sPLA2-RC
FBtr0088853	FBtr0088853	CG11165-RA	CG11165	Transcript terminates at site supported by polyadenylated cDNA.	mRNA	CG11165-PA	REFSEQ:NM_136492	CG11165-RA	CG11165-RA
FBtr0088930	FBtr0088930	CG11217-RA	CanB2	Transcript terminates at site supported by polyadenylated cDNA. <newline> GC splice donor site postulated.	mRNA	CanB2-PA	REFSEQ:NM_080135	CanB2-RA	CanB2-RA <newline> CG11217-RA
FBtr0309866	FBtr0309866	CG11217-RB	CanB2	GC splice donor site postulated. <newline> Extended 3' UTR based on RNA-Seq and EST data.	mRNA	CanB2-PB	REFSEQ:NM_001259263	CanB2-RB	CanB2-RB
FBtr0079312	FBtr0079312	CG11326-RA	Tsp	Transcript terminates at site supported by polyadenylated cDNA.	mRNA	Tsp-PA	REFSEQ:NM_078771	Tsp-RA	Tsp-RA <newline> CG11326-RA
FBtr0079313	FBtr0079313	CG11326-RC	Tsp	Transcript terminates at site supported by polyadenylated cDNA.	mRNA	Tsp-PC	REFSEQ:NM_164702	Tsp-RC	Tsp-RC <newline> CG11326-RC
FBtr0079311	FBtr0079311	CG11326-RD	Tsp	There is no direct evidence to indicate which alternative 3' end occurs in the same transcript with this configuration of 5' alternative exons. <newline> Transcript terminates at site supported by polyadenylated cDNA.	mRNA	Tsp-PD	REFSEQ:NM_164703	Tsp-RD	Tsp-RD <newline> CG11326-RD
FBtr0079314	FBtr0079314	CG11326-RE	Tsp	Transcript terminates at site supported by polyadenylated cDNA.	mRNA	Tsp-PE	REFSEQ:NM_164704	Tsp-RE	Tsp-RE <newline> CG11326-RE
FBtr0114488	FBtr0114488	CG11326-RF	Tsp	Transcript terminates at site supported by polyadenylated cDNA.	mRNA	Tsp-PF	REFSEQ:NM_001144330	Tsp-RF	Tsp-RF
FBtr0114489	FBtr0114489	CG11326-RG	Tsp	Transcript terminates at site supported by polyadenylated cDNA.	mRNA	Tsp-PG	REFSEQ:NM_001144331	Tsp-RG	Tsp-RG
FBtr0336751	FBtr0336751	CG11326-RH	Tsp	Transcript terminates at site supported by polyadenylated cDNA.	mRNA	Tsp-PH	REFSEQ:NM_001273219	Tsp-RH	Tsp-RH
FBtr0078104	FBtr0078104	CG11377-RA	CG11377	Transcript terminates at site supported by polyadenylated cDNA.	mRNA	CG11377-PA	REFSEQ:NM_134646	CG11377-RA	CG11377-RA
FBtr0330636	FBtr0330636	CG11377-RB	CG11377	Transcript terminates at site supported by polyadenylated cDNA.	mRNA	CG11377-PB	REFSEQ:NM_001272861	CG11377-RB	CG11377-RB
FBtr0075039	FBtr0075039	CG11614-RA	nkd	Transcript terminates at site supported by polyadenylated cDNA.	mRNA	nkd-PA	REFSEQ:NM_080049	nkd-RA	nkd-RA <newline> CG11614-RA
FBtr0332649	FBtr0332649	CG11614-RB	nkd	Evidence supports alternative splice leading to premature stop codon and/or downstream start; may or may not produce functional polypeptide. <newline> Transcript terminates at site supported by polyadenylated cDNA.	mRNA	nkd-PB	REFSEQ:NM_001275100	nkd-RB	nkd-RB
FBtr0332650	FBtr0332650	CG11614-RC	nkd	Transcript terminates at site supported by polyadenylated cDNA.	mRNA	nkd-PC	REFSEQ:NM_001275101	nkd-RC	nkd-RC
FBtr0070183	FBtr0070183	CG11638-RA	CG11638	Transcript terminates at site supported by polyadenylated cDNA.	mRNA	CG11638-PA	REFSEQ:NM_130523	CG11638-RA	CG11638-RA <newline> EG:BACR7A4.12-RA
FBtr0085416	FBtr0085416	CG11874-RA	alpha-Man-Ib	Transcript terminates at site supported by polyadenylated cDNA.	mRNA	alpha-Man-Ib-PA	REFSEQ:NM_143410	alpha-Man-Ib-RA	alpha-Man-Ib-RA <newline> CG11874-RA
FBtr0088214	FBtr0088214	CG11895-RA	stan	Transcript terminates at site supported by polyadenylated cDNA.	mRNA	stan-PA	REFSEQ:NM_165794	stan-RA	stan-RA <newline> CG11895-RA
FBtr0300578	FBtr0300578	CG11895-RB	stan	Transcript terminates at site supported by polyadenylated cDNA. <newline> Annotation and micro-exon sequence confirmed in FBrf0200453.	mRNA	stan-PB	REFSEQ:NM_001169642	stan-RB	stan-RB
FBtr0303223	FBtr0303223	CG11895-RC	stan	Transcript terminates at site supported by polyadenylated cDNA. <newline> Transcriptional initiation site supported by short-capped RNA data (FBrf0209722).	mRNA	stan-PC	REFSEQ:NM_001201974	stan-RC	stan-RC
FBtr0304899	FBtr0304899	CG11895-RD	stan	Transcript terminates at site supported by polyadenylated cDNA. <newline> Transcriptional initiation site supported by short-capped RNA data (FBrf0209722).	mRNA	stan-PD	REFSEQ:NM_001259328	stan-RD	stan-RD
FBtr0304900	FBtr0304900	CG11895-RE	stan	Transcript terminates at site supported by polyadenylated cDNA. <newline> Transcriptional initiation site supported by short-capped RNA data (FBrf0209722).	mRNA	stan-PE	REFSEQ:NM_001259329	stan-RE	stan-RE
FBtr0330601	FBtr0330601	CG11895-RF	stan	Stop-codon suppression (UGA) postulated; reflected in aa sequence of predicted polypeptide. <newline> Transcriptional initiation site supported by short-capped RNA data (FBrf0209722). <newline> Transcript terminates at site supported by polyadenylated cDNA.	mRNA	stan-PF	REFSEQ:NM_001273942	stan-RF	stan-RF
FBtr0339463	FBtr0339463	CG11895-RG	stan	Transcriptional initiation is supported by short-capped RNA data (FBrf0209722). <newline> Transcript terminates at site supported by polyadenylated cDNA.	mRNA	stan-PG	-	stan-RG	stan-RG
FBtr0085437	FBtr0085437	CG11958-RA	Cnx99A	Transcript terminates at site supported by polyadenylated cDNA.	mRNA	Cnx99A-PA	REFSEQ:NM_170407	Cnx99A-RA	Cnx99A-RA
FBtr0085438	FBtr0085438	CG11958-RB	Cnx99A	-	mRNA	Cnx99A-PB	REFSEQ:NM_057809	Cnx99A-RB	Cnx99A-RB <newline> CG11958-RB <newline> CG11958-RC
FBtr0110909	FBtr0110909	CG11958-RD	Cnx99A	Transcript terminates at site supported by polyadenylated cDNA.	mRNA	Cnx99A-PD	REFSEQ:NM_001043302	Cnx99A-RD	Cnx99A-RD <newline> Cnx99A-RB
FBtr0334873	FBtr0334873	CG11958-RE	Cnx99A	Transcript terminates at site supported by polyadenylated cDNA.	mRNA	Cnx99A-PE	REFSEQ:NM_001043301	Cnx99A-RE	Cnx99A-RE
FBtr0086075	FBtr0086075	CG12408-RA	TpnC4	Transcript terminates at site supported by polyadenylated cDNA.	mRNA	TpnC4-PA	REFSEQ:NM_136329	TpnC4-RA	TpnC4-RA <newline> CG12408-RA
FBtr0302019	FBtr0302019	CG12408-RB	TpnC4	Transcript terminates at site supported by polyadenylated cDNA.	mRNA	TpnC4-PB	REFSEQ:NM_001169584	TpnC4-RB	TpnC4-RB
FBtr0110952	FBtr0110952	CG12817-RB	CG12817	Transcript terminates at site supported by polyadenylated cDNA.	mRNA	CG12817-PB	REFSEQ:NM_001043236	CG12817-RB	CG12817-RB
FBtr0088349	FBtr0088349	CG12908-RA	Ndg	Transcript terminates at site supported by polyadenylated cDNA.	mRNA	Ndg-PA	REFSEQ:NM_136731	Ndg-RA	Ndg-RA <newline> CG12908-RA
FBtr0339459	FBtr0339459	CG12908-RC	Ndg	Transcript terminates at site supported by polyadenylated cDNA.	mRNA	Ndg-PC	-	Ndg-RC	Ndg-RC
FBtr0071878	FBtr0071878	CG13526-RA	CG13526	Transcript terminates at site supported by polyadenylated cDNA. <newline> 5' UTR based on RNA-Seq data.	mRNA	CG13526-PA	REFSEQ:NM_137870	CG13526-RA	CG13526-RA
FBtr0301090	FBtr0301090	CG13664-RB	Cad96Cb	Transcript terminates at site supported by polyadenylated cDNA.	mRNA	Cad96Cb-PB	REFSEQ:NM_143098	Cad96Cb-RB	Cad96Cb-RB
FBtr0302299	FBtr0302299	CG13664-RC	Cad96Cb	Transcript terminates at site supported by polyadenylated cDNA.	mRNA	Cad96Cb-PC	REFSEQ:NM_001170256	Cad96Cb-RC	Cad96Cb-RC
FBtr0339260	FBtr0339260	CG13664-RD	Cad96Cb	Transcript terminates at site supported by polyadenylated cDNA.	mRNA	Cad96Cb-PD	-	Cad96Cb-RD	Cad96Cb-RD
FBtr0073897	FBtr0073897	CG1372-RA	yl	Transcript terminates at site supported by polyadenylated cDNA.	mRNA	yl-PA	REFSEQ:NM_078596	yl-RA	yl-RA <newline> CG1372-RA
FBtr0073898	FBtr0073898	CG1372-RB	yl	Transcript terminates at site supported by polyadenylated cDNA.	mRNA	yl-PB	REFSEQ:NM_206710	yl-RB	yl-RB <newline> CG1372-RB
FBtr0300708	FBtr0300708	CG13762-RB	brv3	Transcript terminates at site supported by polyadenylated cDNA.	mRNA	brv3-PB	REFSEQ:NM_130657	brv3-RB	brv3-RB <newline> CG13762-RB
FBtr0340092	FBtr0340092	CG13762-RC	brv3	Transcript terminates at site supported by polyadenylated cDNA.	mRNA	brv3-PC	-	brv3-RC	brv3-RC
FBtr0302022	FBtr0302022	CG13830-RC	CG13830	Transcript terminates at site supported by polyadenylated cDNA.	mRNA	CG13830-PC	REFSEQ:NM_001170224	CG13830-RC	CG13830-RC
FBtr0302023	FBtr0302023	CG13830-RD	CG13830	Extended 3' UTR based on RNA-Seq and/or EST data.	mRNA	CG13830-PD	REFSEQ:NM_001104413	CG13830-RD	CG13830-RD
FBtr0337028	FBtr0337028	CG13830-RE	CG13830	Transcript terminates at site supported by polyadenylated cDNA.	mRNA	CG13830-PE	REFSEQ:NM_001275928	CG13830-RE	CG13830-RE
FBtr0072599	FBtr0072599	CG13898-RA	CG13898	Transcript terminates at site supported by polyadenylated cDNA.	mRNA	CG13898-PA	REFSEQ:NM_138214	CG13898-RA	CG13898-RA
FBtr0071052	FBtr0071052	CG1435-RA	CBP	Transcript terminates at site supported by polyadenylated cDNA.	mRNA	CBP-PA	REFSEQ:NM_078515	CBP-RA	CBP-RA <newline> CG1435-RA
FBtr0071053	FBtr0071053	CG1435-RB	CBP	Transcript terminates at site supported by polyadenylated cDNA.	mRNA	CBP-PB	REFSEQ:NM_206638	CBP-RB	CBP-RB <newline> CG1435-RB
FBtr0329894	FBtr0329894	CG1435-RC	CBP	Transcript terminates at site supported by polyadenylated cDNA. <newline> Stop-codon suppression (UGA) postulated; reflected in aa sequence of predicted polypeptide.	mRNA	CBP-PC	REFSEQ:NM_001272380	CBP-RC	CBP-RC
FBtr0082881	FBtr0082881	CG14362-RA	CG14362	Transcript terminates at site supported by polyadenylated cDNA.	mRNA	CG14362-PA	REFSEQ:NM_142063	CG14362-RA	CG14362-RA
FBtr0082683	FBtr0082683	CG14387-RA	d-cup	Transcript terminates at site supported by polyadenylated cDNA. <newline> Extended 5' UTR based on RNA-Seq and/or EST data.	mRNA	d-cup-PA	REFSEQ:NM_141978	d-cup-RA	d-cup-RA <newline> CG14387-RA
FBtr0081495	FBtr0081495	CG14396-RA	Ret	With RACE, multiple splice variants were detected at the 5\' end of Ret transcripts, but no 3\' splice variants were detected. <newline> Transcript terminates at site supported by polyadenylated cDNA.	mRNA	Ret-PA	REFSEQ:NM_057696	Ret-RA	Ret-RA
FBtr0081494	FBtr0081494	CG14396-RB	Ret	With RACE, multiple splice variants were detected at the 5\' end of Ret transcripts, but no 3\' splice variants were detected. <newline> Transcript terminates at site supported by polyadenylated cDNA.	mRNA	Ret-PB	REFSEQ:NM_165358	Ret-RB	Ret-RB
FBtr0081493	FBtr0081493	CG14396-RC	Ret	With RACE, multiple splice variants were detected at the 5\' end of Ret transcripts, but no 3\' splice variants were detected. <newline> Transcript terminates at site supported by polyadenylated cDNA.	mRNA	Ret-PC	REFSEQ:NM_165359	Ret-RC	Ret-RC
FBtr0113305	FBtr0113305	CG14507-RC	CG14507	Transcript terminates at site supported by polyadenylated cDNA.	mRNA	CG14507-PC	REFSEQ:NM_001104494	CG14507-RC	CG14507-RC
FBtr0077192	FBtr0077192	CG1484-RA	fliI	Transcript terminates at site supported by polyadenylated cDNA.	mRNA	fliI-PA	REFSEQ:NM_080358	fliI-RA	fliI-RA <newline> CG1484-RA
FBtr0083023	FBtr0083023	CG14861-RA	CG14861	Transcript terminates at site supported by polyadenylated cDNA.	mRNA	CG14861-PA	REFSEQ:NM_142152	CG14861-RA	CG14861-RA
FBtr0301702	FBtr0301702	CG14900-RB	Cad89D	Transcript terminates at site supported by polyadenylated cDNA. <newline> GC splice donor site postulated.	mRNA	Cad89D-PB	REFSEQ:NM_142297	Cad89D-RB	Cad89D-RB
FBtr0083361	FBtr0083361	CG14904-RA	Scp2	Transcript terminates at site supported by polyadenylated cDNA.	mRNA	Scp2-PA	REFSEQ:NM_079657	Scp2-RA	Scp2-RA <newline> CG14904-RA
FBtr0110970	FBtr0110970	CG15078-RA	Mctp	Transcript described in FBrf0187802. <newline> Transcript terminates at site supported by polyadenylated cDNA. <newline> Transcriptional initiation site supported by short-capped RNA data (FBrf0209722).	mRNA	Mctp-PA	REFSEQ:NM_137528	Mctp-RA	Mctp-RA <newline> CG33146-RA
FBtr0110971	FBtr0110971	CG15078-RB	Mctp	Transcript terminates at site supported by polyadenylated cDNA.	mRNA	Mctp-PB	REFSEQ:NM_001043095	Mctp-RB	Mctp-RB <newline> CG33146-RA
FBtr0330004	FBtr0330004	CG15078-RD	Mctp	Transcriptional initiation site supported by short-capped RNA data (FBrf0209722). <newline> Transcript terminates at site supported by polyadenylated cDNA. <newline> Stop-codon suppression (UAG) postulated; reflected in aa sequence of predicted polypeptide.	mRNA	Mctp-PD	REFSEQ:NM_001274149	Mctp-RD	Mctp-RD
FBtr0330005	FBtr0330005	CG15078-RE	Mctp	Transcriptional initiation site supported by short-capped RNA data (FBrf0209722). <newline> Transcript terminates at site supported by polyadenylated cDNA.	mRNA	Mctp-PE	REFSEQ:NM_001043094	Mctp-RE	Mctp-RE
FBtr0081700	FBtr0081700	CG15177-RA	CG15177	Transcript terminates at site supported by polyadenylated cDNA.	mRNA	CG15177-PA	REFSEQ:NM_141415	CG15177-RA	CG15177-RA
FBtr0337023	FBtr0337023	CG15177-RB	CG15177	Transcript terminates at site supported by polyadenylated cDNA.	mRNA	CG15177-PB	REFSEQ:NM_001275394	CG15177-RB	CG15177-RB
FBtr0081701	FBtr0081701	CG15178-RA	sowi	Transcript terminates at site supported by polyadenylated cDNA.	mRNA	sowi-PA	REFSEQ:NM_141414	sowi-RA	sowi-RA <newline> CG15178-RA
FBtr0081681	FBtr0081681	CG15179-RA	sunz	Transcript terminates at site supported by polyadenylated cDNA.	mRNA	sunz-PA	REFSEQ:NM_141416	sunz-RA	sunz-RA <newline> CG15179-RA
FBtr0087019	FBtr0087019	CG15609-RB	Ehbp1	Transcript terminates at site supported by polyadenylated cDNA.	mRNA	Ehbp1-PB	REFSEQ:NM_206144	Ehbp1-RB	Ehbp1-RB <newline> CG15609-RB
FBtr0114627	FBtr0114627	CG15609-RF	Ehbp1	Transcript terminates at site supported by polyadenylated cDNA.	mRNA	Ehbp1-PF	REFSEQ:NM_206143	Ehbp1-RF	Ehbp1-RF <newline> CG15609-RF
FBtr0114628	FBtr0114628	CG15609-RG	Ehbp1	Transcript terminates at site supported by polyadenylated cDNA.	mRNA	Ehbp1-PG	REFSEQ:NM_137335	Ehbp1-RG	Ehbp1-RG <newline> CG15609-RG
FBtr0340073	FBtr0340073	CG15609-RI	Ehbp1	Transcript terminates at site supported by polyadenylated cDNA.	mRNA	Ehbp1-PI	-	Ehbp1-RI	Ehbp1-RI
FBtr0303457	FBtr0303457	CG1583-RB	GIIIspla2	Transcript terminates at site supported by polyadenylated cDNA.	mRNA	GIIIspla2-PB	REFSEQ:NM_132226	GIIIspla2-RB	GIIIspla2-RB
FBtr0113713	FBtr0113713	CG15848-RA	Scp1	Transcript terminates at site supported by polyadenylated cDNA.	mRNA	Scp1-PA	REFSEQ:NM_001015389	Scp1-RA	Scp1-RA
FBtr0334933	FBtr0334933	CG15848-RB	Scp1	5' UTR based on RNA-Seq data. <newline> Extended 3' UTR based on RNA-Seq and/or EST data.	mRNA	Scp1-PB	REFSEQ:NM_001276231	Scp1-RB	Scp1-RB
FBtr0073174	FBtr0073174	CG15855-RA	Eip63F-1	Transcript terminates at site supported by polyadenylated cDNA.	mRNA	Eip63F-1-PA	REFSEQ:NM_080163	Eip63F-1-RA	Eip63F-1-RA <newline> CG15855-RA
FBtr0303420	FBtr0303420	CG15855-RB	Eip63F-1	Transcript terminates at site supported by polyadenylated cDNA.	mRNA	Eip63F-1-PB	REFSEQ:NM_001202116	Eip63F-1-RB	Eip63F-1-RB
FBtr0303421	FBtr0303421	CG15855-RC	Eip63F-1	Transcript terminates at site supported by polyadenylated cDNA.	mRNA	Eip63F-1-PC	REFSEQ:NM_001202117	Eip63F-1-RC	Eip63F-1-RC
FBtr0303422	FBtr0303422	CG15855-RD	Eip63F-1	Transcript terminates at site supported by polyadenylated cDNA.	mRNA	Eip63F-1-PD	REFSEQ:NM_001202118	Eip63F-1-RD	Eip63F-1-RD
FBtr0071207	FBtr0071207	CG1634-RA	Nrg	-	mRNA	Nrg-PA	REFSEQ:NM_078535	Nrg-RA	Nrg-RA <newline> CG1634-RA
FBtr0071208	FBtr0071208	CG1634-RB	Nrg	Transcript terminates at site supported by polyadenylated cDNA.	mRNA	Nrg-PB	REFSEQ:NM_167160	Nrg-RB	Nrg-RB <newline> CG1634-RB
FBtr0071209	FBtr0071209	CG1634-RC	Nrg	-	mRNA	Nrg-PC	REFSEQ:NM_206657	Nrg-RC	Nrg-RC <newline> CG1634-RC
FBtr0301762	FBtr0301762	CG1634-RD	Nrg	-	mRNA	Nrg-PD	REFSEQ:NM_001169233	Nrg-RD	Nrg-RD
FBtr0301763	FBtr0301763	CG1634-RE	Nrg	Extended 3' UTR based on RNA-Seq and/or EST data.	mRNA	Nrg-PE	REFSEQ:NM_001169234	Nrg-RE	Nrg-RE
FBtr0301764	FBtr0301764	CG1634-RF	Nrg	Extended 3' UTR based on RNA-Seq and/or EST data.	mRNA	Nrg-PF	REFSEQ:NM_001169235	Nrg-RF	Nrg-RF
FBtr0305914	FBtr0305914	CG1634-RG	Nrg	-	mRNA	Nrg-PG	REFSEQ:NM_001258652	Nrg-RG	Nrg-RG
FBtr0333522	FBtr0333522	CG1634-RH	Nrg	-	mRNA	Nrg-PH	REFSEQ:NM_001272407	Nrg-RH	Nrg-RH
FBtr0333523	FBtr0333523	CG1634-RI	Nrg	-	mRNA	Nrg-PI	REFSEQ:NM_001272408	Nrg-RI	Nrg-RI
FBtr0075242	FBtr0075242	CG16793-RA	brv2	Transcript terminates at site supported by polyadenylated cDNA. <newline> GC splice donor site postulated	mRNA	brv2-PA	REFSEQ:NM_140713	brv2-RA	brv2-RA <newline> CG16793-RA
FBtr0331846	FBtr0331846	CG16793-RB	brv2	Transcript terminates at site supported by polyadenylated cDNA.	mRNA	brv2-PB	REFSEQ:NM_001275053	brv2-RB	brv2-RB
FBtr0072435	FBtr0072435	CG16932-RA	Eps-15	GC splice donor site postulated. <newline> Transcript terminates at site supported by polyadenylated cDNA.	mRNA	Eps-15-PA	REFSEQ:NM_138121	Eps-15-RA	Eps-15-RA <newline> CG16932-RA
FBtr0072434	FBtr0072434	CG16932-RB	Eps-15	GC splice donor site postulated. <newline> Transcript terminates at site supported by polyadenylated cDNA.	mRNA	Eps-15-PB	REFSEQ:NM_166687	Eps-15-RB	Eps-15-RB <newline> CG16932-RB
FBtr0072433	FBtr0072433	CG16932-RC	Eps-15	GC splice donor site postulated. <newline> Transcript terminates at site supported by polyadenylated cDNA.	mRNA	Eps-15-PC	REFSEQ:NM_166686	Eps-15-RC	Eps-15-RC <newline> CG16932-RC
FBtr0308684	FBtr0308684	CG16932-RD	Eps-15	Transcript terminates at site supported by polyadenylated cDNA. <newline> GC splice donor site postulated.	mRNA	Eps-15-PD	REFSEQ:NM_001259573	Eps-15-RD	Eps-15-RD
FBtr0073519	FBtr0073519	CG1697-RA	rho-4	Transcript terminates at site supported by polyadenylated cDNA.	mRNA	rho-4-PA	REFSEQ:NM_167290	rho-4-RA	rho-4-RA <newline> CG1697-RA
FBtr0073518	FBtr0073518	CG1697-RB	rho-4	Extended 3' UTR based on RNA-Seq and/or EST data.	mRNA	rho-4-PB	REFSEQ:NM_080345	rho-4-RB	rho-4-RB <newline> CG1697-RB
FBtr0075509	FBtr0075509	CG17035-RA	GXIVsPLA2	Transcript terminates at site supported by polyadenylated cDNA.	mRNA	GXIVsPLA2-PA	REFSEQ:NM_140558	GXIVsPLA2-RA	GXIVsPLA2-RA
FBtr0273189	FBtr0273189	CG17035-RC	GXIVsPLA2	Evidence supports alternative splice leading to premature stop codon and/or downstream start; may or may not produce functional polypeptide. <newline> Transcript terminates at site supported by polyadenylated cDNA.	mRNA	GXIVsPLA2-PC	REFSEQ:NM_001144485	GXIVsPLA2-RC	GXIVsPLA2-RC
FBtr0333572	FBtr0333572	CG17035-RD	GXIVsPLA2	Extended 3' UTR based on RNA-Seq and/or EST data.	mRNA	GXIVsPLA2-PD	REFSEQ:NM_001274974	GXIVsPLA2-RD	GXIVsPLA2-RD
FBtr0077801	FBtr0077801	CG17237-RA	CG17237	Transcript terminates at site supported by polyadenylated cDNA.	mRNA	CG17237-PA	REFSEQ:NM_134822	CG17237-RA	CG17237-RA
FBtr0083993	FBtr0083993	CG17271-RA	CG17271	Transcript terminates at site supported by polyadenylated cDNA.	mRNA	CG17271-PA	REFSEQ:NM_142659	CG17271-RA	CG17271-RA
FBtr0110823	FBtr0110823	CG17271-RB	CG17271	The final two exons of the gene, created as mutually exclusive exons, are 57% similar. <newline> Transcript terminates at site supported by polyadenylated cDNA.	mRNA	CG17271-PB	REFSEQ:NM_001043269	CG17271-RB	CG17271-RB
FBtr0083992	FBtr0083992	CG17272-RA	CG17272	Transcript terminates at site supported by polyadenylated cDNA.	mRNA	CG17272-PA	REFSEQ:NM_142660	CG17272-RA	CG17272-RA
FBtr0332630	FBtr0332630	CG17493-RB	CG17493	3' UTR based on RNA-Seq and/or EST data.	mRNA	CG17493-PB	REFSEQ:NM_001273763	CG17493-RB	CG17493-RB
FBtr0332631	FBtr0332631	CG17493-RC	CG17493	Transcript terminates at site supported by polyadenylated cDNA.	mRNA	CG17493-PC	REFSEQ:NM_001042931	CG17493-RC	CG17493-RC
FBtr0332632	FBtr0332632	CG17493-RD	CG17493	Extended 3' UTR based on RNA-Seq and/or EST data.	mRNA	CG17493-PD	REFSEQ:NM_001273764	CG17493-RD	CG17493-RD
FBtr0088274	FBtr0088274	CG17765-RA	CG17765	Transcript terminates at site supported by polyadenylated cDNA.	mRNA	CG17765-PA	REFSEQ:NM_136748	CG17765-RA	CG17765-RA
FBtr0084904	FBtr0084904	CG17769-RA	Acam	Monocistronic transcript; alternative dicistronic transcript(s) exist. <newline> Transcript terminates at site supported by polyadenylated cDNA.	mRNA	Acam-PA	REFSEQ:NM_057640	Acam-RA	Acam-RA <newline> And-RA
FBtr0301963	FBtr0301963	CG17769-RB	Acam	Dicistronic transcript; alternative monocistronic transcript(s) exist. <newline> Transcript terminates at site supported by polyadenylated cDNA.	mRNA	Acam-PB	REFSEQ:NM_001170266	Acam-RB	Acam-RB <newline> And-RB
FBtr0084903	FBtr0084903	CG17770-RA	CG17770	Dicistronic transcript. <newline> Transcript terminates at site supported by polyadenylated cDNA.	mRNA	CG17770-PA	REFSEQ:NM_143175	CG17770-RA	CG17770-RA
FBtr0086983	FBtr0086983	CG17876-RA	Amy-d	Transcript terminates at site supported by polyadenylated cDNA.	mRNA	Amy-d-PA	REFSEQ:NM_079044	Amy-d-RA	CG17876-RA <newline> Amy-d-RA
FBtr0078045	FBtr0078045	CG17941-RA	ds	Transcript terminates at site supported by polyadenylated cDNA.	mRNA	ds-PA	REFSEQ:NM_078722	ds-RA	ds-RA <newline> CG17941-RA
FBtr0343249	FBtr0343249	CG17941-RB	ds	3' UTR based on RNA-Seq data.	mRNA	ds-PB	-	ds-RB	ds-RB
FBtr0087619	FBtr0087619	CG18076-RA	shot	Transcript terminates at site supported by polyadenylated cDNA.	mRNA	shot-PA	REFSEQ:NM_079009	shot-RA	shot-RA
FBtr0304850	FBtr0304850	CG18076-RAA	shot	Transcript terminates at site supported by polyadenylated cDNA.	mRNA	shot-PAA	REFSEQ:NM_001259381	shot-RAA	shot-RAA
FBtr0304851	FBtr0304851	CG18076-RAB	shot	Transcriptional initiation site is supported by short-capped RNA data (FBrf0209722). <newline> Transcript terminates at site supported by polyadenylated cDNA.	mRNA	shot-PAB	REFSEQ:NM_001259382	shot-RAB	shot-RAB
FBtr0304852	FBtr0304852	CG18076-RAC	shot	Transcript terminates at site supported by polyadenylated cDNA.	mRNA	shot-PAC	REFSEQ:NM_001259383	shot-RAC	shot-RAC
FBtr0304853	FBtr0304853	CG18076-RAD	shot	Transcript terminates at site supported by polyadenylated cDNA.	mRNA	shot-PAD	REFSEQ:NM_001259384	shot-RAD	shot-RAD
FBtr0087616	FBtr0087616	CG18076-RB	shot	Transcript terminates at site supported by polyadenylated cDNA.	mRNA	shot-PB	REFSEQ:NM_166016	shot-RB	shot-RB
FBtr0087620	FBtr0087620	CG18076-RC	shot	Transcript terminates at site supported by polyadenylated cDNA.	mRNA	shot-PC	REFSEQ:NM_166018	shot-RC	shot-RC
FBtr0087618	FBtr0087618	CG18076-RE	shot	Transcript terminates at site supported by polyadenylated cDNA.	mRNA	shot-PE	REFSEQ:NM_166017	shot-RE	shot-RE
FBtr0087617	FBtr0087617	CG18076-RG	shot	Transcript terminates at site supported by polyadenylated cDNA.	mRNA	shot-PG	REFSEQ:NM_166015	shot-RG	shot-RG
FBtr0087621	FBtr0087621	CG18076-RH	shot	Transcript terminates at site supported by polyadenylated cDNA.	mRNA	shot-PH	REFSEQ:NM_166019	shot-RH	shot-RH
FBtr0273222	FBtr0273222	CG18076-RI	shot	Transcript terminates at site supported by polyadenylated cDNA.	mRNA	shot-PI	REFSEQ:NM_001144185	shot-RI	shot-RI
FBtr0273223	FBtr0273223	CG18076-RJ	shot	Transcript terminates at site supported by polyadenylated cDNA.	mRNA	shot-PJ	REFSEQ:NM_001144186	shot-RJ	shot-RJ
FBtr0273224	FBtr0273224	CG18076-RK	shot	Transcript terminates at site supported by polyadenylated cDNA.	mRNA	shot-PK	REFSEQ:NM_001144187	shot-RK	shot-RK
FBtr0273225	FBtr0273225	CG18076-RL	shot	Transcript terminates at site supported by polyadenylated cDNA.	mRNA	shot-PL	REFSEQ:NM_001144188	shot-RL	shot-RL
FBtr0273226	FBtr0273226	CG18076-RM	shot	Transcript terminates at site supported by polyadenylated cDNA.	mRNA	shot-PM	REFSEQ:NM_001144189	shot-RM	shot-RM
FBtr0301591	FBtr0301591	CG18076-RN	shot	Transcript terminates at site supported by polyadenylated cDNA.	mRNA	shot-PN	REFSEQ:NM_001169677	shot-RN	shot-RN
FBtr0301592	FBtr0301592	CG18076-RO	shot	Transcript terminates at site supported by polyadenylated cDNA.	mRNA	shot-PO	REFSEQ:NM_001169678	shot-RO	shot-RO
FBtr0301593	FBtr0301593	CG18076-RP	shot	Transcript terminates at site supported by polyadenylated cDNA.	mRNA	shot-PP	REFSEQ:NM_001169679	shot-RP	shot-RP
FBtr0301964	FBtr0301964	CG18076-RQ	shot	Transcript terminates at site supported by polyadenylated cDNA.	mRNA	shot-PQ	REFSEQ:NM_001169676	shot-RQ	shot-RQ
FBtr0304847	FBtr0304847	CG18076-RX	shot	Transcript terminates at site supported by polyadenylated cDNA.	mRNA	shot-PX	REFSEQ:NM_001259378	shot-RX	shot-RX
FBtr0304848	FBtr0304848	CG18076-RY	shot	Based on cDNA(s) that contain premature stop codon and/or downstream start; may or may not produce functional polypeptide. <newline> Transcript terminates at site supported by polyadenylated cDNA.	mRNA	shot-PY	REFSEQ:NM_001259379	shot-RY	shot-RY
FBtr0304849	FBtr0304849	CG18076-RZ	shot	Transcript terminates at site supported by polyadenylated cDNA.	mRNA	shot-PZ	REFSEQ:NM_001259380	shot-RZ	shot-RZ
FBtr0087256	FBtr0087256	CG18250-RA	Dg	Transcript terminates at site supported by polyadenylated cDNA.	mRNA	Dg-PA	REFSEQ:NM_079032	Dg-RA	Dg-RA <newline> CG18250-RA
FBtr0087257	FBtr0087257	CG18250-RB	Dg	Transcript terminates at site supported by polyadenylated cDNA.	mRNA	Dg-PB	REFSEQ:NM_166138	Dg-RB	Dg-RB <newline> CG18250-RB <newline> Dg-RC
FBtr0087258	FBtr0087258	CG18250-RC	Dg	Transcript terminates at site supported by polyadenylated cDNA.	mRNA	Dg-PC	REFSEQ:NM_176184	Dg-RC	Dg-RC <newline> CG18250-RC <newline> Dg-RD
FBtr0306238	FBtr0306238	CG18250-RD	Dg	Transcript terminates at site supported by polyadenylated cDNA.	mRNA	Dg-PD	REFSEQ:NM_176183	Dg-RD	Dg-RD
FBtr0073634	FBtr0073634	CG1924-RA	CG1924	Extent of 3' UTR based on RNA-Seq data.	mRNA	CG1924-PA	REFSEQ:NM_132560	CG1924-RA	CG1924-RA
FBtr0072789	FBtr0072789	CG1977-RA	alpha-Spec	5' exon shared with dlt gene. <newline> Transcript terminates at site supported by polyadenylated cDNA.	mRNA	alpha-Spec-PA	REFSEQ:NM_057391	alpha-Spec-RA	alpha-Spec-RA <newline> alpha-Spec[+]R9.0 <newline> CG1977-RA
FBtr0332878	FBtr0332878	CG1977-RB	alpha-Spec	Extended 3' UTR based on RNA-Seq and/or EST data. <newline> 5' exon shared with dlt gene.	mRNA	alpha-Spec-PB	REFSEQ:NM_001274357	alpha-Spec-RB	alpha-Spec-RB
FBtr0332879	FBtr0332879	CG1977-RC	alpha-Spec	5' exon shared with dlt gene. <newline> Extended 3' UTR based on RNA-Seq and/or EST data.	mRNA	alpha-Spec-PC	REFSEQ:NM_001274358	alpha-Spec-RC	alpha-Spec-RC
FBtr0332880	FBtr0332880	CG1977-RD	alpha-Spec	Extended 3' UTR based on RNA-Seq and/or EST data. <newline> 5' exon shared with dlt gene.	mRNA	alpha-Spec-PD	REFSEQ:NM_001274359	alpha-Spec-RD	alpha-Spec-RD
FBtr0088907	FBtr0088907	CG2137-RA	CG2137	Transcript terminates at site supported by polyadenylated cDNA.	mRNA	CG2137-PA	REFSEQ:NM_136451	CG2137-RA	CG2137-RA
FBtr0085694	FBtr0085694	CG2139-RA	aralar1	Transcript terminates at site supported by polyadenylated cDNA.	mRNA	aralar1-PA	REFSEQ:NM_143538	aralar1-RA	aralar1-RA <newline> CG2139-RA
FBtr0085693	FBtr0085693	CG2139-RB	aralar1	Transcript terminates at site supported by polyadenylated cDNA.	mRNA	aralar1-PB	REFSEQ:NM_170487	aralar1-RB	aralar1-RB <newline> CG2139-RB
FBtr0085692	FBtr0085692	CG2139-RC	aralar1	Transcript terminates at site supported by polyadenylated cDNA.	mRNA	aralar1-PC	REFSEQ:NM_170485	aralar1-RC	aralar1-RC <newline> CG2139-RC
FBtr0085695	FBtr0085695	CG2139-RD	aralar1	Transcript terminates at site supported by polyadenylated cDNA.	mRNA	aralar1-PD	REFSEQ:NM_170486	aralar1-RD	aralar1-RD <newline> CG2139-RD
FBtr0306586	FBtr0306586	CG2139-RE	aralar1	Transcript terminates at site supported by polyadenylated cDNA.	mRNA	aralar1-PE	REFSEQ:NM_001260439	aralar1-RE	aralar1-RE
FBtr0330290	FBtr0330290	CG2139-RF	aralar1	Stop-codon suppression (UGA) postulated; reflected in aa sequence of predicted polypeptide. <newline> Transcript terminates at site supported by polyadenylated cDNA.	mRNA	aralar1-PF	REFSEQ:NM_001276178	aralar1-RF	aralar1-RF
FBtr0089747	FBtr0089747	CG2184-RA	Mlc2	Transcript terminates at site supported by polyadenylated cDNA.	mRNA	Mlc2-PA	REFSEQ:NM_079847	Mlc2-RA	Mlc2-RA <newline> CG2184-RA
FBtr0078732	FBtr0078732	CG2185-RA	elm	Transcript terminates at site supported by polyadenylated cDNA.	mRNA	elm-PA	REFSEQ:NM_141311	elm-RA	elm-RA <newline> CG2185-RA
FBtr0334953	FBtr0334953	CG2185-RB	elm	Extended 3' UTR based on RNA-Seq and/or EST data.	mRNA	elm-PB	REFSEQ:NM_001275366	elm-RB	elm-RB
FBtr0301736	FBtr0301736	CG2256-RC	CG2256	Transcript terminates at site supported by polyadenylated cDNA.	mRNA	CG2256-PC	REFSEQ:NM_132209	CG2256-RC	CG2256-RC
FBtr0088401	FBtr0088401	CG2264-RA	magu	Transcript terminates at site supported by polyadenylated cDNA.	mRNA	magu-PA	REFSEQ:NM_165730	magu-RA	CG2264-RA <newline> magu-RA
FBtr0088402	FBtr0088402	CG2264-RB	magu	Transcript terminates at site supported by polyadenylated cDNA.	mRNA	magu-PB	REFSEQ:NM_136704	magu-RB	magu-RB <newline> CG2264-RB
FBtr0088399	FBtr0088399	CG2264-RD	magu	Transcript terminates at site supported by polyadenylated cDNA.	mRNA	magu-PD	REFSEQ:NM_165732	magu-RD	magu-RD <newline> CG2264-RD
FBtr0113062	FBtr0113062	CG2264-RF	magu	Transcript terminates at site supported by polyadenylated cDNA.	mRNA	magu-PF	REFSEQ:NM_001103784	magu-RF	magu-RF <newline> CG2264-RF
FBtr0086102	FBtr0086102	CG2981-RA	TpnC41C	Transcript terminates at site supported by polyadenylated cDNA.	mRNA	TpnC41C-PA	REFSEQ:NM_078895	TpnC41C-RA	TpnC41C-RA <newline> CG2981-RA
FBtr0310003	FBtr0310003	CG2981-RB	TpnC41C	Extended 3' UTR based on RNA-Seq and/or EST data.	mRNA	TpnC41C-PB	REFSEQ:NM_001259210	TpnC41C-RB	TpnC41C-RB
FBtr0070688	FBtr0070688	CG3009-RA	CG3009	Transcript terminates at site supported by polyadenylated cDNA.	mRNA	CG3009-PA	REFSEQ:NM_131952	CG3009-RA	CG3009-RA
FBtr0300468	FBtr0300468	CG3009-RB	CG3009	Transcript terminates at site supported by polyadenylated cDNA.	mRNA	CG3009-PB	REFSEQ:NM_001169194	CG3009-RB	CG3009-RB
FBtr0332316	FBtr0332316	CG3009-RD	CG3009	Transcript terminates at site supported by polyadenylated cDNA.	mRNA	CG3009-PD	REFSEQ:NM_001169195	CG3009-RD	CG3009-RD
FBtr0088854	FBtr0088854	CG30378-RA	CG30378	Transcript terminates at site supported by polyadenylated cDNA.	mRNA	CG30378-PA	REFSEQ:NM_165575	CG30378-RA	CG30378-RA
FBtr0089003	FBtr0089003	CG30503-RA	CG30503	Monocistronic transcript; alternative dicistronic transcript(s) exist. <newline> Transcript terminates at site supported by polyadenylated cDNA.	mRNA	CG30503-PA	REFSEQ:NM_165524	CG30503-RA	CG30503-RA
FBtr0299802	FBtr0299802	CG30503-RB	CG30503	Dicistronic transcript; alternative monocistronic transcript(s) exist. <newline> Transcript terminates at site supported by polyadenylated cDNA.	mRNA	CG30503-PB	REFSEQ:NM_001144140	CG30503-RB	CG30503-RB
FBtr0085488	FBtr0085488	CG31009-RA	Cad99C	Transcript terminates at site supported by polyadenylated cDNA.	mRNA	Cad99C-PA	REFSEQ:NM_170435	Cad99C-RA	Cad99C-RA <newline> CG31009-RA <newline> CG7805-RA <newline> CG15511-RA
FBtr0303095	FBtr0303095	CG31009-RB	Cad99C	Transcript terminates at site supported by polyadenylated cDNA.	mRNA	Cad99C-PB	REFSEQ:NM_001202382	Cad99C-RB	Cad99C-RB
FBtr0084927	FBtr0084927	CG31092-RA	LpR2	3' UTR based on RNA-Seq and/or EST data.	mRNA	LpR2-PA	REFSEQ:NM_170239	LpR2-RA	LpR2-RA <newline> CG31092-RA
FBtr0084928	FBtr0084928	CG31092-RB	LpR2	3' UTR based on RNA-Seq and/or EST data.	mRNA	LpR2-PB	REFSEQ:NM_176565	LpR2-RB	LpR2-RB <newline> CG31092-RB
FBtr0113384	FBtr0113384	CG31092-RC	LpR2	Transcript terminates at site supported by polyadenylated cDNA.	mRNA	LpR2-PC	REFSEQ:NM_001104456	LpR2-RC	LpR2-RC
FBtr0113385	FBtr0113385	CG31092-RD	LpR2	Transcript terminates at site supported by polyadenylated cDNA.	mRNA	LpR2-PD	REFSEQ:NM_001104457	LpR2-RD	LpR2-RD
FBtr0113386	FBtr0113386	CG31092-RE	LpR2	3' UTR based on RNA-Seq and/or EST data.	mRNA	LpR2-PE	REFSEQ:NM_001104458	LpR2-RE	LpR2-RE
FBtr0113387	FBtr0113387	CG31092-RF	LpR2	Transcript terminates at site supported by polyadenylated cDNA.	mRNA	LpR2-PF	REFSEQ:NM_001104459	LpR2-RF	LpR2-RF
FBtr0113388	FBtr0113388	CG31092-RG	LpR2	3' UTR based on RNA-Seq and/or EST data.	mRNA	LpR2-PG	REFSEQ:NM_001104460	LpR2-RG	LpR2-RG
FBtr0336451	FBtr0336451	CG31092-RH	LpR2	3' UTR based on RNA-Seq and/or EST data.	mRNA	LpR2-PH	REFSEQ:NM_001276041	LpR2-RH	LpR2-RH
FBtr0336452	FBtr0336452	CG31092-RI	LpR2	3' UTR based on RNA-Seq and/or EST data.	mRNA	LpR2-PI	REFSEQ:NM_001276042	LpR2-RI	LpR2-RI
FBtr0113480	FBtr0113480	CG31094-RD	LpR1	Transcript terminates at site supported by polyadenylated cDNA.	mRNA	LpR1-PD	REFSEQ:NM_001104462	LpR1-RD	LpR1-RD
FBtr0301466	FBtr0301466	CG31094-RG	LpR1	Transcript terminates at site supported by polyadenylated cDNA.	mRNA	LpR1-PG	REFSEQ:NM_170240	LpR1-RG	LpR1-RG
FBtr0301467	FBtr0301467	CG31094-RH	LpR1	Transcript terminates at site supported by polyadenylated cDNA.	mRNA	LpR1-PH	REFSEQ:NM_206573	LpR1-RH	LpR1-RH
FBtr0301469	FBtr0301469	CG31094-RJ	LpR1	Transcript terminates at site supported by polyadenylated cDNA.	mRNA	LpR1-PJ	REFSEQ:NM_001104463	LpR1-RJ	LpR1-RJ
FBtr0301470	FBtr0301470	CG31094-RK	LpR1	Transcript terminates at site supported by polyadenylated cDNA.	mRNA	LpR1-PK	REFSEQ:NM_001104464	LpR1-RK	LpR1-RK
FBtr0301471	FBtr0301471	CG31094-RL	LpR1	Transcript terminates at site supported by polyadenylated cDNA.	mRNA	LpR1-PL	REFSEQ:NM_001170263	LpR1-RL	LpR1-RL
FBtr0335235	FBtr0335235	CG31094-RP	LpR1	Transcript terminates at site supported by polyadenylated cDNA.	mRNA	LpR1-PP	REFSEQ:NM_001276043	LpR1-RP	LpR1-RP
FBtr0335236	FBtr0335236	CG31094-RQ	LpR1	Transcript terminates at site supported by polyadenylated cDNA.	mRNA	LpR1-PQ	REFSEQ:NM_001276044	LpR1-RQ	LpR1-RQ
FBtr0335237	FBtr0335237	CG31094-RR	LpR1	Transcript terminates at site supported by polyadenylated cDNA.	mRNA	LpR1-PR	REFSEQ:NM_001276045	LpR1-RR	LpR1-RR
FBtr0335238	FBtr0335238	CG31094-RS	LpR1	Transcript terminates at site supported by polyadenylated cDNA.	mRNA	LpR1-PS	REFSEQ:NM_001104461	LpR1-RS	LpR1-RS
FBtr0085510	FBtr0085510	CG31202-RA	CG31202	Transcript terminates at site supported by polyadenylated cDNA.	mRNA	CG31202-PA	REFSEQ:NM_170452	CG31202-RA	CG31202-RA
FBtr0083786	FBtr0083786	CG31216-RA	Naam	Transcript terminates at site supported by polyadenylated cDNA.	mRNA	Naam-PA	REFSEQ:NM_169872	Naam-RA	Naam-RA <newline> CG31216-RA
FBtr0335415	FBtr0335415	CG31216-RB	Naam	Extended 3' UTR based on RNA-Seq and/or EST data.	mRNA	Naam-PB	REFSEQ:NM_001275809	Naam-RB	Naam-RB
FBtr0300382	FBtr0300382	CG3131-RB	Duox	Transcript terminates at site supported by polyadenylated cDNA.	mRNA	Duox-PB	REFSEQ:NM_134871	Duox-RB	Duox-RB
FBtr0335133	FBtr0335133	CG3131-RC	Duox	-	mRNA	Duox-PC	REFSEQ:NM_001273039	Duox-RC	Duox-RC
FBtr0082689	FBtr0082689	CG31345-RA	CG31345	Transcript terminates at site supported by polyadenylated cDNA.	mRNA	CG31345-PA	REFSEQ:NM_169480	CG31345-RA	CG31345-RA
FBtr0077726	FBtr0077726	CG3139-RA	Syt1	Transcript terminates at site supported by polyadenylated cDNA.	mRNA	Syt1-PA	REFSEQ:NM_078736	Syt1-RA	Syt1-RA <newline> syt-RA <newline> CG3139-RA
FBtr0077727	FBtr0077727	CG3139-RB	Syt1	Transcript terminates at site supported by polyadenylated cDNA.	mRNA	Syt1-PB	REFSEQ:NM_164501	Syt1-RB	Syt1-RB <newline> CG3139-RB <newline> syt-RB
FBtr0077728	FBtr0077728	CG3139-RC	Syt1	Extended 3' UTR based on EST and RNA-Seq data; may extend into or beyond adjacent transposable element.	mRNA	Syt1-PC	REFSEQ:NM_164502	Syt1-RC	Syt1-RC <newline> CG3139-RC <newline> syt-RC
FBtr0332218	FBtr0332218	CG3139-RE	Syt1	Extended 3' UTR based on EST and RNA-Seq data; may extend into or beyond adjacent transposable element.	mRNA	Syt1-PE	REFSEQ:NM_205897	Syt1-RE	Syt1-RE
FBtr0332219	FBtr0332219	CG3139-RF	Syt1	Based on cDNA(s) with retained intron; results in premature stop codon and/or downstream start; may or may not produce functional polypeptide.	mRNA	Syt1-PF	REFSEQ:NM_001273036	Syt1-RF	Syt1-RF
FBtr0332220	FBtr0332220	CG3139-RG	Syt1	Evidence supports alternative splice leading to premature stop codon and/or downstream start; may or may not produce functional polypeptide.	mRNA	Syt1-PG	REFSEQ:NM_001273037	Syt1-RG	Syt1-RG
FBtr0343993	FBtr0343993	CG3139-RH	Syt1	Unconventional splice site postulated (GT-AA).	mRNA	Syt1-PH	-	Syt1-RH	Syt1-RH
FBtr0083735	FBtr0083735	CG31475-RA	CG31475	Transcript terminates at site supported by polyadenylated cDNA. <newline> Transposon inserted in intron.	mRNA	CG31475-PA	REFSEQ:NM_169851	CG31475-RA	CG31475-RA
FBtr0332539	FBtr0332539	CG31475-RB	CG31475	Transcript terminates at site supported by polyadenylated cDNA.	mRNA	CG31475-PB	REFSEQ:NM_001275796	CG31475-RB	CG31475-RB
FBtr0079033	FBtr0079033	CG31650-RA	CG31650	Transcript terminates at site supported by polyadenylated cDNA.	mRNA	CG31650-PA	REFSEQ:NM_164619	CG31650-RA	CG31650-RA
FBtr0079034	FBtr0079034	CG31650-RB	CG31650	Transcript terminates at site supported by polyadenylated cDNA.	mRNA	CG31650-PB	REFSEQ:NM_164620	CG31650-RB	CG31650-RB
FBtr0079035	FBtr0079035	CG31650-RC	CG31650	Transcript terminates at site supported by polyadenylated cDNA.	mRNA	CG31650-PC	REFSEQ:NM_135055	CG31650-RC	CG31650-RC
FBtr0301905	FBtr0301905	CG31650-RD	CG31650	GC splice donor site postulated. <newline> Transcript terminates at site supported by polyadenylated cDNA.	mRNA	CG31650-PD	REFSEQ:NM_001169408	CG31650-RD	CG31650-RD
FBtr0301906	FBtr0301906	CG31650-RE	CG31650	Transcript terminates at site supported by polyadenylated cDNA.	mRNA	CG31650-PE	REFSEQ:NM_001169409	CG31650-RE	CG31650-RE
FBtr0301907	FBtr0301907	CG31650-RF	CG31650	Transcript terminates at site supported by polyadenylated cDNA.	mRNA	CG31650-PF	REFSEQ:NM_001169410	CG31650-RF	CG31650-RF
FBtr0333539	FBtr0333539	CG31650-RG	CG31650	Transcript terminates at site supported by polyadenylated cDNA.	mRNA	CG31650-PG	REFSEQ:NM_001273146	CG31650-RG	CG31650-RG
FBtr0089786	FBtr0089786	CG31665-RB	wry	Transcript terminates at site supported by polyadenylated cDNA.	mRNA	wry-PB	REFSEQ:NM_205889	wry-RB	wry-RB <newline> CG31665-RB
FBtr0304911	FBtr0304911	CG31665-RC	wry	Transcript terminates at site supported by polyadenylated cDNA.	mRNA	wry-PC	REFSEQ:NM_001258913	wry-RC	wry-RC <newline> CG31665-RC
FBtr0334823	FBtr0334823	CG31665-RD	wry	Transcript terminates at site supported by polyadenylated cDNA.	mRNA	wry-PD	REFSEQ:NM_164443	wry-RD	wry-RD
FBtr0081058	FBtr0081058	CG31802-RA	CG31802	Transcript terminates at site supported by polyadenylated cDNA.	mRNA	CG31802-PA	REFSEQ:NM_165246	CG31802-RA	CG31802-RA <newline> CG15158-RA <newline> CG15158-RA exon 4 <newline> CG15158-RB
FBtr0077495	FBtr0077495	CG31958-RA	CG31958	Transcript terminates at site supported by polyadenylated cDNA. <newline> 5' UTR based on RNA-Seq data.	mRNA	CG31958-PA	REFSEQ:NM_164560	CG31958-RA	CG31958-RA <newline> CG10022-RC
FBtr0077494	FBtr0077494	CG31960-RA	CG31960	Transcript terminates at site supported by polyadenylated cDNA.	mRNA	CG31960-PA	REFSEQ:NM_164559	CG31960-RA	CG31960-RA <newline> CG10022-RB
FBtr0089144	FBtr0089144	CG31999-RA	CG31999	Transcript terminates at site supported by polyadenylated cDNA.	mRNA	CG31999-PA	REFSEQ:NM_166745	CG31999-RA	CG31999-RA <newline> CG11288-RA
FBtr0070783	FBtr0070783	CG3201-RA	Mlc-c	Transcript terminates at site supported by polyadenylated cDNA.	mRNA	Mlc-c-PA	REFSEQ:NM_078494	Mlc-c-RA	CG3201-RA <newline> Mlc-c-RA
FBtr0308579	FBtr0308579	CG3201-RB	Mlc-c	Transcript terminates at site supported by polyadenylated cDNA.	mRNA	Mlc-c-PB	REFSEQ:NM_001258604	Mlc-c-RB	Mlc-c-RB
FBtr0075982	FBtr0075982	CG32103-RB	CG32103	Transcript terminates at site supported by polyadenylated cDNA.	mRNA	CG32103-PB	REFSEQ:NM_168498	CG32103-RB	CG32103-RB <newline> CG4392-RB
FBtr0075983	FBtr0075983	CG32103-RC	CG32103	Transcript terminates at site supported by polyadenylated cDNA.	mRNA	CG32103-PC	REFSEQ:NM_168499	CG32103-RC	CG32103-RC <newline> CG4392-RA
FBtr0332089	FBtr0332089	CG32103-RD	CG32103	Transcript terminates at site supported by polyadenylated cDNA.	mRNA	CG32103-PD	REFSEQ:NM_001274831	CG32103-RD	CG32103-RD
FBtr0332090	FBtr0332090	CG32103-RE	CG32103	Extended 3' UTR based on RNA-Seq and/or EST data.	mRNA	CG32103-PE	REFSEQ:NM_206345	CG32103-RE	CG32103-RE
FBtr0075171	FBtr0075171	CG32190-RA	NUCB1	Extended 3' UTR based on RNA-Seq and/or EST data.	mRNA	NUCB1-PA	REFSEQ:NM_140751	NUCB1-RA	NUCB1-RA <newline> CG32190-RA <newline> CG5587-RB
FBtr0076805	FBtr0076805	CG32373-RA	CG32373	Transcript terminates at site supported by polyadenylated cDNA.	mRNA	CG32373-PA	REFSEQ:NM_168229	CG32373-RA	CG32373-RA
FBtr0076806	FBtr0076806	CG32373-RB	CG32373	Transcript terminates at site supported by polyadenylated cDNA.	mRNA	CG32373-PB	REFSEQ:NM_206297	CG32373-RB	CG32373-RB
FBtr0334059	FBtr0334059	CG32373-RC	CG32373	Transcript terminates at site supported by polyadenylated cDNA.	mRNA	CG32373-PC	REFSEQ:NM_001274605	CG32373-RC	CG32373-RC
FBtr0110850	FBtr0110850	CG32699-RB	CG32699	Transcript terminates at site supported by polyadenylated cDNA.	mRNA	CG32699-PB	REFSEQ:NM_001042800	CG32699-RB	CG32699-RA <newline> CG32699-RB
FBtr0273437	FBtr0273437	CG32702-RB	Cubn	Transcript terminates at site supported by polyadenylated cDNA.	mRNA	Cubn-PB	REFSEQ:NM_167193	Cubn-RB	CG32702-RB <newline> Cubn-RB
FBtr0070206	FBtr0070206	CG32812-RA	CG32812	Transcript terminates at site supported by polyadenylated cDNA.	mRNA	CG32812-PA	REFSEQ:NM_130543	CG32812-RA	CG32812-RA
FBtr0342729	FBtr0342729	CG32812-RB	CG32812	-	mRNA	CG32812-PB	-	CG32812-RB	CG32812-RB
FBtr0331380	FBtr0331380	CG33087-RD	LRP1	Transcriptional initiation site supported by short-capped RNA data (FBrf0209722). <newline> 3' UTR based on RNA-Seq data.	mRNA	LRP1-PD	REFSEQ:NM_001273871	LRP1-RD	LRP1-RD
FBtr0331381	FBtr0331381	CG33087-RE	LRP1	Transcriptional initiation site supported by short-capped RNA data (FBrf0209722). <newline> 3' UTR based on RNA-Seq data.	mRNA	LRP1-PE	REFSEQ:NM_176104	LRP1-RE	LRP1-RE
FBtr0082579	FBtr0082579	CG33098-RB	CG33098	Transcript terminates at site supported by polyadenylated cDNA.	mRNA	CG33098-PB	REFSEQ:NM_176480	CG33098-RB	CG33098-RB <newline> CG17756-RB
FBtr0082580	FBtr0082580	CG33098-RC	CG33098	Based on cDNA(s) with retained intron; results in premature stop codon and/or downstream start; may or may not produce functional polypeptide. <newline> Transcript terminates at site supported by polyadenylated cDNA.	mRNA	CG33098-PC	REFSEQ:NM_176481	CG33098-RC	CG33098-RC <newline> CG17756-RC
FBtr0082578	FBtr0082578	CG33098-RD	CG33098	Transcript terminates at site supported by polyadenylated cDNA.	mRNA	CG33098-PD	REFSEQ:NM_176482	CG33098-RD	CG33098-RD <newline> CG17756-RD
FBtr0332161	FBtr0332161	CG33098-RE	CG33098	-	mRNA	CG33098-PE	REFSEQ:NM_001275572	CG33098-RE	CG33098-RE
FBtr0332162	FBtr0332162	CG33098-RF	CG33098	Transcript terminates at site supported by polyadenylated cDNA.	mRNA	CG33098-PF	REFSEQ:NM_001275573	CG33098-RF	CG33098-RF
FBtr0072713	FBtr0072713	CG33166-RA	stet	Transcript terminates at site supported by polyadenylated cDNA.	mRNA	stet-PA	REFSEQ:NM_176273	stet-RA	stet-RA <newline> CG33166-RA <newline> rho-2-RD
FBtr0072712	FBtr0072712	CG33166-RB	stet	Transcript terminates at site supported by polyadenylated cDNA. <newline> Transposon inserted in intron.	mRNA	stet-PB	REFSEQ:NM_176272	stet-RB	stet-RB <newline> CG33166-RB <newline> CG12504-RB
FBtr0332355	FBtr0332355	CG33196-RAA	dp	Transcript terminates at site supported by polyadenylated cDNA.	mRNA	dp-PAA	REFSEQ:NM_001273113	dp-RAA	dp-RAA
FBtr0305141	FBtr0305141	CG33196-RI	dp	Transcript terminates at site supported by polyadenylated cDNA.	mRNA	dp-PI	REFSEQ:NM_001258946	dp-RI	dp-RI
FBtr0305142	FBtr0305142	CG33196-RJ	dp	5' UTR based on RNA-Seq data. <newline> Transcript terminates at site supported by polyadenylated cDNA.	mRNA	dp-PJ	REFSEQ:NM_001258947	dp-RJ	dp-RJ
FBtr0305145	FBtr0305145	CG33196-RM	dp	Transcript terminates at site supported by polyadenylated cDNA.	mRNA	dp-PM	REFSEQ:NM_001258950	dp-RM	dp-RM
FBtr0332343	FBtr0332343	CG33196-RO	dp	Transcript terminates at site supported by polyadenylated cDNA.	mRNA	dp-PO	REFSEQ:NM_001273101	dp-RO	dp-RO
FBtr0332344	FBtr0332344	CG33196-RP	dp	Transcript model supported by FBrf0211710. <newline> Transcript terminates at site supported by polyadenylated cDNA.	mRNA	dp-PP	REFSEQ:NM_001273102	dp-RP	dp-RP
FBtr0332345	FBtr0332345	CG33196-RQ	dp	Transcript terminates at site supported by polyadenylated cDNA.	mRNA	dp-PQ	REFSEQ:NM_001273103	dp-RQ	dp-RQ
FBtr0332346	FBtr0332346	CG33196-RR	dp	Transcript terminates at site supported by polyadenylated cDNA.	mRNA	dp-PR	REFSEQ:NM_001273104	dp-RR	dp-RR
FBtr0332347	FBtr0332347	CG33196-RS	dp	Transcript terminates at site supported by polyadenylated cDNA.	mRNA	dp-PS	REFSEQ:NM_001273105	dp-RS	dp-RS
FBtr0332348	FBtr0332348	CG33196-RT	dp	Transcript terminates at site supported by polyadenylated cDNA.	mRNA	dp-PT	REFSEQ:NM_001273106	dp-RT	dp-RT
FBtr0332349	FBtr0332349	CG33196-RU	dp	Transcript terminates at site supported by polyadenylated cDNA.	mRNA	dp-PU	REFSEQ:NM_001273107	dp-RU	dp-RU
FBtr0332350	FBtr0332350	CG33196-RV	dp	Transcript terminates at site supported by polyadenylated cDNA.	mRNA	dp-PV	REFSEQ:NM_001273108	dp-RV	dp-RV
FBtr0332351	FBtr0332351	CG33196-RW	dp	Transcript terminates at site supported by polyadenylated cDNA.	mRNA	dp-PW	REFSEQ:NM_001273109	dp-RW	dp-RW
FBtr0332352	FBtr0332352	CG33196-RX	dp	Transcript terminates at site supported by polyadenylated cDNA.	mRNA	dp-PX	REFSEQ:NM_001273110	dp-RX	dp-RX
FBtr0332353	FBtr0332353	CG33196-RY	dp	Transcript terminates at site supported by polyadenylated cDNA.	mRNA	dp-PY	REFSEQ:NM_001273111	dp-RY	dp-RY
FBtr0332354	FBtr0332354	CG33196-RZ	dp	Transcript terminates at site supported by polyadenylated cDNA.	mRNA	dp-PZ	REFSEQ:NM_001273112	dp-RZ	dp-RZ
FBtr0070756	FBtr0070756	CG3319-RA	Cdk7	Transcript terminates at site supported by polyadenylated cDNA.	mRNA	Cdk7-PA	REFSEQ:NM_078489	Cdk7-RA	Cdk7-RA <newline> CG3319-RA
FBtr0077478	FBtr0077478	CG3352-RA	ft	Transcriptional initiation is supported by short-capped RNA data (FBrf0209722). <newline> Transcript terminates at site supported by polyadenylated cDNA.	mRNA	ft-PA	REFSEQ:NM_058149	ft-RA	ft-RA
FBtr0344279	FBtr0344279	CG3389-RB	Cad88C	UTR(s) based on RNA-Seq data.	mRNA	Cad88C-PB	-	Cad88C-RB	Cad88C-RB
FBtr0114370	FBtr0114370	CG33955-RC	eys	Extended 3' UTR supported by EST and RNA-Seq data.	mRNA	eys-PC	REFSEQ:NM_001032399	eys-RC	eys-RC
FBtr0330694	FBtr0330694	CG33955-RD	eys	Transcript terminates at site supported by polyadenylated cDNA.	mRNA	eys-PD	REFSEQ:NM_001272995	eys-RD	eys-RD
FBtr0308251	FBtr0308251	CG33978-RC	CG33978	Transcript terminates at site supported by polyadenylated cDNA. <newline> 5' UTR based on RNA-Seq data.	mRNA	CG33978-PC	REFSEQ:NM_001258478	CG33978-RC	CG33978-RC
FBtr0310435	FBtr0310435	CG33978-RD	CG33978	UTR(s) based on RNA-Seq data.	mRNA	CG33978-PD	REFSEQ:NM_001272115	CG33978-RD	CG33978-RD
FBtr0310436	FBtr0310436	CG33978-RE	CG33978	Transcriptional initiation is supported by short-capped RNA data (FBrf0209722). <newline> Transcript terminates at site supported by polyadenylated cDNA.	mRNA	CG33978-PE	REFSEQ:NM_001038712	CG33978-RE	CG33978-RE
FBtr0310437	FBtr0310437	CG33978-RF	CG33978	Transcriptional initiation is supported by short-capped RNA data (FBrf0209722). <newline> 3' UTR based on RNA-Seq data.	mRNA	CG33978-PF	REFSEQ:NM_001272116	CG33978-RF	CG33978-RF
FBtr0334300	FBtr0334300	CG33978-RG	CG33978	Transcriptional initiation is supported by short-capped RNA data (FBrf0209722). <newline> 3' UTR based on RNA-Seq data.	mRNA	CG33978-PG	REFSEQ:NM_001272117	CG33978-RG	CG33978-RG
FBtr0083764	FBtr0083764	CG34157-RA	Dys	Transcript terminates at site supported by polyadenylated cDNA.	mRNA	Dys-PA	REFSEQ:NM_001043258	Dys-RA	Dys-RA <newline> CG31175-RA <newline> det-RA
FBtr0083766	FBtr0083766	CG34157-RB	Dys	Transcript terminates at site supported by polyadenylated cDNA.	mRNA	Dys-PB	REFSEQ:NM_001043256	Dys-RB	Dys-RB <newline> CG31175-RB <newline> det-RB
FBtr0083765	FBtr0083765	CG34157-RC	Dys	Transcript terminates at site supported by polyadenylated cDNA.	mRNA	Dys-PC	REFSEQ:NM_001043259	Dys-RC	Dys-RC <newline> CG31175-RC <newline> det-RC
FBtr0110915	FBtr0110915	CG34157-RD	Dys	Conservation across Drosophila species: new transcript based on species conservation and GB:AY875639. <newline> Transcript terminates at site supported by polyadenylated cDNA.	mRNA	Dys-PD	REFSEQ:NM_001043260	Dys-RD	Dys-RD <newline> det-RD
FBtr0110916	FBtr0110916	CG34157-RE	Dys	Transcript terminates at site supported by polyadenylated cDNA.	mRNA	Dys-PE	REFSEQ:NM_001043262	Dys-RE	Dys-RE <newline> det-RE
FBtr0110917	FBtr0110917	CG34157-RF	Dys	Extended 3' UTR based on RNA-Seq and/or EST data.	mRNA	Dys-PF	REFSEQ:NM_001043263	Dys-RF	Dys-RF <newline> Dys-RA <newline> det-RF
FBtr0110918	FBtr0110918	CG34157-RG	Dys	Transcript terminates at site supported by polyadenylated cDNA.	mRNA	Dys-PG	REFSEQ:NM_001043261	Dys-RG	Dys-RG <newline> Dys-RA <newline> det-RG
FBtr0110919	FBtr0110919	CG34157-RH	Dys	Conservation across Drosophila species: new exon at 3' end based on species conservation and gene prediction. <newline> Transcript terminates at site supported by polyadenylated cDNA.	mRNA	Dys-PH	REFSEQ:NM_001043257	Dys-RH	Dys-RH <newline> Dys-RA <newline> det-RH
FBtr0334562	FBtr0334562	CG34157-RI	Dys	Extended 3' UTR based on RNA-Seq and/or EST data.	mRNA	Dys-PI	REFSEQ:NM_001275801	Dys-RI	Dys-RI
FBtr0334563	FBtr0334563	CG34157-RJ	Dys	Transcript terminates at site supported by polyadenylated cDNA.	mRNA	Dys-PJ	REFSEQ:NM_001275802	Dys-RJ	Dys-RJ
FBtr0334564	FBtr0334564	CG34157-RK	Dys	Transcript terminates at site supported by polyadenylated cDNA.	mRNA	Dys-PK	REFSEQ:NM_001275803	Dys-RK	Dys-RK
FBtr0334565	FBtr0334565	CG34157-RL	Dys	Transcript terminates at site supported by polyadenylated cDNA.	mRNA	Dys-PL	REFSEQ:NM_001275804	Dys-RL	Dys-RL
FBtr0112580	FBtr0112580	CG34361-RE	Dgk	Transcript terminates at site supported by polyadenylated cDNA.	mRNA	Dgk-PE	REFSEQ:NM_001103749	Dgk-RE	Dgk-RE
FBtr0112581	FBtr0112581	CG34361-RF	Dgk	Transcript terminates at site supported by polyadenylated cDNA.	mRNA	Dgk-PF	REFSEQ:NM_001103750	Dgk-RF	Dgk-RF
FBtr0112579	FBtr0112579	CG34361-RG	Dgk	Transcript terminates at site supported by polyadenylated cDNA.	mRNA	Dgk-PG	REFSEQ:NM_078930	Dgk-RG	Dgk-RG
FBtr0308589	FBtr0308589	CG34361-RH	Dgk	Extended 3' UTR based on RNA-Seq data.	mRNA	Dgk-PH	REFSEQ:NM_165568	Dgk-RH	Dgk-RH
FBtr0308590	FBtr0308590	CG34361-RI	Dgk	Transcript terminates at site supported by polyadenylated cDNA.	mRNA	Dgk-PI	REFSEQ:NM_206053	Dgk-RI	Dgk-RI
FBtr0330238	FBtr0330238	CG34361-RJ	Dgk	Stop-codon suppression (UGA) postulated; reflected in aa sequence of predicted polypeptide. <newline> Transcript terminates at site supported by polyadenylated cDNA.	mRNA	Dgk-PJ	REFSEQ:NM_001273863	Dgk-RJ	Dgk-RJ
FBtr0112650	FBtr0112650	CG34399-RC	Nox	Transcriptional initiation is supported by short-capped RNA data (FBrf0209722). <newline> Transcript terminates at site supported by polyadenylated cDNA.	mRNA	Nox-PC	REFSEQ:NM_001103866	Nox-RC	Nox-RC
FBtr0112736	FBtr0112736	CG34435-RA	CG34435	Transcript terminates at site supported by polyadenylated cDNA.	mRNA	CG34435-PA	REFSEQ:NM_132005	CG34435-RA	CG34435-RA
FBtr0072316	FBtr0072316	CG3565-RA	CG3565	Transcript terminates at site supported by polyadenylated cDNA.	mRNA	CG3565-PA	REFSEQ:NM_138098	CG3565-RA	CG3565-RA
FBtr0070877	FBtr0070877	CG3595-RA	sqh	Transcript terminates at site supported by polyadenylated cDNA.	mRNA	sqh-PA	REFSEQ:NM_078502	sqh-RA	sqh-RA <newline> CG3595-RA
FBtr0339502	FBtr0339502	CG3595-RB	sqh	Transcript terminates at site supported by polyadenylated cDNA.	mRNA	sqh-PB	-	sqh-RB	sqh-RB
FBtr0339503	FBtr0339503	CG3595-RC	sqh	Transcript terminates at site supported by polyadenylated cDNA.	mRNA	sqh-PC	-	sqh-RC	sqh-RC
FBtr0339504	FBtr0339504	CG3595-RD	sqh	Transcript terminates at site supported by polyadenylated cDNA.	mRNA	sqh-PD	-	sqh-RD	sqh-RD
FBtr0083739	FBtr0083739	CG3619-RA	Dl	Additional Dl transcripts are shorter and differ only in the site of polyadenylation. Transcripts deriving from Dl introns have also been observed. <newline> Extended 3' UTR based on RNA-Seq and/or EST data.	mRNA	Dl-PA	REFSEQ:NM_057916	Dl-RA	Dl-RA <newline> CG3619-RA
FBtr0083740	FBtr0083740	CG3619-RB	Dl	Transcript terminates at site supported by polyadenylated cDNA.	mRNA	Dl-PB	REFSEQ:NM_169853	Dl-RB	Dl-RB <newline> CG3619-RB
FBtr0304658	FBtr0304658	CG3619-RC	Dl	Alternative polyadenylation site is supported by Northern blots and 3'RACE (FBrf0048107, FBrf0051592 and FBrf0210388).	mRNA	Dl-PC	REFSEQ:NM_001260264	Dl-RC	Dl-RC
FBtr0070651	FBtr0070651	CG3620-RA	norpA	Extended 3' UTR based on RNA-Seq and/or EST data.	mRNA	norpA-PA	REFSEQ:NM_080330	norpA-RA	norpA-RA <newline> CG3620-RA
FBtr0070650	FBtr0070650	CG3620-RB	norpA	Transcript terminates at site supported by polyadenylated cDNA.	mRNA	norpA-PB	REFSEQ:NM_167008	norpA-RB	norpA-RB <newline> CG3620-RB
FBtr0100670	FBtr0100670	CG3620-RC	norpA	Transcript terminates at site supported by polyadenylated cDNA. <newline> Transcript structure supported by FBrf0082222.	mRNA	norpA-PC	REFSEQ:NM_001014721	norpA-RC	norpA-RC
FBtr0100671	FBtr0100671	CG3620-RD	norpA	Extended 3' UTR based on RNA-Seq and/or EST data.	mRNA	norpA-PD	REFSEQ:NM_001014720	norpA-RD	norpA-RD
FBtr0301475	FBtr0301475	CG3620-RE	norpA	Extended 3' UTR based on RNA-Seq and/or EST data.	mRNA	norpA-PE	REFSEQ:NM_001169190	norpA-RE	norpA-RE
FBtr0343599	FBtr0343599	CG3620-RF	norpA	Extended 3' UTR based on RNA-Seq and/or EST data.	mRNA	norpA-PF	-	norpA-RF	norpA-RF
FBtr0074226	FBtr0074226	CG3692-RA	CalpC	Transcript terminates at site supported by polyadenylated cDNA.	mRNA	CalpC-PA	REFSEQ:NM_132890	CalpC-RA	CalpC-RA <newline> CG3692-RA
FBtr0071546	FBtr0071546	CG3722-RA	shg	3' UTR based on RNA-Seq data.	mRNA	shg-PA	REFSEQ:NM_057374	shg-RA	shg-RA
FBtr0070354	FBtr0070354	CG3810-RA	Edem1	Transcript terminates at site supported by polyadenylated cDNA.	mRNA	Edem1-PA	REFSEQ:NM_166914	Edem1-RA	Edem1-RA <newline> CG3810-RA
FBtr0070353	FBtr0070353	CG3810-RB	Edem1	Transcript terminates at site supported by polyadenylated cDNA.	mRNA	Edem1-PB	REFSEQ:NM_130603	Edem1-RB	Edem1-RB <newline> CG3810-RB
FBtr0070352	FBtr0070352	CG3810-RC	Edem1	Transcript terminates at site supported by polyadenylated cDNA.	mRNA	Edem1-PC	REFSEQ:NM_166915	Edem1-RC	Edem1-RC <newline> CG3810-RC
FBtr0305583	FBtr0305583	CG3810-RD	Edem1	Transcriptional initiation site is supported by short-capped RNA data (FBrf0209722) and modENCODE 5'RACE data. <newline> Transcript terminates at site supported by polyadenylated cDNA.	mRNA	Edem1-PD	REFSEQ:NM_001258554	Edem1-RD	Edem1-RD
FBtr0332580	FBtr0332580	CG3810-RE	Edem1	Transcript terminates at site supported by polyadenylated cDNA.	mRNA	Edem1-PE	REFSEQ:NM_001272223	Edem1-RE	Edem1-RE
FBtr0070507	FBtr0070507	CG3936-RA	N	Two N probes were used, one which contains sequences that include the "EGF-repeats", corresponding to portions of exons 3, 4 and 5, and one which corresponds to portions of exon 6. Both probes were reported to reveal similar expression patterns. <newline> Extended 3' UTR based on RNA-Seq and/or EST data.	mRNA	N-PA	REFSEQ:NM_057511	N-RA	N-RA <newline> N-RB
FBtr0304659	FBtr0304659	CG3936-RB	N	Alternative polyadenylation site, which is supported by 3'RACE and Northern blots, is purported to have functional relevance to Notch translation (FBrf0210388).	mRNA	N-PB	REFSEQ:NM_001258581	N-RB	N-RB
FBtr0302520	FBtr0302520	CG40245-RB	CG40245	-	mRNA	CG40245-PB	REFSEQ:NM_001015116	CG40245-RB	CG40245-RB
FBtr0301810	FBtr0301810	CG40410-RC	Alg-2	-	mRNA	Alg-2-PC	REFSEQ:NM_001110989	Alg-2-RC	Alg-2-RC
FBtr0302523	FBtr0302523	CG40551-RB	CG40551	-	mRNA	CG40551-PB	REFSEQ:NM_001110591	CG40551-RB	CG40551-RB
FBtr0302524	FBtr0302524	CG40583-RB	CG40583	-	mRNA	CG40583-PB	REFSEQ:NM_001110612	CG40583-RB	CG40583-RB
FBtr0302525	FBtr0302525	CG41020-RB	CG41020	-	mRNA	CG41020-PB	REFSEQ:NM_001110666	CG41020-RB	CG41020-RB
FBtr0074230	FBtr0074230	CG4200-RA	sl	Transcript terminates at site supported by polyadenylated cDNA.	mRNA	sl-PA	REFSEQ:NM_057378	sl-RA	sl-RA
FBtr0070764	FBtr0070764	CG4209-RA	CanB	Transcript terminates at site supported by polyadenylated cDNA.	mRNA	CanB-PA	REFSEQ:NM_080002	CanB-RA	CanB-RA <newline> CG4209-RA
FBtr0308348	FBtr0308348	CG4209-RB	CanB	Transcript terminates at site supported by polyadenylated cDNA.	mRNA	CanB-PB	REFSEQ:NM_001258602	CanB-RB	CanB-RB
FBtr0073722	FBtr0073722	CG42237-RA	CG42237	Transcript terminates at site supported by polyadenylated cDNA.	mRNA	CG42237-PA	REFSEQ:NM_132627	CG42237-RA	CG42237-RA <newline> CG4346-RA <newline> rad-RA
FBtr0340302	FBtr0340302	CG42237-RB	CG42237	Evidence supports alternative splice leading to premature stop codon and/or downstream start; may or may not produce functional polypeptide. <newline> Transcript terminates at site supported by polyadenylated cDNA.	mRNA	CG42237-PB	-	CG42237-RB	CG42237-RB
FBtr0332131	FBtr0332131	CG42255-RB	CG42255	Extended 3' UTR based on RNA-Seq and/or EST data.	mRNA	CG42255-PB	REFSEQ:NM_168477	CG42255-RB	CG42255-RB
FBtr0299632	FBtr0299632	CG42275-RH	alpha-Man-I	Transcript terminates at site supported by polyadenylated cDNA. <newline> Due to an oversight in the implementation of gene annotation merges, the symbols for this transcript and its associated polypeptide were changed in r5.8; the prior symbols were reassigned to a different isoform. Prior to r5.8 the transcript symbol was alpha-Man-I-RG; in r5.8 it was changed to alpha-Man-I-RH, a symbol that h…	mRNA	alpha-Man-I-PH	REFSEQ:NM_206672	alpha-Man-I-RH	alpha-Man-I-RH <newline> CG42275-RH
FBtr0299633	FBtr0299633	CG42275-RI	alpha-Man-I	Transcript terminates at site supported by polyadenylated cDNA.	mRNA	alpha-Man-I-PI	REFSEQ:NM_167224	alpha-Man-I-RI	alpha-Man-I-RI <newline> CG42275-RI
FBtr0300511	FBtr0300511	CG42275-RJ	alpha-Man-I	Transcript terminates at site supported by polyadenylated cDNA. <newline> Due to an oversight in the implementation of gene annotation merges, the symbols for this transcript and its associated polypeptide were changed to non-unique designations in r5.8. Although there were no conflicts within a given release, the same symbols were used for different isoforms in different releases. Prior to r5.8 …	mRNA	alpha-Man-I-PJ	REFSEQ:NM_167223	alpha-Man-I-RJ	alpha-Man-I-RJ
FBtr0300512	FBtr0300512	CG42275-RK	alpha-Man-I	Transcript terminates at site supported by polyadenylated cDNA. <newline> Due to an oversight in the implementation of gene annotation merges, the symbols for this transcript and its associated polypeptide were changed to non-unique designations in r5.8. Although there were no conflicts within a given release, the same symbols were used for different isoforms in different releases. Prior to r5.8 …	mRNA	alpha-Man-I-PK	REFSEQ:NM_078550	alpha-Man-I-RK	alpha-Man-I-RK
FBtr0300513	FBtr0300513	CG42275-RL	alpha-Man-I	Transcript terminates at site supported by polyadenylated cDNA. <newline> Due to an oversight in the implementation of gene annotation merges, the symbols for this transcript and its associated polypeptide were changed to non-unique designations in r5.8. Although there were no conflicts within a given release, the same symbols were used for different isoforms in different releases. Prior to r5.8 …	mRNA	alpha-Man-I-PL	REFSEQ:NM_206676	alpha-Man-I-RL	alpha-Man-I-RL
FBtr0300514	FBtr0300514	CG42275-RM	alpha-Man-I	Transcript terminates at site supported by polyadenylated cDNA. <newline> Due to an oversight in the implementation of gene annotation merges, the symbols for this transcript and its associated polypeptide were changed to non-unique designations in r5.8. Although there were no conflicts within a given release, the same symbols were used for different isoforms in different releases. Prior to r5.8 …	mRNA	alpha-Man-I-PM	REFSEQ:NM_206675	alpha-Man-I-RM	alpha-Man-I-RM
FBtr0300515	FBtr0300515	CG42275-RN	alpha-Man-I	Transcript terminates at site supported by polyadenylated cDNA. <newline> Due to an oversight in the implementation of gene annotation merges, the symbols for this transcript and its associated polypeptide were changed to non-unique designations in r5.8. Although there were no conflicts within a given release, the same symbols were used for different isoforms in different releases. Prior to r5.8 …	mRNA	alpha-Man-I-PN	REFSEQ:NM_206674	alpha-Man-I-RN	alpha-Man-I-RN
FBtr0300516	FBtr0300516	CG42275-RO	alpha-Man-I	Transcript terminates at site supported by polyadenylated cDNA. <newline> Due to an oversight in the implementation of gene annotation merges, the symbols for this transcript and its associated polypeptide were changed to non-unique designations in r5.8. Although there were no conflicts within a given release, the same symbols were used for different isoforms in different releases. Prior to r5.8 …	mRNA	alpha-Man-I-PO	REFSEQ:NM_206673	alpha-Man-I-RO	alpha-Man-I-RO
FBtr0331759	FBtr0331759	CG42275-RP	alpha-Man-I	Transcript terminates at site supported by polyadenylated cDNA.	mRNA	alpha-Man-I-PP	REFSEQ:NM_001272473	alpha-Man-I-RP	alpha-Man-I-RP
FBtr0089484	FBtr0089484	CG4257-RB	Stat92E	Transcript terminates at site supported by polyadenylated cDNA. <newline> RB encodes a naturally occurring dominant-negative form of Sat92E protein (FBrf0152001).	mRNA	Stat92E-PB	REFSEQ:NM_169900	Stat92E-RB	Stat92E-RB <newline> CG4257-RB
FBtr0089485	FBtr0089485	CG4257-RC	Stat92E	Transcript terminates at site supported by polyadenylated cDNA.	mRNA	Stat92E-PC	REFSEQ:NM_169899	Stat92E-RC	Stat92E-RC <newline> CG4257-RC
FBtr0089487	FBtr0089487	CG4257-RE	Stat92E	Transcript terminates at site supported by polyadenylated cDNA.	mRNA	Stat92E-PE	REFSEQ:NM_206520	Stat92E-RE	Stat92E-RE <newline> CG4257-RE <newline> CG4257-RD
FBtr0089486	FBtr0089486	CG4257-RF	Stat92E	Transcript terminates at site supported by polyadenylated cDNA.	mRNA	Stat92E-PF	REFSEQ:NM_206521	Stat92E-RF	Stat92E-RF <newline> CG4257-RF <newline> Stat92E-RE
FBtr0100457	FBtr0100457	CG4257-RG	Stat92E	Transcript structure supported by cDNA LP02469 (FBrf0152001). RG encodes a naturally occurring dominant-negative form of Sat92E protein (FBrf0152001).	mRNA	Stat92E-PG	REFSEQ:NM_001014643	Stat92E-RG	Stat92E-RG
FBtr0334581	FBtr0334581	CG4257-RH	Stat92E	Extended 3' UTR based on RNA-Seq and/or EST data.	mRNA	Stat92E-PH	REFSEQ:NM_001275828	Stat92E-RH	Stat92E-RH
FBtr0334582	FBtr0334582	CG4257-RI	Stat92E	Transcript terminates at site supported by polyadenylated cDNA.	mRNA	Stat92E-PI	REFSEQ:NM_001275829	Stat92E-RI	Stat92E-RI
FBtr0334583	FBtr0334583	CG4257-RJ	Stat92E	Transcript terminates at site supported by polyadenylated cDNA.	mRNA	Stat92E-PJ	REFSEQ:NM_001275830	Stat92E-RJ	Stat92E-RJ
FBtr0334584	FBtr0334584	CG4257-RK	Stat92E	Transcript terminates at site supported by polyadenylated cDNA.	mRNA	Stat92E-PK	REFSEQ:NM_001275831	Stat92E-RK	Stat92E-RK
FBtr0334585	FBtr0334585	CG4257-RL	Stat92E	3' UTR based on RNA-Seq and/or EST data.	mRNA	Stat92E-PL	REFSEQ:NM_001275832	Stat92E-RL	Stat92E-RL
FBtr0334586	FBtr0334586	CG4257-RM	Stat92E	Transcript terminates at site supported by polyadenylated cDNA.	mRNA	Stat92E-PM	REFSEQ:NM_001275833	Stat92E-RM	Stat92E-RM
FBtr0301933	FBtr0301933	CG42601-RC	Cad86C	Extended 3' UTR based on RNA-Seq and/or EST data.	mRNA	Cad86C-PC	REFSEQ:NM_176458	Cad86C-RC	Cad86C-RC <newline> CG42601-RC
FBtr0304663	FBtr0304663	CG42601-RD	Cad86C	Extended 3' UTR based on RNA-Seq and/or EST data.	mRNA	Cad86C-PD	REFSEQ:NM_001260102	Cad86C-RD	Cad86C-RD
FBtr0304664	FBtr0304664	CG42601-RE	Cad86C	Extended 3' UTR based on RNA-Seq and/or EST data.	mRNA	Cad86C-PE	REFSEQ:NM_001260103	Cad86C-RE	Cad86C-RE
FBtr0304665	FBtr0304665	CG42601-RF	Cad86C	Extended 3' UTR based on RNA-Seq and/or EST data.	mRNA	Cad86C-PF	REFSEQ:NM_001260104	Cad86C-RF	Cad86C-RF
FBtr0304666	FBtr0304666	CG42601-RG	Cad86C	Extended 3' UTR based on RNA-Seq and/or EST data. <newline> Based on cDNA(s) that contain premature stop codon and/or downstream start; may or may not produce functional polypeptide.	mRNA	Cad86C-PG	REFSEQ:NM_001260105	Cad86C-RG	Cad86C-RG
FBtr0302153	FBtr0302153	CG42611-RA	mgl	Transcript terminates at site supported by polyadenylated cDNA.	mRNA	mgl-PA	REFSEQ:NM_001103454	mgl-RA	mgl-RA <newline> CG42611-RA <newline> Megalin-RA
FBtr0343369	FBtr0343369	CG42611-RC	mgl	Extended 3' UTR based on RNA-Seq and/or EST data.	mRNA	mgl-PC	-	mgl-RC	mgl-RC
FBtr0343370	FBtr0343370	CG42611-RD	mgl	Transcript terminates at site supported by polyadenylated cDNA.	mRNA	mgl-PD	-	mgl-RD	mgl-RD
FBtr0343371	FBtr0343371	CG42611-RE	mgl	Transcript terminates at site supported by polyadenylated cDNA.	mRNA	mgl-PE	-	mgl-RE	mgl-RE
FBtr0303836	FBtr0303836	CG42829-RC	CadN2	Transcript terminates at site supported by polyadenylated cDNA.	mRNA	CadN2-PC	REFSEQ:NM_001042903	CadN2-RC	CadN2-RC <newline> CG42829-RC
FBtr0308770	FBtr0308770	CG42829-RD	CadN2	5' non-coding exons based on RNA-Seq data. <newline> Transcript terminates at site supported by polyadenylated cDNA.	mRNA	CadN2-PD	REFSEQ:NM_136011	CadN2-RD	CadN2-RD
FBtr0307318	FBtr0307318	CG43368-RA	cac	Transcript terminates at site supported by polyadenylated cDNA. <newline> Transcript based on GB:U55776 but lacks the 6 base microexon and the 3 base microexon predicted by that sequence. FBrf0093184 reports that not all cDNAs contain the 6 base microexon sequence.	mRNA	cac-PA	REFSEQ:NM_078578	cac-RA	cac-RA <newline> CG43368-RA
FBtr0307321	FBtr0307321	CG43368-RB	cac	Transcript terminates at site supported by polyadenylated cDNA. <newline> Alternative fifth exon included as reported in FBrf0093184.	mRNA	cac-PB	REFSEQ:NM_206697	cac-RB	cac-RB <newline> CG43368-RB
FBtr0307317	FBtr0307317	CG43368-RC	cac	Transcript terminates at site supported by polyadenylated cDNA. <newline> Alternative ninth exon included as reported in FBrf0093184.	mRNA	cac-PC	REFSEQ:NM_206696	cac-RC	cac-RC <newline> CG43368-RC
FBtr0307319	FBtr0307319	CG43368-RD	cac	Transcript terminates at site supported by polyadenylated cDNA. <newline> Alternative fifth and ninth exons included as reported in FBrf0093184.	mRNA	cac-PD	REFSEQ:NM_206695	cac-RD	cac-RD <newline> CG43368-RD
FBtr0307322	FBtr0307322	CG43368-RE	cac	Transcript terminates at site supported by polyadenylated cDNA. <newline> The 6bp microexon and the putative 3bp microexon are based on FBrf0093184 and are predicted by GB:U55776. The CDS is a perfect match to the CDS predicted in GB:U55776.	mRNA	cac-PE	REFSEQ:NM_206694	cac-RE	cac-RE <newline> CG43368-RE
FBtr0307320	FBtr0307320	CG43368-RF	cac	Transcript terminates at site supported by polyadenylated cDNA. <newline> The 6bp microexon and the putative 3bp microexon are based on FBrf0093184 and are predicted by GB:U55776. The alternative fifth and ninth exons are included as reported in FBrf0093184.	mRNA	cac-PF	REFSEQ:NM_206693	cac-RF	cac-RF <newline> CG43368-RF
FBtr0307313	FBtr0307313	CG43368-RG	cac	Transcript terminates at site supported by polyadenylated cDNA. <newline> The existence of transcripts containing the 3 base microexon but not the 6 base microexon was established in FBrf0152284.	mRNA	cac-PG	REFSEQ:NM_001014735	cac-RG	cac-RG <newline> CG43368-RG
FBtr0307314	FBtr0307314	CG43368-RH	cac	Transcript terminates at site supported by polyadenylated cDNA. <newline> The existence of transcripts containing the 3 base microexon but not the 6 base microexon was established in FBrf0152284.	mRNA	cac-PH	REFSEQ:NM_001014734	cac-RH	cac-RH <newline> CG43368-RH
FBtr0307315	FBtr0307315	CG43368-RI	cac	Transcript terminates at site supported by polyadenylated cDNA. <newline> The existence of transcripts containing the 6 base microexon but not the 3 base microexon was established in FBrf0152284.	mRNA	cac-PI	REFSEQ:NM_001014733	cac-RI	cac-RI <newline> CG43368-RI
FBtr0307316	FBtr0307316	CG43368-RJ	cac	Transcript terminates at site supported by polyadenylated cDNA. <newline> The existence of transcripts containing the 6 base microexon but not the 3 base microexon was established in FBrf0152284.	mRNA	cac-PJ	REFSEQ:NM_001014732	cac-RJ	cac-RJ <newline> CG43368-RJ
FBtr0307323	FBtr0307323	CG43368-RL	cac	Transcript terminates at site supported by polyadenylated cDNA.	mRNA	cac-PL	REFSEQ:NM_001258707	cac-RL	cac-RL <newline> CG43368-RL
FBtr0307324	FBtr0307324	CG43368-RM	cac	Transcript terminates at site supported by polyadenylated cDNA.	mRNA	cac-PM	REFSEQ:NM_001258708	cac-RM	cac-RM <newline> CG43368-RM
FBtr0307325	FBtr0307325	CG43368-RN	cac	Extended 3' UTR based on EST and RNA-Seq data.	mRNA	cac-PN	REFSEQ:NM_001258709	cac-RN	cac-RN <newline> CG43368-RN
FBtr0308609	FBtr0308609	CG43368-RO	cac	Transcript terminates at site supported by polyadenylated cDNA.	mRNA	cac-PO	REFSEQ:NM_001258710	cac-RO	cac-RO
FBtr0332391	FBtr0332391	CG43368-RP	cac	Transcript terminates at site supported by polyadenylated cDNA.	mRNA	cac-PP	REFSEQ:NM_001272548	cac-RP	cac-RP
FBtr0330729	FBtr0330729	CG43758-RA	sli	Transcriptional initiation site supported by short-capped RNA data (FBrf0209722). <newline> 3' UTR based on RNA-Seq data.	mRNA	sli-PA	REFSEQ:NM_057380	sli-RA	sli-RA <newline> CG43758-RA
FBtr0330730	FBtr0330730	CG43758-RB	sli	Transcriptional initiation site supported by short-capped RNA data (FBrf0209722). <newline> 3' UTR based on RNA-Seq data.	mRNA	sli-PB	REFSEQ:NM_057381	sli-RB	sli-RB <newline> CG43758-RB
FBtr0330731	FBtr0330731	CG43758-RC	sli	Transcriptional initiation site supported by short-capped RNA data (FBrf0209722). <newline> 3' UTR based on RNA-Seq data.	mRNA	sli-PC	REFSEQ:NM_057379	sli-RC	sli-RC <newline> CG43758-RC
FBtr0330732	FBtr0330732	CG43758-RD	sli	Extended 3' UTR based on RNA-Seq and/or EST data. <newline> Transcriptional initiation is supported by short-capped RNA data (FBrf0209722).	mRNA	sli-PD	REFSEQ:NM_001103863	sli-RD	sli-RD <newline> CG43758-RD
FBtr0330733	FBtr0330733	CG43758-RE	sli	3' UTR based on RNA-Seq data.	mRNA	sli-PE	REFSEQ:NM_001103864	sli-RE	sli-RE <newline> CG43758-RE
FBtr0330734	FBtr0330734	CG43758-RF	sli	Stop-codon suppression (UGA) postulated; reflected in aa sequence of predicted polypeptide. <newline> Transcriptional initiation site supported by short-capped RNA data (FBrf0209722). <newline> 3' UTR based on RNA-Seq data.	mRNA	sli-PF	REFSEQ:NM_001274088	sli-RF	sli-RF <newline> CG43758-RF
FBtr0070344	FBtr0070344	CG4376-RA	Actn	Transcript terminates at site supported by polyadenylated cDNA.	mRNA	Actn-PA	REFSEQ:NM_058136	Actn-RA	Actn-RA <newline> Actn[+]RA <newline> CG4376-RA
FBtr0070343	FBtr0070343	CG4376-RB	Actn	Transcript terminates at site supported by polyadenylated cDNA.	mRNA	Actn-PB	REFSEQ:NM_166920	Actn-RB	Actn-RB <newline> CG4376-RB <newline> Actn[+]RB
FBtr0070345	FBtr0070345	CG4376-RC	Actn	Transcript terminates at site supported by polyadenylated cDNA.	mRNA	Actn-PC	REFSEQ:NM_058137	Actn-RC	Actn-RC <newline> Actn[+]RC <newline> CG4376-RC
FBtr0303048	FBtr0303048	CG4376-RD	Actn	Transcript terminates at site supported by polyadenylated cDNA.	mRNA	Actn-PD	REFSEQ:NM_001201603	Actn-RD	Actn-RD
FBtr0310657	FBtr0310657	CG4376-RF	Actn	Transcript terminates at site supported by polyadenylated cDNA.	mRNA	Actn-PF	REFSEQ:NM_001272235	Actn-RF	Actn-RF
FBtr0310658	FBtr0310658	CG4376-RG	Actn	Transcript terminates at site supported by polyadenylated cDNA.	mRNA	Actn-PG	REFSEQ:NM_001272236	Actn-RG	Actn-RG
FBtr0310659	FBtr0310659	CG4376-RH	Actn	Transcript terminates at site supported by polyadenylated cDNA.	mRNA	Actn-PH	REFSEQ:NM_001272237	Actn-RH	Actn-RH
FBtr0333801	FBtr0333801	CG4376-RI	Actn	Transcript terminates at site supported by polyadenylated cDNA.	mRNA	Actn-PI	REFSEQ:NM_001201604	Actn-RI	Actn-RI
FBtr0333802	FBtr0333802	CG4376-RJ	Actn	Transcript terminates at site supported by polyadenylated cDNA.	mRNA	Actn-PJ	REFSEQ:NM_001272238	Actn-RJ	Actn-RJ
FBtr0340335	FBtr0340335	CG44422-RA	CG44422	-	mRNA	CG44422-PA	-	CG44422-RA	CG44422-RA
FBtr0340336	FBtr0340336	CG44422-RB	CG44422	-	mRNA	CG44422-PB	-	CG44422-RB	CG44422-RB
FBtr0340337	FBtr0340337	CG44422-RC	CG44422	-	mRNA	CG44422-PC	-	CG44422-RC	CG44422-RC
FBtr0340338	FBtr0340338	CG44422-RD	CG44422	Extended 3' UTR based on RNA-Seq and/or EST data.	mRNA	CG44422-PD	-	CG44422-RD	CG44422-RD
FBtr0340339	FBtr0340339	CG44422-RE	CG44422	-	mRNA	CG44422-PE	-	CG44422-RE	CG44422-RE
FBtr0340340	FBtr0340340	CG44422-RF	CG44422	-	mRNA	CG44422-PF	-	CG44422-RF	CG44422-RF
FBtr0342946	FBtr0342946	CG44746-RB	rdgC	Transcript terminates at site supported by polyadenylated cDNA. <newline> Transcript structure based on GB:M89628.	mRNA	rdgC-PB	-	rdgC-RB	CG44746-RB <newline> rdgC-RB
FBtr0342947	FBtr0342947	CG44746-RF	rdgC	Transcript terminates at site supported by polyadenylated cDNA.	mRNA	rdgC-PF	-	rdgC-RF	CG44746-RF <newline> rdgC-RF
FBtr0342948	FBtr0342948	CG44746-RG	rdgC	Transcript terminates at site supported by polyadenylated cDNA.	mRNA	rdgC-PG	-	rdgC-RG	CG44746-RG <newline> rdgC-RG
FBtr0342949	FBtr0342949	CG44746-RH	rdgC	Transcript terminates at site supported by polyadenylated cDNA.	mRNA	rdgC-PH	-	rdgC-RH	CG44746-RH <newline> rdgC-RH
FBtr0079405	FBtr0079405	CG4495-RA	CG4495	Transcript terminates at site supported by polyadenylated cDNA.	mRNA	CG4495-PA	REFSEQ:NM_135256	CG4495-RA	CG4495-RA
FBtr0113028	FBtr0113028	CG4495-RB	CG4495	Transcript terminates at site supported by polyadenylated cDNA.	mRNA	CG4495-PB	REFSEQ:NM_001103640	CG4495-RB	CG4495-RB
FBtr0078047	FBtr0078047	CG4574-RA	Plc21C	131 bases at the 5\' end of cDNA sequence M60452 do not align with the reference sequence for Plc21C but do align with cytochrome c genes. <newline> Transcript terminates at site supported by polyadenylated cDNA.	mRNA	Plc21C-PA	REFSEQ:NM_057504	Plc21C-RA	Plc21C-RA <newline> CG4574-RA
FBtr0078048	FBtr0078048	CG4574-RB	Plc21C	151 bases at the 3\' end of cDNA sequence M60453 do not align with the reference sequence for Plc21C but do align with the wts gene.	mRNA	Plc21C-PB	REFSEQ:NM_057503	Plc21C-RB	Plc21C-RB <newline> CG4574-RB
FBtr0078049	FBtr0078049	CG4574-RC	Plc21C	Transcript terminates at site supported by polyadenylated cDNA.	mRNA	Plc21C-PC	REFSEQ:NM_205884	Plc21C-RC	Plc21C-RC <newline> CG4574-RC
FBtr0078050	FBtr0078050	CG4574-RD	Plc21C	Extended 3' UTR based on EST and RNA-Seq data.	mRNA	Plc21C-PD	REFSEQ:NM_205883	Plc21C-RD	Plc21C-RD <newline> CG4574-RD
FBtr0330673	FBtr0330673	CG4574-RG	Plc21C	Transcript terminates at site supported by polyadenylated cDNA.	mRNA	Plc21C-PG	REFSEQ:NM_001272889	Plc21C-RG	Plc21C-RG
FBtr0330674	FBtr0330674	CG4574-RH	Plc21C	Transcript terminates at site supported by polyadenylated cDNA.	mRNA	Plc21C-PH	REFSEQ:NM_205882	Plc21C-RH	Plc21C-RH
FBtr0072347	FBtr0072347	CG4589-RA	Letm1	Transcript terminates at site supported by polyadenylated cDNA.	mRNA	Letm1-PA	REFSEQ:NM_166674	Letm1-RA	Letm1-RA <newline> CG4589-RA
FBtr0072348	FBtr0072348	CG4589-RB	Letm1	Extended 3' UTR based on RNA-Seq and/or EST data.	mRNA	Letm1-PB	REFSEQ:NM_138078	Letm1-RB	Letm1-RB <newline> CG4589-RB
FBtr0072349	FBtr0072349	CG4589-RC	Letm1	Transcript terminates at site supported by polyadenylated cDNA.	mRNA	Letm1-PC	REFSEQ:NM_166675	Letm1-RC	Letm1-RC <newline> CG4589-RC
FBtr0083813	FBtr0083813	CG4662-RA	CG4662	Transcript terminates at site supported by polyadenylated cDNA.	mRNA	CG4662-PA	REFSEQ:NM_142576	CG4662-RA	CG4662-RA
FBtr0083814	FBtr0083814	CG4662-RB	CG4662	Extended 3' UTR based on RNA-Seq and/or EST data.	mRNA	CG4662-PB	REFSEQ:NM_169877	CG4662-RB	CG4662-RB
FBtr0301116	FBtr0301116	CG4662-RC	CG4662	Transcript terminates at site supported by polyadenylated cDNA.	mRNA	CG4662-PC	REFSEQ:NM_001170186	CG4662-RC	CG4662-RC
FBtr0335008	FBtr0335008	CG4662-RD	CG4662	Transcript terminates at site supported by polyadenylated cDNA.	mRNA	CG4662-PD	REFSEQ:NM_001275812	CG4662-RD	CG4662-RD
FBtr0335009	FBtr0335009	CG4662-RE	CG4662	Transcript terminates at site supported by polyadenylated cDNA.	mRNA	CG4662-PE	REFSEQ:NM_001275813	CG4662-RE	CG4662-RE
FBtr0335010	FBtr0335010	CG4662-RF	CG4662	Transcript terminates at site supported by polyadenylated cDNA.	mRNA	CG4662-PF	REFSEQ:NM_001275814	CG4662-RF	CG4662-RF
FBtr0087745	FBtr0087745	CG4696-RA	Mp20	Transcript terminates at site supported by polyadenylated cDNA.	mRNA	Mp20-PA	REFSEQ:NM_057295	Mp20-RA	CG4696-RA <newline> Mp20-RA
FBtr0084314	FBtr0084314	CG4704-RA	CG4704	Transcript terminates at site supported by polyadenylated cDNA. <newline> Extended 5' UTR based on RNA-Seq and/or EST data.	mRNA	CG4704-PA	REFSEQ:NM_142846	CG4704-RA	CG4704-RA
FBtr0339138	FBtr0339138	CG4704-RB	CG4704	Transcript terminates at site supported by polyadenylated cDNA. <newline> Extended 5' UTR based on RNA-Seq and/or EST data.	mRNA	CG4704-PB	-	CG4704-RB	CG4704-RB
FBtr0301117	FBtr0301117	CG4733-RB	CG4733	Transcript terminates at site supported by polyadenylated cDNA.	mRNA	CG4733-PB	REFSEQ:NM_142585	CG4733-RB	CG4733-RB
FBtr0308828	FBtr0308828	CG4733-RC	CG4733	Transcript terminates at site supported by polyadenylated cDNA. <newline> GC splice donor site postulated.	mRNA	CG4733-PC	REFSEQ:NM_001260268	CG4733-RC	CG4733-RC
FBtr0308829	FBtr0308829	CG4733-RD	CG4733	Transcript terminates at site supported by polyadenylated cDNA.	mRNA	CG4733-PD	REFSEQ:NM_001260269	CG4733-RD	CG4733-RD
FBtr0344260	FBtr0344260	CG4733-RE	CG4733	Transcript terminates at site supported by polyadenylated cDNA.	mRNA	CG4733-PE	-	CG4733-RE	CG4733-RE
FBtr0082547	FBtr0082547	CG4795-RA	Cpn	Transcript terminates at site supported by polyadenylated cDNA.	mRNA	Cpn-PA	REFSEQ:NM_169454	Cpn-RA	Cpn-RA
FBtr0082548	FBtr0082548	CG4795-RB	Cpn	Transcript terminates at site supported by polyadenylated cDNA.	mRNA	Cpn-PB	REFSEQ:NM_169455	Cpn-RB	Cpn-RB <newline> CG4795-RB
FBtr0273263	FBtr0273263	CG4859-RC	Mmp1	Transcript terminates at site supported by polyadenylated cDNA. <newline> Downstream start site supported by FBrf0155689 and FBrf0131352.	mRNA	Mmp1-PC	REFSEQ:NM_166683	Mmp1-RC	Mmp1-RC
FBtr0273264	FBtr0273264	CG4859-RD	Mmp1	Transcript terminates at site supported by polyadenylated cDNA. <newline> Downstream start site supported by FBrf0155689 and FBrf0131352.	mRNA	Mmp1-PD	REFSEQ:NM_079128	Mmp1-RD	Mmp1-RD
FBtr0304005	FBtr0304005	CG4859-RE	Mmp1	Downstream start site supported by FBrf0155689 and FBrf0131352. <newline> Transcript terminates at site supported by polyadenylated cDNA. <newline> Transcriptional initiation is supported by short-capped RNA data (FBrf0209722).	mRNA	Mmp1-PE	REFSEQ:NM_001202070	Mmp1-RE	Mmp1-RE
FBtr0304006	FBtr0304006	CG4859-RF	Mmp1	Transcript terminates at site supported by polyadenylated cDNA. <newline> Transcriptional initiation is supported by short-capped RNA data (FBrf0209722). <newline> Downstream start site supported by FBrf0155689 and FBrf0131352.	mRNA	Mmp1-PF	REFSEQ:NM_001202071	Mmp1-RF	Mmp1-RF
FBtr0304007	FBtr0304007	CG4859-RG	Mmp1	Downstream start site supported by FBrf0155689 and FBrf0131352. <newline> Transcript terminates at site supported by polyadenylated cDNA. <newline> Transcriptional initiation is supported by short-capped RNA data (FBrf0209722).	mRNA	Mmp1-PG	REFSEQ:NM_001202072	Mmp1-RG	Mmp1-RG
FBtr0304008	FBtr0304008	CG4859-RH	Mmp1	Transcript terminates at site supported by polyadenylated cDNA. <newline> Transcriptional initiation is supported by short-capped RNA data (FBrf0209722). <newline> Downstream start site supported by FBrf0155689 and FBrf0131352.	mRNA	Mmp1-PH	REFSEQ:NM_001202073	Mmp1-RH	Mmp1-RH
FBtr0304009	FBtr0304009	CG4859-RI	Mmp1	Downstream start site supported by FBrf0155689 and FBrf0131352. <newline> Transcript terminates at site supported by polyadenylated cDNA.	mRNA	Mmp1-PI	REFSEQ:NM_001202074	Mmp1-RI	Mmp1-RI
FBtr0304010	FBtr0304010	CG4859-RJ	Mmp1	Downstream start site supported by FBrf0155689 and FBrf0131352. <newline> Transcript terminates at site supported by polyadenylated cDNA. <newline> Transcriptional initiation is supported by short-capped RNA data (FBrf0209722).	mRNA	Mmp1-PJ	REFSEQ:NM_001202075	Mmp1-RJ	Mmp1-RJ
FBtr0304011	FBtr0304011	CG4859-RK	Mmp1	Downstream start site supported by FBrf0155689 and FBrf0131352. <newline> Transcript terminates at site supported by polyadenylated cDNA. <newline> Transcriptional initiation is supported by short-capped RNA data (FBrf0209722).	mRNA	Mmp1-PK	REFSEQ:NM_001202076	Mmp1-RK	Mmp1-RK
FBtr0306656	FBtr0306656	CG4859-RL	Mmp1	Transcript terminates at site supported by polyadenylated cDNA. <newline> Downstream start site supported by FBrf0155689 and FBrf0131352.	mRNA	Mmp1-PL	REFSEQ:NM_001259570	Mmp1-RL	Mmp1-RL
FBtr0084902	FBtr0084902	CG5024-RA	CG5024	Transcript terminates at site supported by polyadenylated cDNA.	mRNA	CG5024-PA	REFSEQ:NM_143174	CG5024-RA	CG5024-RA
FBtr0301962	FBtr0301962	CG5024-RB	CG5024	Transcript terminates at site supported by polyadenylated cDNA.	mRNA	CG5024-PB	REFSEQ:NM_001170265	CG5024-RB	CG5024-RB
FBtr0075457	FBtr0075457	CG5027-RA	CG5027	Transcript terminates at site supported by polyadenylated cDNA.	mRNA	CG5027-PA	REFSEQ:NM_140590	CG5027-RA	CG5027-RA
FBtr0082390	FBtr0082390	CG5276-RA	CG5276	Transcript terminates at site supported by polyadenylated cDNA. <newline> Extended 5' UTR based on RNA-Seq and/or EST data.	mRNA	CG5276-PA	REFSEQ:NM_141817	CG5276-RA	CG5276-RA
FBtr0339375	FBtr0339375	CG5276-RB	CG5276	Transcript terminates at site supported by polyadenylated cDNA. <newline> 5' UTR based on RNA-Seq and/or EST data.	mRNA	CG5276-PB	-	CG5276-RB	CG5276-RB
FBtr0303849	FBtr0303849	CG5410-RC	Miro	Transcript terminates at site supported by polyadenylated cDNA.	mRNA	Miro-PC	REFSEQ:NM_170114	Miro-RC	Miro-RC
FBtr0084595	FBtr0084595	CG5410-RD	Miro	Transcript terminates at site supported by polyadenylated cDNA.	mRNA	Miro-PD	REFSEQ:NM_170111	Miro-RD	Miro-RD <newline> CG5410-RD
FBtr0084596	FBtr0084596	CG5410-RE	Miro	Transcript terminates at site supported by polyadenylated cDNA.	mRNA	Miro-PE	REFSEQ:NM_142948	Miro-RE	Miro-RE <newline> CG5410-RE
FBtr0321262	FBtr0321262	CG5410-RF	Miro	Transcriptional initiation is supported by data presented in FBrf0213250 and cDNA. <newline> Transcript terminates at site supported by polyadenylated cDNA.	mRNA	Miro-PF	REFSEQ:NM_001275966	Miro-RF	Miro-RF
FBtr0085195	FBtr0085195	CG5596-RA	Mlc1	5' and 3' ends mapped by S1 nuclease analysis <newline> isoform found only in indirect flight muscle in the adult	mRNA	Mlc1-PA	REFSEQ:NM_057291	Mlc1-RA	Mlc1-RA <newline> CG5596-RA
FBtr0085196	FBtr0085196	CG5596-RB	Mlc1	5' and 3' ends mapped by S1 nuclease analysis	mRNA	Mlc1-PB	REFSEQ:NM_057292	Mlc1-RB	Mlc1-RB <newline> CG5596-RB
FBtr0344131	FBtr0344131	CG5596-RD	Mlc1	Extended 3' UTR based on RNA-Seq and/or EST data.	mRNA	Mlc1-PD	-	Mlc1-RD	Mlc1-RD
FBtr0080438	FBtr0080438	CG5682-RA	Edem2	Transcript terminates at site supported by polyadenylated cDNA.	mRNA	Edem2-PA	REFSEQ:NM_135767	Edem2-RA	Edem2-RA <newline> CG5682-RA
FBtr0333235	FBtr0333235	CG5682-RB	Edem2	Transcript terminates at site supported by polyadenylated cDNA.	mRNA	Edem2-PB	REFSEQ:NM_001273505	Edem2-RB	Edem2-RB
FBtr0083998	FBtr0083998	CG5685-RA	Calx	Extended 3' UTR based on EST and RNA-Seq data.	mRNA	Calx-PA	REFSEQ:NM_079699	Calx-RA	Calx-RA <newline> CG5685-RA
FBtr0083999	FBtr0083999	CG5685-RB	Calx	Transcript terminates at site supported by polyadenylated cDNA.	mRNA	Calx-PB	REFSEQ:NM_169940	Calx-RB	Calx-RB <newline> CG5685-RB
FBtr0084000	FBtr0084000	CG5685-RC	Calx	Extended 3' UTR based on EST and RNA-Seq data.	mRNA	Calx-PC	REFSEQ:NM_169941	Calx-RC	Calx-RC <newline> CG5685-RC
FBtr0309202	FBtr0309202	CG5685-RD	Calx	Transcript terminates at site supported by polyadenylated cDNA.	mRNA	Calx-PD	REFSEQ:NM_001260283	Calx-RD	Calx-RD
FBtr0309203	FBtr0309203	CG5685-RE	Calx	Transcript terminates at site supported by polyadenylated cDNA.	mRNA	Calx-PE	REFSEQ:NM_001260284	Calx-RE	Calx-RE
FBtr0309204	FBtr0309204	CG5685-RF	Calx	Extended 3' UTR based on EST and RNA-Seq data.	mRNA	Calx-PF	REFSEQ:NM_001260285	Calx-RF	Calx-RF
FBtr0309205	FBtr0309205	CG5685-RG	Calx	Extended 3' UTR based on ESTand RNA-Seq data.	mRNA	Calx-PG	REFSEQ:NM_001260286	Calx-RG	Calx-RG
FBtr0344316	FBtr0344316	CG5685-RH	Calx	Extended 3' UTR based on RNA-Seq and/or EST data.	mRNA	Calx-PH	-	Calx-RH	Calx-RH
FBtr0344317	FBtr0344317	CG5685-RI	Calx	Extended 3' UTR based on RNA-Seq and/or EST data. <newline> Evidence supports alternative splice leading to premature stop codon and/or downstream start; may or may not produce functional polypeptide.	mRNA	Calx-PI	-	Calx-RI	Calx-RI
FBtr0089517	FBtr0089517	CG5730-RA	AnxB9	-	mRNA	AnxB9-PA	REFSEQ:NM_057256	AnxB9-RA	AnnIX-RA <newline> AnxB9-RA
FBtr0089518	FBtr0089518	CG5730-RB	AnxB9	Transcript terminates at site supported by polyadenylated cDNA.	mRNA	AnxB9-PB	REFSEQ:NM_057255	AnxB9-RB	AnnIX-RB <newline> AnxB9-RB
FBtr0089519	FBtr0089519	CG5730-RC	AnxB9	Transcript terminates at site supported by polyadenylated cDNA.	mRNA	AnxB9-PC	REFSEQ:NM_206531	AnxB9-RC	CG5730-RC <newline> AnnIX-RC <newline> AnxB9-RC
FBtr0089520	FBtr0089520	CG5730-RD	AnxB9	Transcript terminates at site supported by polyadenylated cDNA.	mRNA	AnxB9-PD	REFSEQ:NM_206530	AnxB9-RD	CG5730-RD <newline> AnnIX-RD <newline> AnxB9-RD
FBtr0336797	FBtr0336797	CG5730-RE	AnxB9	Transcript terminates at site supported by polyadenylated cDNA.	mRNA	AnxB9-PE	REFSEQ:NM_001275867	AnxB9-RE	AnnIX-RE <newline> AnxB9-RE
FBtr0336798	FBtr0336798	CG5730-RF	AnxB9	Transcript terminates at site supported by polyadenylated cDNA.	mRNA	AnxB9-PF	REFSEQ:NM_001275868	AnxB9-RF	AnnIX-RF <newline> AnxB9-RF
FBtr0074545	FBtr0074545	CG5744-RB	Frq1	Extended 3' UTR based on RNA-Seq and/or EST data.	mRNA	Frq1-PB	REFSEQ:NM_133043	Frq1-RB	CG5907-RB <newline> Frq1-RB <newline> Frq-RB <newline> CG5744-RB
FBtr0100239	FBtr0100239	CG5744-RC	Frq1	Extended 3' UTR based on RNA-Seq and/or EST data.	mRNA	Frq1-PC	REFSEQ:NM_001038764	Frq1-RC	Frq1-RC <newline> CG5907-RC <newline> Frq-RC <newline> CG5744-RC
FBtr0335119	FBtr0335119	CG5744-RD	Frq1	Extended 3' UTR based on RNA-Seq and/or EST data.	mRNA	Frq1-PD	REFSEQ:NM_001272744	Frq1-RD	Frq1-RD
FBtr0335120	FBtr0335120	CG5744-RE	Frq1	Extended 3' UTR based on RNA-Seq and/or EST data.	mRNA	Frq1-PE	REFSEQ:NM_001272745	Frq1-RE	Frq1-RE
FBtr0084908	FBtr0084908	CG5890-RA	CG5890	Transcript terminates at site supported by polyadenylated cDNA.	mRNA	CG5890-PA	REFSEQ:NM_143179	CG5890-RA	CG5890-RA
FBtr0339158	FBtr0339158	CG5890-RC	CG5890	Transcript terminates at site supported by polyadenylated cDNA.	mRNA	CG5890-PC	-	CG5890-RC	CG5890-RC
FBtr0339159	FBtr0339159	CG5890-RD	CG5890	Extended 3' UTR based on RNA-Seq and/or EST data.	mRNA	CG5890-PD	-	CG5890-RD	CG5890-RD
FBtr0074546	FBtr0074546	CG5907-RA	Frq2	Transcript terminates at site supported by polyadenylated cDNA.	mRNA	Frq2-PA	REFSEQ:NM_080354	Frq2-RA	Frq2-RA <newline> CG5907-RA <newline> Frq-RA <newline> Frq-RB <newline> Frq1-RA
FBtr0301627	FBtr0301627	CG5907-RB	Frq2	Transcript terminates at site supported by polyadenylated cDNA.	mRNA	Frq2-PB	REFSEQ:NM_206779	Frq2-RB	Frq2-RB <newline> Frq-RB
FBtr0301628	FBtr0301628	CG5907-RC	Frq2	Extended 3' UTR based on RNA-Seq and/or EST data.	mRNA	Frq2-PC	REFSEQ:NM_206778	Frq2-RC	Frq2-RC <newline> Frq-RC
FBtr0333321	FBtr0333321	CG5907-RD	Frq2	UTR(s) based on RNA-Seq data. <newline> Extended 3' UTR based on RNA-Seq and/or EST data.	mRNA	Frq2-PD	REFSEQ:NM_001272746	Frq2-RD	Frq2-RD
FBtr0085128	FBtr0085128	CG6127-RA	Ser	Transcript terminates at site supported by polyadenylated cDNA.	mRNA	Ser-PA	REFSEQ:NM_079803	Ser-RA	Ser-RA <newline> CG6127-RA
FBtr0344121	FBtr0344121	CG6127-RB	Ser	Extended 5' UTR based on RNA-Seq data. <newline> Transcript terminates at site supported by polyadenylated cDNA.	mRNA	Ser-PB	-	Ser-RB	Ser-RB
FBtr0082654	FBtr0082654	CG6148-RA	Past1	Transcript terminates at site based on polyadenylated cDNA.	mRNA	Past1-PA	REFSEQ:NM_169478	Past1-RA	Past1-RA <newline> CG6148-RA
FBtr0082655	FBtr0082655	CG6148-RB	Past1	Extended 3' UTR based on RNA-Seq and/or EST data.	mRNA	Past1-PB	REFSEQ:NM_079608	Past1-RB	Past1-RB <newline> CG6148-RB
FBtr0074007	FBtr0074007	CG6157-RA	dah	Transcript terminates at site supported by polyadenylated cDNA.	mRNA	dah-PA	REFSEQ:NM_078607	dah-RA	dah-RA <newline> CG6157-RA
FBtr0330404	FBtr0330404	CG6157-RB	dah	Transcript terminates at site supported by polyadenylated cDNA.	mRNA	dah-PB	REFSEQ:NM_001272639	dah-RB	dah-RB
FBtr0080230	FBtr0080230	CG6192-RA	Reps	Transcript terminates at site supported by polyadenylated cDNA.	mRNA	Reps-PA	REFSEQ:NM_135643	Reps-RA	Reps-RA <newline> CG6192-RA
FBtr0306139	FBtr0306139	CG6192-RB	Reps	Transcript terminates at site supported by polyadenylated cDNA.	mRNA	Reps-PB	REFSEQ:NM_001259046	Reps-RB	Reps-RB
FBtr0085094	FBtr0085094	CG6378-RA	BM-40-SPARC	Transcript terminates at site supported by polyadenylated cDNA. <newline> GC splice donor site postulated.	mRNA	BM-40-SPARC-PA	REFSEQ:NM_143252	BM-40-SPARC-RA	BM-40-SPARC-RA <newline> CG6378-RA
FBtr0334309	FBtr0334309	CG6378-RB	BM-40-SPARC	Transcript terminates at site supported by polyadenylated cDNA.	mRNA	BM-40-SPARC-PB	REFSEQ:NM_001276069	BM-40-SPARC-RB	BM-40-SPARC-RB
FBtr0084603	FBtr0084603	CG6383-RA	crb	Transcript terminates at site supported by polyadenylated cDNA. <newline> Extended 5' UTR based on RNA-Seq and/or EST data.	mRNA	crb-PA	REFSEQ:NM_079756	crb-RA	crb-RA <newline> CG6383-RA
FBtr0111008	FBtr0111008	CG6383-RB	crb	Transcript terminates at site supported by polyadenylated cDNA. <newline> Extended 5' UTR based on RNA-Seq and/or EST data.	mRNA	crb-PB	REFSEQ:NM_001043286	crb-RB	crb-RB <newline> crb-RA
FBtr0304726	FBtr0304726	CG6383-RC	crb	Extended 5' UTR based on RNA-Seq and/or EST data. <newline> Extended 3' UTR based on RNA-Seq and/or EST data.	mRNA	crb-PC	REFSEQ:NM_001260355	crb-RC	crb-RC
FBtr0334925	FBtr0334925	CG6383-RD	crb	Transcript terminates at site supported by polyadenylated cDNA. <newline> Extended 5' UTR based on RNA-Seq and/or EST data.	mRNA	crb-PD	REFSEQ:NM_001275980	crb-RD	crb-RD
FBtr0080996	FBtr0080996	CG6433-RA	qua	mRNA structure inferred from FlyBse alignment of cDNA to reference sequence <newline> Transcript terminates at site supported by polyadenylated cDNA.	mRNA	qua-PA	REFSEQ:NM_165222	qua-RA	qua-RA
FBtr0080997	FBtr0080997	CG6433-RB	qua	Transcript terminates at site supported by polyadenylated cDNA.	mRNA	qua-PB	REFSEQ:NM_165223	qua-RB	qua-RB <newline> CG6433-RB
FBtr0306165	FBtr0306165	CG6433-RC	qua	Transcript terminates at site supported by polyadenylated cDNA.	mRNA	qua-PC	REFSEQ:NM_001259137	qua-RC	qua-RC
FBtr0075240	FBtr0075240	CG6445-RA	Cad74A	Transcript terminates at site supported by polyadenylated cDNA.	mRNA	Cad74A-PA	REFSEQ:NM_140716	Cad74A-RA	Cad74A-RA <newline> CG6445-RA
FBtr0075239	FBtr0075239	CG6445-RB	Cad74A	Transcript terminates at site supported by polyadenylated cDNA.	mRNA	Cad74A-PB	REFSEQ:NM_168724	Cad74A-RB	Cad74A-RB <newline> CG6445-RB
FBtr0309231	FBtr0309231	CG6445-RC	Cad74A	Transcript terminates at site supported by polyadenylated cDNA.	mRNA	Cad74A-PC	REFSEQ:NM_001259885	Cad74A-RC	Cad74A-RC
FBtr0080998	FBtr0080998	CG6453-RA	CG6453	Extended 3' UTR based on RNA-Seq and/or EST data.	mRNA	CG6453-PA	REFSEQ:NM_136000	CG6453-RA	CG6453-RA
FBtr0305684	FBtr0305684	CG6453-RB	CG6453	Transcript terminates at site supported by polyadenylated cDNA.	mRNA	CG6453-PB	REFSEQ:NM_001259134	CG6453-RB	CG6453-RB
FBtr0079063	FBtr0079063	CG6514-RA	TpnC25D	Transcript terminates at site supported by polyadenylated cDNA.	mRNA	TpnC25D-PA	REFSEQ:NM_135071	TpnC25D-RA	TpnC25D-RA <newline> CG6514-RA
FBtr0342931	FBtr0342931	CG6514-RB	TpnC25D	Transcript terminates at site supported by polyadenylated cDNA.	mRNA	TpnC25D-PB	-	TpnC25D-RB	TpnC25D-RB
FBtr0087056	FBtr0087056	CG6702-RA	Cbp53E	Transcript terminates at site supported by polyadenylated cDNA.	mRNA	Cbp53E-PA	REFSEQ:NM_057490	Cbp53E-RA	Cbp53E-RA
FBtr0340072	FBtr0340072	CG6702-RB	Cbp53E	Transcript terminates at site supported by polyadenylated cDNA.	mRNA	Cbp53E-PB	-	Cbp53E-RB	Cbp53E-RB
FBtr0071766	FBtr0071766	CG6727-RA	gom	Transcript terminates at site supported by polyadenylated cDNA.	mRNA	gom-PA	REFSEQ:NM_079920	gom-RA	gom-RA <newline> CG6727-RA
FBtr0084690	FBtr0084690	CG6863-RA	tok	Transcript terminates at site supported by polyadenylated cDNA. <newline> Only one EST supports this alternative transcript	mRNA	tok-PA	REFSEQ:NM_057531	tok-RA	tok-RA
FBtr0084689	FBtr0084689	CG6863-RB	tok	Transcript terminates at site supported by polyadenylated cDNA. <newline> Only one EST supports this alternative transcript	mRNA	tok-PB	REFSEQ:NM_170168	tok-RB	tok-RB <newline> CG6863-RB
FBtr0339252	FBtr0339252	CG6863-RC	tok	Transcript terminates at site supported by polyadenylated cDNA.	mRNA	tok-PC	-	tok-RC	tok-RC
FBtr0084691	FBtr0084691	CG6868-RA	tld	Transcript terminates at site supported by polyadenylated cDNA.	mRNA	tld-PA	REFSEQ:NM_079763	tld-RA	tld-RA <newline> CG6868-RA
FBtr0082513	FBtr0082513	CG6977-RA	Cad87A	Transcript terminates at site supported by polyadenylated cDNA.	mRNA	Cad87A-PA	REFSEQ:NM_169440	Cad87A-RA	Cad87A-RA <newline> CG6977-RA
FBtr0076614	FBtr0076614	CG7037-RA	Cbl	Extended 3' UTR based on RNA-Seq and/or EST data.	mRNA	Cbl-PA	REFSEQ:NM_168276	Cbl-RA	CG7037-RA <newline> Cbl-RA
FBtr0076615	FBtr0076615	CG7037-RB	Cbl	Extended 3' UTR based on RNA-Seq and/or EST data.	mRNA	Cbl-PB	REFSEQ:NM_139967	Cbl-RB	Cbl-RB <newline> CG7037-RB
FBtr0081013	FBtr0081013	CG7100-RA	CadN	Evidence was obtained from cDNA cloning for alternative splicing within the seventh cadherin repeat.	mRNA	CadN-PA	REFSEQ:NM_165229	CadN-RA	CadN-RA <newline> CG7100-RA <newline> CadN[+]R15
FBtr0081020	FBtr0081020	CG7100-RB	CadN	-	mRNA	CadN-PB	REFSEQ:NM_165225	CadN-RB	CG7100-RB <newline> CadN-RB
FBtr0081014	FBtr0081014	CG7100-RC	CadN	-	mRNA	CadN-PC	REFSEQ:NM_165228	CadN-RC	CadN-RC <newline> CG7100-RC
FBtr0081015	FBtr0081015	CG7100-RD	CadN	mRNA structure inferred from FlyBase alignment of cDNA to reference sequence <newline> 5' and 3' ends missing <newline> mRNA incomplete at both ends, and includes only the region containing the CDS. <newline> Extended 3' UTR based on EST and RNA-Seq data.	mRNA	CadN-PD	REFSEQ:NM_165227	CadN-RD	CadN-RD <newline> CG7100-RD
FBtr0081016	FBtr0081016	CG7100-RE	CadN	Extended 3' UTR based on EST and RNA-Seq data.	mRNA	CadN-PE	REFSEQ:NM_165231	CadN-RE	CadN-RE <newline> CG7100-RE
FBtr0081017	FBtr0081017	CG7100-RF	CadN	-	mRNA	CadN-PF	REFSEQ:NM_165226	CadN-RF	CG7100-RF <newline> CadN-RF
FBtr0081018	FBtr0081018	CG7100-RG	CadN	-	mRNA	CadN-PG	REFSEQ:NM_165230	CadN-RG	CadN-RG <newline> CG7100-RG
FBtr0081019	FBtr0081019	CG7100-RH	CadN	-	mRNA	CadN-PH	REFSEQ:NM_165224	CadN-RH	CadN-RH <newline> CG7100-RH
FBtr0100313	FBtr0100313	CG7100-RI	CadN	Extended 3' UTR based on EST and RNA-Seq data. <newline> Mini exon based on personal communication to FlyBase from S. Yonekura and C-H Lee (2005).	mRNA	CadN-PI	REFSEQ:NM_001032109	CadN-RI	CadN-RI
FBtr0100314	FBtr0100314	CG7100-RJ	CadN	Mini exon based on personal communication to FlyBase from S. Yonekura and C-H Lee (2005).	mRNA	CadN-PJ	REFSEQ:NM_001032108	CadN-RJ	CadN-RJ
FBtr0100315	FBtr0100315	CG7100-RK	CadN	Extended 3' UTR based on EST and RNA-Seq data. <newline> Mini exon based on personal communication to FlyBase from S. Yonekura and C-H Lee (2005).	mRNA	CadN-PK	REFSEQ:NM_001032107	CadN-RK	CadN-RK
FBtr0100316	FBtr0100316	CG7100-RL	CadN	Mini exon based on personal communication to FlyBase from S. Yonekura and C-H Lee (2005).	mRNA	CadN-PL	REFSEQ:NM_001032106	CadN-RL	CadN-RL
FBtr0073851	FBtr0073851	CG7107-RA	up	Transcript terminates at site supported by polyadenylated cDNA.	mRNA	up-PA	REFSEQ:NM_080349	up-RA	up-RA <newline> CG7107-RA
FBtr0073852	FBtr0073852	CG7107-RB	up	Transcript terminates at site supported by polyadenylated cDNA.	mRNA	up-PB	REFSEQ:NM_167375	up-RB	up-RB <newline> CG7107-RB
FBtr0073853	FBtr0073853	CG7107-RD	up	Transcript terminates at site supported by polyadenylated cDNA. <newline> Based on cDNA(s) that contain premature stop codon and/or downstream start; may or may not produce functional polypeptide.	mRNA	up-PD	REFSEQ:NM_167376	up-RD	up-RD <newline> CG7107-RD
FBtr0100561	FBtr0100561	CG7107-RE	up	Transcript terminates at site supported by polyadenylated cDNA. <newline> FBrf0191175 refers to this transcript as troponin T-4. <newline> Adult TDT muscle-expressed isoform: FBrf0191175.	mRNA	up-PE	REFSEQ:NM_001014739	up-RE	up-RE
FBtr0100563	FBtr0100563	CG7107-RG	up	Transcript terminates at site supported by polyadenylated cDNA.	mRNA	up-PG	REFSEQ:NM_001014737	up-RG	up-RG
FBtr0301919	FBtr0301919	CG7107-RH	up	Transcript terminates at site supported by polyadenylated cDNA. <newline> FBrf0191175 refers to this transcript as troponin T-5. <newline> Adult indirect flight muscle-expressed isoform: FBrf0191175.	mRNA	up-PH	REFSEQ:NM_001169270	up-RH	up-RH
FBtr0301920	FBtr0301920	CG7107-RI	up	Transcript terminates at site supported by polyadenylated cDNA.	mRNA	up-PI	REFSEQ:NM_001169271	up-RI	up-RI
FBtr0301921	FBtr0301921	CG7107-RJ	up	Transcript terminates at site supported by polyadenylated cDNA.	mRNA	up-PJ	REFSEQ:NM_001169272	up-RJ	up-RJ
FBtr0301922	FBtr0301922	CG7107-RK	up	Transcript terminates at site supported by polyadenylated cDNA.	mRNA	up-PK	REFSEQ:NM_001014738	up-RK	up-RK
FBtr0301923	FBtr0301923	CG7107-RL	up	Transcript terminates at site supported by polyadenylated cDNA.	mRNA	up-PL	REFSEQ:NM_001169273	up-RL	up-RL
FBtr0308233	FBtr0308233	CG7107-RM	up	Transcript terminates at site supported by polyadenylated cDNA.	mRNA	up-PM	REFSEQ:NM_001258723	up-RM	up-RM
FBtr0308234	FBtr0308234	CG7107-RN	up	Transcript terminates at site supported by polyadenylated cDNA.	mRNA	up-PN	REFSEQ:NM_001258724	up-RN	up-RN
FBtr0310136	FBtr0310136	CG7107-RO	up	FBrf0191175 refers to this transcript as troponin T-1 . <newline> Transcript terminates at site supported by polyadenylated cDNA.	mRNA	up-PO	REFSEQ:NM_001272593	up-RO	up-RO
FBtr0310137	FBtr0310137	CG7107-RP	up	FBrf0191175 refers to this transcript as troponin T-2 <newline> Transcript terminates at site supported by polyadenylated cDNA. <newline> Transcript is larval-specific: FBrf0191175.	mRNA	up-PP	REFSEQ:NM_001272594	up-RP	up-RP
FBtr0310138	FBtr0310138	CG7107-RQ	up	FBrf0191175 refers to this transcript as troponin T-3 <newline> Transcript terminates at site supported by polyadenylated cDNA. <newline> Weakly expressed isoform; putatively expressed in dorsal vessel: FBrf0191175.	mRNA	up-PQ	REFSEQ:NM_001272595	up-RQ	up-RQ
FBtr0340617	FBtr0340617	CG7107-RR	up	Transcript terminates at site supported by polyadenylated cDNA.	mRNA	up-PR	-	up-RR	up-RR
FBtr0340618	FBtr0340618	CG7107-RS	up	Transcript terminates at site supported by polyadenylated cDNA.	mRNA	up-PS	-	up-RS	up-RS
FBtr0078404	FBtr0078404	CG7324-RA	CG7324	Transcript terminates at site supported by polyadenylated cDNA.	mRNA	CG7324-PA	REFSEQ:NM_141048	CG7324-RA	CG7324-RA
FBtr0331797	FBtr0331797	CG7324-RB	CG7324	-	mRNA	CG7324-PB	REFSEQ:NM_001275224	CG7324-RB	CG7324-RB
FBtr0074647	FBtr0074647	CG7332-RA	CG7332	Transcript terminates at site supported by polyadenylated cDNA.	mRNA	CG7332-PA	REFSEQ:NM_133110	CG7332-RA	CG7332-RA
FBtr0342877	FBtr0342877	CG7332-RB	CG7332	Extended 3' UTR based on RNA-Seq and/or EST data.	mRNA	CG7332-PB	-	CG7332-RB	CG7332-RB
FBtr0083016	FBtr0083016	CG7390-RA	smp-30	Transcript terminates at site supported by polyadenylated cDNA.	mRNA	smp-30-PA	REFSEQ:NM_079629	smp-30-RA	smp-30-RA <newline> CG7390-RA
FBtr0083017	FBtr0083017	CG7390-RB	smp-30	Extended 3' UTR based on RNA-Seq and/or EST data.	mRNA	smp-30-PB	REFSEQ:NM_169602	smp-30-RB	smp-30-RB <newline> CG7390-RB
FBtr0336877	FBtr0336877	CG7390-RC	smp-30	Leading exon supported by second tier modENCODE junction (FBrf0217580). <newline> Transcript terminates at site supported by polyadenylated cDNA.	mRNA	smp-30-PC	REFSEQ:NM_001275651	smp-30-RC	smp-30-RC
FBtr0336878	FBtr0336878	CG7390-RD	smp-30	Leading exon supported by second tier modENCODE junction (FBrf0217580). <newline> Transcript terminates at site supported by polyadenylated cDNA.	mRNA	smp-30-PD	REFSEQ:NM_001275652	smp-30-RD	smp-30-RD
FBtr0073291	FBtr0073291	CG7447-RA	slow	Transcript terminates at site supported by polyadenylated cDNA.	mRNA	slow-PA	REFSEQ:NM_139641	slow-RA	slow-RA <newline> CG7447-RA
FBtr0073292	FBtr0073292	CG7447-RB	slow	Transcript terminates at site supported by polyadenylated cDNA.	mRNA	slow-PB	REFSEQ:NM_176283	slow-RB	slow-RB <newline> CG7447-RB
FBtr0079541	FBtr0079541	CG7466-RA	CG7466	5' UTR based on RNA-Seq data. <newline> Transcript terminates at site supported by polyadenylated cDNA.	mRNA	CG7466-PA	REFSEQ:NM_135336	CG7466-RA	CG7466-RA
FBtr0290277	FBtr0290277	CG7526-RC	frac	Transcript terminates at site supported by polyadenylated cDNA.	mRNA	frac-PC	REFSEQ:NM_001144433	frac-RC	frac-RC <newline> CG7526-RC
FBtr0301221	FBtr0301221	CG7526-RD	frac	Transcript terminates at site supported by polyadenylated cDNA.	mRNA	frac-PD	REFSEQ:NM_206292	frac-RD	frac-RD <newline> CG7526-RD
FBtr0301222	FBtr0301222	CG7526-RE	frac	Transcript terminates at site supported by polyadenylated cDNA.	mRNA	frac-PE	REFSEQ:NM_139880	frac-RE	frac-RE <newline> CG7526-RE
FBtr0331839	FBtr0331839	CG7526-RF	frac	Transcript terminates at site supported by polyadenylated cDNA.	mRNA	frac-PF	REFSEQ:NM_001274602	frac-RF	frac-RF
FBtr0331840	FBtr0331840	CG7526-RG	frac	Transcript terminates at site supported by polyadenylated cDNA.	mRNA	frac-PG	REFSEQ:NM_001274603	frac-RG	frac-RG
FBtr0086530	FBtr0086530	CG7563-RA	CalpA	Evidence supports alternative splice leading to premature stop codon and/or downstream start; may or may not produce functional polypeptide.	mRNA	CalpA-PA	REFSEQ:NM_057700	CalpA-RA	CalpA-RA <newline> CG7563-RB <newline> CG7563-RA
FBtr0086529	FBtr0086529	CG7563-RB	CalpA	Transcript terminates at site supported by polyadenylated cDNA.	mRNA	CalpA-PB	REFSEQ:NM_057699	CalpA-RB	CalpA-RB <newline> CG7563-RB <newline> CG7563-RA
FBtr0112869	FBtr0112869	CG7563-RC	CalpA	Transcript terminates at site supported by polyadenylated cDNA.	mRNA	CalpA-PC	REFSEQ:NM_001103908	CalpA-RC	CalpA-RC
FBtr0340532	FBtr0340532	CG7563-RD	CalpA	Transcript terminates at site supported by polyadenylated cDNA.	mRNA	CalpA-PD	-	CalpA-RD	CalpA-RD
FBtr0074902	FBtr0074902	CG7641-RA	Nca	Transcript terminates at site supported by polyadenylated cDNA.	mRNA	Nca-PA	REFSEQ:NM_176365	Nca-RA	Nca-RA <newline> CG7641-RA
FBtr0302048	FBtr0302048	CG7641-RB	Nca	Transcript terminates at site supported by polyadenylated cDNA.	mRNA	Nca-PB	REFSEQ:NM_001170007	Nca-RB	Nca-RB
FBtr0074900	FBtr0074900	CG7646-RA	CG7646	Transcript terminates at site supported by polyadenylated cDNA. <newline> This alternative transcript based partly upon highly significant protein homology data.	mRNA	CG7646-PA	REFSEQ:NM_140910	CG7646-RA	CG7646-RA
FBtr0074901	FBtr0074901	CG7646-RB	CG7646	Transcript terminates at site supported by polyadenylated cDNA. <newline> Evidence indicates that 5' UTR overlaps 5' UTR of upstream gene (CG7641); (based upon RH69291 and RH69723)	mRNA	CG7646-PB	REFSEQ:NM_176364	CG7646-RB	CG7646-RB
FBtr0344084	FBtr0344084	CG7646-RC	CG7646	Extended 3' UTR based on RNA-Seq and/or EST data.	mRNA	CG7646-PC	-	CG7646-RC	CG7646-RC
FBtr0332721	FBtr0332721	CG7749-RC	kug	Extended 3' UTR based on RNA-Seq and/or EST data.	mRNA	kug-PC	REFSEQ:NM_140914	kug-RC	kug-RC
FBtr0332722	FBtr0332722	CG7749-RD	kug	Transcript terminates at site supported by polyadenylated cDNA.	mRNA	kug-PD	REFSEQ:NM_001031967	kug-RD	kug-RD
FBtr0079597	FBtr0079597	CG7851-RA	Scgalpha	Transcript terminates at site supported by polyadenylated cDNA.	mRNA	Scgalpha-PA	REFSEQ:NM_078786	Scgalpha-RA	Scgalpha-RA <newline> CG7851-RA
FBtr0329934	FBtr0329934	CG7851-RB	Scgalpha	Transcript terminates at site supported by polyadenylated cDNA.	mRNA	Scgalpha-PB	REFSEQ:NM_001273316	Scgalpha-RB	Scgalpha-RB
FBtr0329935	FBtr0329935	CG7851-RC	Scgalpha	Stop-codon suppression (UGA) postulated; reflected in aa sequence of predicted polypeptide. <newline> Transcript terminates at site supported by polyadenylated cDNA.	mRNA	Scgalpha-PC	REFSEQ:NM_001273317	Scgalpha-RC	Scgalpha-RC
FBtr0089585	FBtr0089585	CG7930-RA	TpnC73F	Transcript terminates at site supported by polyadenylated cDNA.	mRNA	TpnC73F-PA	REFSEQ:NM_079398	TpnC73F-RA	TpnC73F-RA <newline> CG7930-RA
FBtr0076343	FBtr0076343	CG8107-RA	CalpB	Transcriptional initiation is supported by short-capped RNA data (FBrf0209722).	mRNA	CalpB-PA	REFSEQ:NM_079292	CalpB-RA	CG8107-RA <newline> CalpB-RA
FBtr0304675	FBtr0304675	CG8107-RB	CalpB	Transcript terminates at site supported by polyadenylated cDNA.	mRNA	CalpB-PB	REFSEQ:NM_001259777	CalpB-RB	CalpB-RB
FBtr0087309	FBtr0087309	CG8256-RA	Gpo-1	Transcript terminates at site supported by polyadenylated cDNA.	mRNA	Gpo-1-PA	REFSEQ:NM_166118	Gpo-1-RA	Gpo-1-RA <newline> l(2)k05713-RA <newline> CG8256-RA
FBtr0087308	FBtr0087308	CG8256-RB	Gpo-1	Transcript terminates at site supported by polyadenylated cDNA.	mRNA	Gpo-1-PB	REFSEQ:NM_166119	Gpo-1-RB	CG8256-RB <newline> Gpo-1-RB <newline> l(2)k05713-RB
FBtr0087307	FBtr0087307	CG8256-RC	Gpo-1	Transcript terminates at site supported by polyadenylated cDNA.	mRNA	Gpo-1-PC	REFSEQ:NM_137219	Gpo-1-RC	CG8256-RC <newline> Gpo-1-RC <newline> l(2)k05713-RC
FBtr0112900	FBtr0112900	CG8256-RD	Gpo-1	Transcript terminates at site supported by polyadenylated cDNA.	mRNA	Gpo-1-PD	REFSEQ:NM_001103862	Gpo-1-RD	Gpo-1-RD <newline> l(2)k05713-RD
FBtr0074890	FBtr0074890	CG8334-RA	CG8334	-	mRNA	CG8334-PA	REFSEQ:NM_140896	CG8334-RA	CG8334-RA
FBtr0332148	FBtr0332148	CG8334-RB	CG8334	-	mRNA	CG8334-PB	REFSEQ:NM_001275145	CG8334-RB	CG8334-RB
FBtr0332149	FBtr0332149	CG8334-RC	CG8334	-	mRNA	CG8334-PC	REFSEQ:NM_001275146	CG8334-RC	CG8334-RC
FBtr0332150	FBtr0332150	CG8334-RD	CG8334	-	mRNA	CG8334-PD	REFSEQ:NM_001275147	CG8334-RD	CG8334-RD
FBtr0332151	FBtr0332151	CG8334-RE	CG8334	-	mRNA	CG8334-PE	REFSEQ:NM_001275148	CG8334-RE	CG8334-RE
FBtr0088001	FBtr0088001	CG8472-RA	Cam	Transcript terminates at site supported by polyadenylated cDNA.	mRNA	Cam-PA	REFSEQ:NM_078986	Cam-RA	Cam-RA <newline> CG8472-RA
FBtr0088002	FBtr0088002	CG8472-RB	Cam	Transcript terminates at site supported by polyadenylated cDNA. <newline> 5' UTR based on RNA-Seq data.	mRNA	Cam-PB	REFSEQ:NM_165870	Cam-RB	Cam-RB <newline> CG8472-RB
FBtr0304963	FBtr0304963	CG8472-RC	Cam	Extended 3'UTR supported by RNA-Seq and EST data.	mRNA	Cam-PC	REFSEQ:NM_001259347	Cam-RC	Cam-RC
FBtr0304964	FBtr0304964	CG8472-RD	Cam	Transcript terminates at site supported by polyadenylated cDNA. <newline> 5' UTR based on RNA-Seq data.	mRNA	Cam-PD	REFSEQ:NM_001259348	Cam-RD	Cam-RD
FBtr0087929	FBtr0087929	CG8529-RA	Dyb	Transcript terminates at site supported by polyadenylated cDNA.	mRNA	Dyb-PA	REFSEQ:NM_165904	Dyb-RA	Dyb-RA <newline> CG8529-RA
FBtr0087930	FBtr0087930	CG8529-RC	Dyb	Transcript terminates at site supported by polyadenylated cDNA.	mRNA	Dyb-PC	REFSEQ:NM_165905	Dyb-RC	Dyb-RC <newline> CG8529-RC
FBtr0100298	FBtr0100298	CG8529-RD	Dyb	Transcript terminates at site supported by polyadenylated cDNA.	mRNA	Dyb-PD	REFSEQ:NM_001032237	Dyb-RD	Dyb-RD
FBtr0113074	FBtr0113074	CG8529-RF	Dyb	-	mRNA	Dyb-PF	REFSEQ:NM_001103817	Dyb-RF	Dyb-RF
FBtr0305076	FBtr0305076	CG8529-RG	Dyb	-	mRNA	Dyb-PG	REFSEQ:NM_001259351	Dyb-RG	Dyb-RG
FBtr0305077	FBtr0305077	CG8529-RH	Dyb	Transcript terminates at site supported by polyadenylated cDNA.	mRNA	Dyb-PH	REFSEQ:NM_078988	Dyb-RH	Dyb-RH
FBtr0308613	FBtr0308613	CG8529-RI	Dyb	Transcript terminates at site supported by polyadenylated cDNA.	mRNA	Dyb-PI	REFSEQ:NM_001032236	Dyb-RI	Dyb-RI
FBtr0074441	FBtr0074441	CG8649-RA	Fim	Transcript terminates at site supported by polyadenylated cDNA.	mRNA	Fim-PA	REFSEQ:NM_078661	Fim-RA	Fim-RA <newline> CG8649-RA
FBtr0074442	FBtr0074442	CG8649-RC	Fim	Transcript terminates at site supported by polyadenylated cDNA.	mRNA	Fim-PC	REFSEQ:NM_167564	Fim-RC	Fim-RC <newline> CG8649-RC
FBtr0074443	FBtr0074443	CG8649-RD	Fim	Transcript terminates at site supported by polyadenylated cDNA.	mRNA	Fim-PD	REFSEQ:NM_167565	Fim-RD	Fim-RD <newline> CG8649-RD
FBtr0074125	FBtr0074125	CG8909-RB	CG8909	Transcript terminates at site supported by polyadenylated cDNA.	mRNA	CG8909-PB	REFSEQ:NM_167474	CG8909-RB	CG8909-RB
FBtr0301666	FBtr0301666	CG8909-RC	CG8909	Extended 3' UTR based on RNA-Seq and/or EST data.	mRNA	CG8909-PC	REFSEQ:NM_001169298	CG8909-RC	CG8909-RC
FBtr0340309	FBtr0340309	CG8909-RD	CG8909	Transcript terminates at site supported by polyadenylated cDNA.	mRNA	CG8909-PD	-	CG8909-RD	CG8909-RD
FBtr0083380	FBtr0083380	CG8953-RA	Actn3	Transcript terminates at site supported by polyadenylated cDNA.	mRNA	Actn3-PA	REFSEQ:NM_080062	Actn3-RA	Actn3-RA <newline> CG8953-RA
FBtr0088184	FBtr0088184	CG9073-RA	TpnC47D	Transcript terminates at site supported by polyadenylated cDNA.	mRNA	TpnC47D-PA	REFSEQ:NM_057620	TpnC47D-RA	TpnC47D-RA
FBtr0290119	FBtr0290119	CG9138-RB	uif	Transcript terminates at site supported by polyadenylated cDNA.	mRNA	uif-PB	REFSEQ:NM_001144332	uif-RB	uif-RB <newline> SP1070-RB
FBtr0302162	FBtr0302162	CG9138-RC	uif	Transcript terminates at site supported by polyadenylated cDNA.	mRNA	uif-PC	REFSEQ:NM_001169428	uif-RC	uif-RC <newline> SP1070-RC
FBtr0307072	FBtr0307072	CG9138-RD	uif	Transcript terminates at site supported by polyadenylated cDNA.	mRNA	uif-PD	REFSEQ:NM_001258993	uif-RD	uif-RD
FBtr0307073	FBtr0307073	CG9138-RE	uif	Transcript terminates at site supported by polyadenylated cDNA.	mRNA	uif-PE	REFSEQ:NM_001258994	uif-RE	uif-RE
FBtr0307074	FBtr0307074	CG9138-RF	uif	Transcript terminates at site supported by polyadenylated cDNA.	mRNA	uif-PF	REFSEQ:NM_001258995	uif-RF	uif-RF
FBtr0339664	FBtr0339664	CG9138-RG	uif	Transcript terminates at site supported by polyadenylated cDNA.	mRNA	uif-PG	-	uif-RG	uif-RG
FBtr0089942	FBtr0089942	CG9148-RA	scf	Functional differences observed for different protein isoforms (FBrf0105261). <newline> Transcript terminates at site supported by polyadenylated cDNA.	mRNA	scf-PA	REFSEQ:NM_058044	scf-RA	scf-RA <newline> CG9148-RA <newline> scf[+]R1.8
FBtr0089941	FBtr0089941	CG9148-RB	scf	Truncated polypeptide supported (Western blot, FBrf0105261); short transcript isoform supported (isolated cDNAs, FBrf0105261), resulting in downstream translation start. <newline> Transcript terminates at site supported by polyadenylated cDNA. <newline> Functional differences observed for different protein isoforms (FBrf0105261).	mRNA	scf-PB	REFSEQ:NM_058045	scf-RB	scf-RB <newline> CG9148-RB <newline> scf[+]R1.6
FBtr0304717	FBtr0304717	CG9236-RB	Cib2	Transcript terminates at site supported by polyadenylated cDNA.	mRNA	Cib2-PB	REFSEQ:NM_137679	Cib2-RB	Cib2-RB <newline> CG9236-RB
FBtr0079727	FBtr0079727	CG9280-RA	Glt	Transcriptional initiation is supported by short-capped RNA data (FBrf0209722). <newline> Transcript terminates at site supported by polyadenylated cDNA.	mRNA	Glt-PA	REFSEQ:NM_058156	Glt-RA	Glt-RA
FBtr0307091	FBtr0307091	CG9280-RD	Glt	Transcriptional initiation is supported by short-capped RNA data (FBrf0209722). <newline> Transcript terminates at site supported by polyadenylated cDNA.	mRNA	Glt-PD	REFSEQ:NM_001259017	Glt-RD	Glt-RD
FBtr0082827	FBtr0082827	CG9297-RA	CG9297	Transcript terminates at site supported by polyadenylated cDNA.	mRNA	CG9297-PA	REFSEQ:NM_176498	CG9297-RA	CG9297-RA
FBtr0082828	FBtr0082828	CG9297-RB	CG9297	Transcript terminates at site supported by polyadenylated cDNA.	mRNA	CG9297-PB	REFSEQ:NM_176497	CG9297-RB	CG9297-RB
FBtr0333191	FBtr0333191	CG9297-RC	CG9297	-	mRNA	CG9297-PC	REFSEQ:NM_001275624	CG9297-RC	CG9297-RC
FBtr0333192	FBtr0333192	CG9297-RD	CG9297	Transcript terminates at site supported by polyadenylated cDNA.	mRNA	CG9297-PD	REFSEQ:NM_001275625	CG9297-RD	CG9297-RD
FBtr0333193	FBtr0333193	CG9297-RE	CG9297	Transcript terminates at site supported by polyadenylated cDNA.	mRNA	CG9297-PE	REFSEQ:NM_001275626	CG9297-RE	CG9297-RE
FBtr0082124	FBtr0082124	CG9366-RA	RhoL	Transcript terminates at site supported by polyadenylated cDNA.	mRNA	RhoL-PA	REFSEQ:NM_079568	RhoL-RA	RhoL-RA <newline> CG9366-RA
FBtr0305340	FBtr0305340	CG9366-RB	RhoL	Transcript terminates at site supported by polyadenylated cDNA.	mRNA	RhoL-PB	REFSEQ:NM_001260074	RhoL-RB	RhoL-RB
FBtr0071570	FBtr0071570	CG9406-RA	CG9406	Transcript terminates at site supported by polyadenylated cDNA.	mRNA	CG9406-PA	REFSEQ:NM_137708	CG9406-RA	CG9406-RA
FBtr0082103	FBtr0082103	CG9429-RA	Crc	Transcript terminates at site supported by polyadenylated cDNA.	mRNA	Crc-PA	REFSEQ:NM_079569	Crc-RA	Crc-RA <newline> CG9429-RA
FBtr0334618	FBtr0334618	CG9429-RB	Crc	Extended 3' UTR based on RNA-Seq and/or EST data.	mRNA	Crc-PB	REFSEQ:NM_001275501	Crc-RB	Crc-RB
FBtr0074982	FBtr0074982	CG9472-RA	brv1	Transcript terminates at site supported by polyadenylated cDNA.	mRNA	brv1-PA	REFSEQ:NM_140859	brv1-RA	brv1-RA <newline> CG9472-RA
FBtr0070025	FBtr0070025	CG9579-RA	AnxB10	Transcript terminates at site supported by polyadenylated cDNA.	mRNA	AnxB10-PA	REFSEQ:NM_057267	AnxB10-RA	AnxB10-RA <newline> AnnX-RA <newline> CG9579-RA
FBtr0301931	FBtr0301931	CG9579-RB	AnxB10	Transcript terminates at site supported by polyadenylated cDNA.	mRNA	AnxB10-PB	REFSEQ:NM_001169333	AnxB10-RB	AnxB10-RB <newline> AnnX-RB
FBtr0071703	FBtr0071703	CG9847-RA	Fkbp14	Transcript terminates at site supported by polyadenylated cDNA.	mRNA	Fkbp14-PA	REFSEQ:NM_057625	Fkbp14-RA	Fkbp13-RA <newline> Fkbp14-RA
FBtr0300397	FBtr0300397	CG9847-RC	Fkbp14	Downstream translation start supported by comparative analysis across Drosophila species. <newline> Transcript terminates at site supported by polyadenylated cDNA.	mRNA	Fkbp14-PC	REFSEQ:NM_166452	Fkbp14-RC	Fkbp13-RC <newline> Fkbp14-RC
FBtr0306013	FBtr0306013	CG9847-RD	Fkbp14	Transcript terminates at site supported by polyadenylated cDNA.	mRNA	Fkbp14-PD	REFSEQ:NM_001259519	Fkbp14-RD	Fkbp13-RD <newline> Fkbp14-RD
FBtr0342896	FBtr0342896	CG9847-RE	Fkbp14	Transcript terminates at site supported by polyadenylated cDNA.	mRNA	Fkbp14-PE	-	Fkbp14-RE	Fkbp13-RE <newline> Fkbp14-RE
FBtr0342897	FBtr0342897	CG9847-RF	Fkbp14	Transcript terminates at site supported by polyadenylated cDNA.	mRNA	Fkbp14-PF	-	Fkbp14-RF	Fkbp13-RF <newline> Fkbp14-RF
FBtr0074299	FBtr0074299	CG9906-RA	Cnx14D	Supported by RNAseq data.	mRNA	Cnx14D-PA	REFSEQ:NM_132903	Cnx14D-RA	Cnx14D-RA <newline> CG9906-RA
FBtr0074298	FBtr0074298	CG9907-RA	para	Transcript terminates at site supported by polyadenylated cDNA.	mRNA	para-PA	REFSEQ:NM_078647	para-RA	para-RA <newline> CG9907-RA
FBtr0303677	FBtr0303677	CG9907-RAA	para	Transcript terminates at site supported by polyadenylated cDNA. <newline> Transcript structure supported by FBrf0204634. Corresponds to transcript 23.	mRNA	para-PAA	REFSEQ:NM_001201693	para-RAA	para-RAA
FBtr0303678	FBtr0303678	CG9907-RAB	para	Transcript terminates at site supported by polyadenylated cDNA. <newline> Transcript structure supported by FBrf0204634. Corresponds to transcript 24.	mRNA	para-PAB	REFSEQ:NM_001201694	para-RAB	para-RAB
FBtr0303679	FBtr0303679	CG9907-RAC	para	Transcript terminates at site supported by polyadenylated cDNA. <newline> Transcript structure supported by FBrf0204634. Corresponds to transcript 25.	mRNA	para-PAC	REFSEQ:NM_001201695	para-RAC	para-RAC
FBtr0303680	FBtr0303680	CG9907-RAD	para	Transcript terminates at site supported by polyadenylated cDNA. <newline> Transcript structure supported by FBrf0204634 and FBrf0209044. Corresponds to transcript 26.	mRNA	para-PAD	REFSEQ:NM_001201696	para-RAD	para-RAD
FBtr0303681	FBtr0303681	CG9907-RAE	para	Transcript terminates at site supported by polyadenylated cDNA. <newline> Transcript structure supported by FBrf0204634. Corresponds to transcript 27.	mRNA	para-PAE	REFSEQ:NM_001201697	para-RAE	para-RAE
FBtr0303682	FBtr0303682	CG9907-RAF	para	Transcript terminates at site supported by polyadenylated cDNA. <newline> Transcript structure supported by FBrf0204634 and FBrf0209044. Corresponds to transcript 28.	mRNA	para-PAF	REFSEQ:NM_001201698	para-RAF	para-RAF
FBtr0303683	FBtr0303683	CG9907-RAG	para	Transcript structure supported by FBrf0204634. Corresponds to transcript 29. <newline> Transcript terminates at site supported by polyadenylated cDNA.	mRNA	para-PAG	REFSEQ:NM_001201699	para-RAG	para-RAG
FBtr0303684	FBtr0303684	CG9907-RAH	para	Transcript terminates at site supported by polyadenylated cDNA. <newline> Transcript structure supported by FBrf0209044. Corresponds to transcript 30.	mRNA	para-PAH	REFSEQ:NM_001201700	para-RAH	para-RAH
FBtr0303685	FBtr0303685	CG9907-RAI	para	Transcript terminates at site supported by polyadenylated cDNA. <newline> Transcript structure supported by FBrf0209044. Corresponds to transcript 31.	mRNA	para-PAI	REFSEQ:NM_001201701	para-RAI	para-RAI
FBtr0303686	FBtr0303686	CG9907-RAJ	para	Transcript terminates at site supported by polyadenylated cDNA. <newline> Transcript structure supported by FBrf0209044. Corresponds to transcript 32.	mRNA	para-PAJ	REFSEQ:NM_001201702	para-RAJ	para-RAJ
FBtr0303687	FBtr0303687	CG9907-RAK	para	Transcript terminates at site supported by polyadenylated cDNA. <newline> Transcript structure supported by FBrf0209044. Corresponds to transcript 33.	mRNA	para-PAK	REFSEQ:NM_001201703	para-RAK	para-RAK
FBtr0303688	FBtr0303688	CG9907-RAL	para	Transcript terminates at site supported by polyadenylated cDNA. <newline> Transcript structure supported by FBrf0209044. Corresponds to transcript 34.	mRNA	para-PAL	REFSEQ:NM_001201704	para-RAL	para-RAL
FBtr0303689	FBtr0303689	CG9907-RAM	para	Transcript terminates at site supported by polyadenylated cDNA. <newline> Transcript structure supported by FBrf0209044. Corresponds to transcript 35.	mRNA	para-PAM	REFSEQ:NM_001201705	para-RAM	para-RAM
FBtr0303690	FBtr0303690	CG9907-RAN	para	Transcript terminates at site supported by polyadenylated cDNA. <newline> Transcript structure supported by FBrf0209044. Corresponds to transcript 36.	mRNA	para-PAN	REFSEQ:NM_001201706	para-RAN	para-RAN
FBtr0303691	FBtr0303691	CG9907-RAO	para	Transcript terminates at site supported by polyadenylated cDNA. <newline> Transcript structure supported by FBrf0209044. Corresponds to transcript 37.	mRNA	para-PAO	REFSEQ:NM_001201707	para-RAO	para-RAO
FBtr0303692	FBtr0303692	CG9907-RAP	para	Transcript terminates at site supported by polyadenylated cDNA. <newline> Transcript structure supported by FBrf0209044. Corresponds to transcript 38.	mRNA	para-PAP	REFSEQ:NM_001201708	para-RAP	para-RAP
FBtr0303693	FBtr0303693	CG9907-RAQ	para	Transcript terminates at site supported by polyadenylated cDNA. <newline> Transcript structure supported by FBrf0209044. Corresponds to transcript 39.	mRNA	para-PAQ	REFSEQ:NM_001201709	para-RAQ	para-RAQ
FBtr0303694	FBtr0303694	CG9907-RAR	para	Transcript terminates at site supported by polyadenylated cDNA. <newline> Transcript structure supported by FBrf0209044. Corresponds to transcript 40. <newline> Based on cDNA(s) that contain premature stop codon and/or downstream start; may or may not produce functional polypeptide.	mRNA	para-PAR	REFSEQ:NM_001201710	para-RAR	para-RAR
FBtr0303695	FBtr0303695	CG9907-RAS	para	Transcript terminates at site supported by polyadenylated cDNA. <newline> Transcript structure supported by FBrf0209044. Corresponds to transcript 41.	mRNA	para-PAS	REFSEQ:NM_001201711	para-RAS	para-RAS
FBtr0303696	FBtr0303696	CG9907-RAT	para	Transcript terminates at site supported by polyadenylated cDNA. <newline> Transcript structure supported by FBrf0209044. Corresponds to transcript 42.	mRNA	para-PAT	REFSEQ:NM_001201712	para-RAT	para-RAT
FBtr0303697	FBtr0303697	CG9907-RAU	para	Transcript terminates at site supported by polyadenylated cDNA. <newline> Transcript structure supported by FBrf0209044. Corresponds to transcript 43. <newline> Based on cDNA(s) that contain premature stop codon and/or downstream start; may or may not produce functional polypeptide.	mRNA	para-PAU	REFSEQ:NM_001201713	para-RAU	para-RAU
FBtr0303698	FBtr0303698	CG9907-RAV	para	Transcript terminates at site supported by polyadenylated cDNA. <newline> Transcript structure supported by FBrf0209044. Corresponds to transcript 44. <newline> Based on cDNA(s) that contain premature stop codon and/or downstream start; may or may not produce functional polypeptide.	mRNA	para-PAV	REFSEQ:NM_001201714	para-RAV	para-RAV
FBtr0303699	FBtr0303699	CG9907-RAW	para	Transcript terminates at site supported by polyadenylated cDNA. <newline> Transcript structure supported by FBrf0209044. Corresponds to transcript 45.	mRNA	para-PAW	REFSEQ:NM_001201715	para-RAW	para-RAW
FBtr0303700	FBtr0303700	CG9907-RAX	para	Transcript terminates at site supported by polyadenylated cDNA. <newline> Transcript structure supported by FBrf0209044. Corresponds to transcript 46.	mRNA	para-PAX	REFSEQ:NM_001201716	para-RAX	para-RAX
FBtr0303701	FBtr0303701	CG9907-RAY	para	Transcript terminates at site supported by polyadenylated cDNA. <newline> Transcript structure supported by FBrf0209044. Corresponds to transcript 47.	mRNA	para-PAY	REFSEQ:NM_001201717	para-RAY	para-RAY
FBtr0303702	FBtr0303702	CG9907-RAZ	para	Transcript terminates at site supported by polyadenylated cDNA. <newline> Transcript structure supported by FBrf0209044. Corresponds to transcript 48.	mRNA	para-PAZ	REFSEQ:NM_001201718	para-RAZ	para-RAZ
FBtr0111022	FBtr0111022	CG9907-RB	para	Conservation across Drosophila species: Two pairs of exons identified on the basis of spceices conservation data. The exons are identical in size, related in sequence, and are predicted to be transcribed in a mutually exclusive fashion. One pair encodes nearly identical 54aa spans. <newline> Transcript terminates at site supported by polyadenylated cDNA.	mRNA	para-PB	REFSEQ:NM_001042815	para-RB	para-RB <newline> para-RA
FBtr0303703	FBtr0303703	CG9907-RBA	para	Transcript terminates at site supported by polyadenylated cDNA. <newline> Transcript structure supported by FBrf0209044. Corresponds to transcript 49.	mRNA	para-PBA	REFSEQ:NM_001201719	para-RBA	para-RBA
FBtr0303704	FBtr0303704	CG9907-RBB	para	Transcript terminates at site supported by polyadenylated cDNA. <newline> Transcript structure supported by FBrf0209044. Corresponds to transcript 50.	mRNA	para-PBB	REFSEQ:NM_001201720	para-RBB	para-RBB
FBtr0303705	FBtr0303705	CG9907-RBC	para	Transcript terminates at site supported by polyadenylated cDNA. <newline> Transcript structure supported by FBrf0209044. Corresponds to transcript 51. <newline> Based on cDNA(s) that contain premature stop codon and/or downstream start; may or may not produce functional polypeptide.	mRNA	para-PBC	REFSEQ:NM_001201721	para-RBC	para-RBC
FBtr0303706	FBtr0303706	CG9907-RBD	para	Transcript terminates at site supported by polyadenylated cDNA. <newline> Transcript structure supported by FBrf0209044. Corresponds to transcript 52.	mRNA	para-PBD	REFSEQ:NM_001201722	para-RBD	para-RBD
FBtr0303707	FBtr0303707	CG9907-RBE	para	Transcript terminates at site supported by polyadenylated cDNA. <newline> Transcript structure supported by FBrf0209044. Corresponds to transcript 53. <newline> Based on cDNA(s) that contain premature stop codon and/or downstream start; may or may not produce functional polypeptide.	mRNA	para-PBE	REFSEQ:NM_001201723	para-RBE	para-RBE
FBtr0331170	FBtr0331170	CG9907-RBF	para	Stop-codon suppression (UGA) postulated; reflected in aa sequence of predicted polypeptide. <newline> Transcript terminates at site supported by polyadenylated cDNA.	mRNA	para-PBF	REFSEQ:NM_001272690	para-RBF	para-RBF
FBtr0342746	FBtr0342746	CG9907-RBG	para	Extended 3' UTR based on RNA-Seq and/or EST data.	mRNA	para-PBG	-	para-RBG	para-RBG
FBtr0111023	FBtr0111023	CG9907-RC	para	Conservation across Drosophila species: Two pairs of exons identified on the basis of spceices conservation data. The exons are identical in size, related in sequence, and are predicted to be transcribed in a mutually exclusive fashion. One pair encodes nearly identical 54aa spans. <newline> Transcript terminates at site supported by polyadenylated cDNA.	mRNA	para-PC	REFSEQ:NM_001042816	para-RC	para-RC <newline> para-RA
FBtr0290121	FBtr0290121	CG9907-RD	para	Alternative transcript based upon gene prediction data <newline> Transcript terminates at site supported by polyadenylated cDNA.	mRNA	para-PD	REFSEQ:NM_001144733	para-RD	para-RD
FBtr0303655	FBtr0303655	CG9907-RE	para	Transcript terminates at site supported by polyadenylated cDNA. <newline> Transcript structure supported by FBrf0204634 and FBrf0209044. Corresponds to transcript 1.	mRNA	para-PE	REFSEQ:NM_001201671	para-RE	para-RE
FBtr0303656	FBtr0303656	CG9907-RF	para	Transcript structure supported by FBrf0204634. Corresponds to transcript 2. <newline> Transcript terminates at site supported by polyadenylated cDNA.	mRNA	para-PF	REFSEQ:NM_001201672	para-RF	para-RF
FBtr0303657	FBtr0303657	CG9907-RG	para	Transcript terminates at site supported by polyadenylated cDNA. <newline> Transcript structure supported by FBrf0204634. Corresponds to transcript 3.	mRNA	para-PG	REFSEQ:NM_001201673	para-RG	para-RG
FBtr0303658	FBtr0303658	CG9907-RH	para	Transcript terminates at site supported by polyadenylated cDNA. <newline> Transcript structure supported by FBrf0204634. Corresponds to transcript 4.	mRNA	para-PH	REFSEQ:NM_001201674	para-RH	para-RH
FBtr0303659	FBtr0303659	CG9907-RI	para	Transcript terminates at site supported by polyadenylated cDNA. <newline> Transcript structure supported by FBrf0204634. Corresponds to transcript 5.	mRNA	para-PI	REFSEQ:NM_001201675	para-RI	para-RI
FBtr0303660	FBtr0303660	CG9907-RJ	para	Transcript terminates at site supported by polyadenylated cDNA. <newline> Transcript structure supported by FBrf0204634. Corresponds to transcript 6.	mRNA	para-PJ	REFSEQ:NM_001201676	para-RJ	para-RJ
FBtr0303661	FBtr0303661	CG9907-RK	para	Transcript terminates at site supported by polyadenylated cDNA. <newline> Transcript structure supported by FBrf0204634. Corresponds to transcript 7.	mRNA	para-PK	REFSEQ:NM_001201677	para-RK	para-RK
FBtr0303662	FBtr0303662	CG9907-RL	para	Transcript terminates at site supported by polyadenylated cDNA. <newline> Transcript structure supported by FBrf0204634. Corresponds to transcript 8.	mRNA	para-PL	REFSEQ:NM_001201678	para-RL	para-RL
FBtr0303663	FBtr0303663	CG9907-RM	para	Transcript structure supported by FBrf0204634. Corresponds to transcript 9. <newline> Transcript terminates at site supported by polyadenylated cDNA.	mRNA	para-PM	REFSEQ:NM_001201679	para-RM	para-RM
FBtr0303664	FBtr0303664	CG9907-RN	para	Transcript terminates at site supported by polyadenylated cDNA. <newline> Transcript structure supported by FBrf0204634. Corresponds to transcript 10.	mRNA	para-PN	REFSEQ:NM_001201680	para-RN	para-RN
FBtr0303665	FBtr0303665	CG9907-RO	para	Transcript terminates at site supported by polyadenylated cDNA. <newline> Transcript structure supported by FBrf0204634. Corresponds to transcript 11.	mRNA	para-PO	REFSEQ:NM_001201681	para-RO	para-RO
FBtr0303666	FBtr0303666	CG9907-RP	para	Transcript terminates at site supported by polyadenylated cDNA. <newline> Transcript structure supported by FBrf0204634. Corresponds to transcript 12.	mRNA	para-PP	REFSEQ:NM_001201682	para-RP	para-RP
FBtr0303667	FBtr0303667	CG9907-RQ	para	Transcript terminates at site supported by polyadenylated cDNA. <newline> Transcript structure supported by FBrf0204634. Corresponds to transcript 13.	mRNA	para-PQ	REFSEQ:NM_001201683	para-RQ	para-RQ
FBtr0303668	FBtr0303668	CG9907-RR	para	Transcript terminates at site supported by polyadenylated cDNA. <newline> Transcript structure supported by FBrf0204634. Corresponds to transcript 14.	mRNA	para-PR	REFSEQ:NM_001201684	para-RR	para-RR
FBtr0303669	FBtr0303669	CG9907-RS	para	Transcript terminates at site supported by polyadenylated cDNA. <newline> Transcript structure supported by FBrf0204634. Corresponds to transcript 15.	mRNA	para-PS	REFSEQ:NM_001201685	para-RS	para-RS
FBtr0303670	FBtr0303670	CG9907-RT	para	Transcript terminates at site supported by polyadenylated cDNA. <newline> Transcript structure supported by FBrf0204634. Corresponds to transcript 16.	mRNA	para-PT	REFSEQ:NM_001201686	para-RT	para-RT
FBtr0303671	FBtr0303671	CG9907-RU	para	Transcript terminates at site supported by polyadenylated cDNA. <newline> Transcript structure supported by FBrf0204634. Corresponds to transcript 17.	mRNA	para-PU	REFSEQ:NM_001201687	para-RU	para-RU
FBtr0303672	FBtr0303672	CG9907-RV	para	Transcript terminates at site supported by polyadenylated cDNA. <newline> Transcript structure supported by FBrf0204634. Corresponds to transcript 18.	mRNA	para-PV	REFSEQ:NM_001201688	para-RV	para-RV
FBtr0303673	FBtr0303673	CG9907-RW	para	Transcript terminates at site supported by polyadenylated cDNA. <newline> Transcript structure supported by FBrf0204634. Corresponds to transcript 19.	mRNA	para-PW	REFSEQ:NM_001201689	para-RW	para-RW
FBtr0303674	FBtr0303674	CG9907-RX	para	Transcript terminates at site supported by polyadenylated cDNA. <newline> Transcript structure supported by FBrf0204634. Corresponds to transcript 20.	mRNA	para-PX	REFSEQ:NM_001201690	para-RX	para-RX
FBtr0303675	FBtr0303675	CG9907-RY	para	Transcript terminates at site supported by polyadenylated cDNA. <newline> Transcript structure supported by FBrf0204634. Corresponds to transcript 21.	mRNA	para-PY	REFSEQ:NM_001201691	para-RY	para-RY
FBtr0303676	FBtr0303676	CG9907-RZ	para	Transcript terminates at site supported by polyadenylated cDNA. <newline> Transcript structure supported by FBrf0204634. Corresponds to transcript 22.	mRNA	para-PZ	REFSEQ:NM_001201692	para-RZ	para-RZ
FBtr0074302	FBtr0074302	CG9968-RA	AnxB11	Transcript terminates at site supported by polyadenylated cDNA.	mRNA	AnxB11-PA	REFSEQ:NM_078646	AnxB11-RA	CG9968-RA <newline> Anxb11-RA <newline> AnxB11-RA
FBtr0074303	FBtr0074303	CG9968-RB	AnxB11	Transcript terminates at site supported by polyadenylated cDNA.	mRNA	AnxB11-PB	REFSEQ:NM_167519	AnxB11-RB	CG9968-RB <newline> Anxb11-RB <newline> AnxB11-RB
FBtr0334038	FBtr0334038	CG9968-RC	AnxB11	Transcript terminates at site supported by polyadenylated cDNA.	mRNA	AnxB11-PC	REFSEQ:NM_001272685	AnxB11-RC	Anxb11-RC <newline> AnxB11-RC
FBtr0334039	FBtr0334039	CG9968-RD	AnxB11	Extended 3' UTR based on RNA-Seq and/or EST data.	mRNA	AnxB11-PD	REFSEQ:NM_001272686	AnxB11-RD	Anxb11-RD <newline> AnxB11-RD
FBtr0334040	FBtr0334040	CG9968-RE	AnxB11	Extended 3' UTR based on RNA-Seq and/or EST data.	mRNA	AnxB11-PE	REFSEQ:NM_001272687	AnxB11-RE	Anxb11-RE <newline> AnxB11-RE
FBtr0334041	FBtr0334041	CG9968-RF	AnxB11	Transcript terminates at site supported by polyadenylated cDNA.	mRNA	AnxB11-PF	REFSEQ:NM_001272688	AnxB11-RF	Anxb11-RF <newline> AnxB11-RF
FBtr0334042	FBtr0334042	CG9968-RG	AnxB11	Extended 3' UTR based on RNA-Seq and/or EST data.	mRNA	AnxB11-PG	REFSEQ:NM_001272689	AnxB11-RG	Anxb11-RG <newline> AnxB11-RG
FBtr0344319	FBtr0344319	CR33487-RB	CR33487	-	pseudogene	-	-	CR33487-RB	CR33487-RB
FBtr0344321	FBtr0344321	CR33491-RB	CR33491	-	pseudogene	-	-	CR33491-RB	CR33491-RB
FBtr0344320	FBtr0344320	CR33496-RB	CR33496	-	pseudogene	-	-	CR33496-RB	CR33496-RB
FBtr0344318	FBtr0344318	CR33498-RB	CR33498	-	pseudogene	-	-	CR33498-RB	CR33498-RB
