# Supplementary material for: Transcriptomics of aged Drosophila motor neurons reveals a matrix metalloproteinase that impairs motor function
Source: Aging Cell. 2018 Feb 7;17(2):e12729. doi: 10.1111/acel.12729 (PMC5847883; doi:10.1111/acel.12729)
Supplement: Supplementary file 8 [file ACEL-17-e12729-s008.xlsx]

## Sheet: ANOVA, All Pairs
Oneway ANOVA for All Pairs (Young vs. Pre-ADP, Young vs. ADP, Pre-ADP vs. ADP)
p-value computation: Asymptotic
Multiple Testing Correction: Benjamini-Hochberg
Technology : Agilent.SingleColor.65755
ProbeName	GeneSymbol	GeneName	Description	p (Corr)	p	FC ([Post-ADP] vs [Pre-ADP])	Log FC ([Post-ADP] vs [Pre-ADP])	FC (abs) ([Post-ADP] vs [Pre-ADP])	Regulation ([Post-ADP] vs [Pre-ADP])	FC ([Post-ADP] vs [Young])	Log FC ([Post-ADP] vs [Young])	FC (abs) ([Post-ADP] vs [Young])	Regulation ([Post-ADP] vs [Young])	FC ([Pre-ADP] vs [Young])	Log FC ([Pre-ADP] vs [Young])	FC (abs) ([Pre-ADP] vs [Young])	Regulation ([Pre-ADP] vs [Young])	[Post-ADP](normalized)	[Pre-ADP](normalized)	[Young](normalized)	EntrezGeneID	GenbankAccession	Column1	GenomicCoordinates	GO	PrimaryAccession	RefSeqAccession	TIGRID	UniGeneID
CUST_12_PI429802868	-			0.0184306	7.10085e-05	3.11225	1.63796	3.11225	up	-1.05436	-0.0763723	1.05436	down	-3.28144	-1.71433	3.28144	down	0.267277	-1.37068	0.343649						FBtr0302048
CUST_11_PI429802868	-			0.0275234	0.000128102	1.9087	0.93259	1.9087	up	-1.05124	-0.0720936	1.05124	down	-2.0065	-1.00468	2.0065	down	0.0351167	-0.897474	0.10721						FBtr0302048
A_09_P048081	Ack-like	Activated Cdc42 kinase-like	Fak-like tyrosine kinase [Source:FlyBase gene name;Acc:FBgn0263998] [FBtr0330332]///Fak-like tyrosine kinase [Source:FlyBase gene name;Acc:FBgn0263998] [FBtr0330329]///Fak-like tyrosine kinase [Source:FlyBase gene name;Acc:FBgn0263998] [FBtr0330331]///Fak-like tyrosine kinase [Source:FlyBase gene name;Acc:FBgn0263998] [FBtr0330330]	0.0489864	0.00034619	1.54188	0.624692	1.54188	up	-1.68312	-0.751136	1.68312	down	-2.59517	-1.37583	2.59517	down	0.0122347	-0.612457	0.76337	36442///36442	NM_057738		chr2R:9030372-9030339	GO:0004713(protein tyrosine kinase activity)|GO:0004715(non-membrane spanning protein tyrosine kinase activity)|GO:0005524(ATP binding)|GO:0005575(cellular_component)|GO:0006468(protein phosphorylation)|GO:0035071(salivary gland cell autophagic cell death)|GO:0048102(autophagic cell death)	FBtr0330329	NM_057738	TC240475	FBgn0263998
A_09_P011946	Acon	Aconitase	Aconitase [Source:FlyBase gene name;Acc:FBgn0010100] [FBtr0081473]	0.0180705	6.88255e-05	-1.27872	-0.354698	1.27872	down	-1.56713	-0.648127	1.56713	down	-1.22555	-0.29343	1.22555	down	-0.303664	0.0510333	0.344463	44149///44149	NM_079969		chr2L:21172808-21172867	GO:0003994(aconitate hydratase activity)|GO:0005739(mitochondrion)|GO:0005811(lipid particle)|GO:0006099(tricarboxylic acid cycle)|GO:0051539(4 iron, 4 sulfur cluster binding)	FBtr0081473	NM_079969	TC224580	FBgn0010100
A_09_P101040	AGO3	Argonaute 3	Argonaute 3 [Source:FlyBase gene name;Acc:FBgn0250816] [FBtr0299881]///Argonaute 3 [Source:FlyBase gene name;Acc:FBgn0250816] [FBtr0301725]	0.03651	0.000213006	1.03017	0.0428756	1.03017	up	15.9303	3.9937	15.9303	up	15.4638	3.95082	15.4638	up	0.031623	-0.0112526	-3.96208	3355150///3355150	NM_001043164		chr3L:23642496-23642555	GO:0003723(RNA binding)|GO:0005737(cytoplasm)|GO:0034584(piRNA binding)|GO:0035194(posttranscriptional gene silencing by RNA)|GO:0043186(P granule)|GO:0060213(positive regulation of nuclear-transcribed mRNA poly(A) tail shortening)	FBtr0299881	NM_001043164	TC224771	FBgn0250816
CUST_6976_PI429798866	alpha-Man-Ib	alpha Mannosidase Ib	The gene +Â¦ Mannosidase Ib is referred to in FlyBase by the symbol Dmel\+Â¦-Man-Ib (CG11874, FBgn0039634). It is a protein_coding_gene from Drosophila melanogaster. Based on sequence similarity, it is predicted to have molecular function</span>: mannosyl-oligosaccharide 1,2-alpha-mannosidase activity. There is experimental evidence that it is involved in the biological process</span>: encapsulat…	0.0128583	4.18965e-05	2.03671	1.02624	2.03671	up	-1.50562	-0.590354	1.50562	down	-3.06651	-1.6166	3.06651	down	0.0627394	-0.963505	0.653093	43436	NM_143410		chr3R:24934831-24934775	GO:0004571|GO:0005509|GO:0016020|GO:0035010	FBtr0085416	NM_143410	TC253901	FBgn0039634
CUST_6975_PI429798866	alpha-Man-Ib	alpha Mannosidase Ib	The gene +Â¦ Mannosidase Ib is referred to in FlyBase by the symbol Dmel\+Â¦-Man-Ib (CG11874, FBgn0039634). It is a protein_coding_gene from Drosophila melanogaster. Based on sequence similarity, it is predicted to have molecular function</span>: mannosyl-oligosaccharide 1,2-alpha-mannosidase activity. There is experimental evidence that it is involved in the biological process</span>: encapsulat…	0.0266367	0.000122823	2.04228	1.03018	2.04228	up	-1.58731	-0.666583	1.58731	down	-3.24173	-1.69677	3.24173	down	-0.0855325	-1.11572	0.58105	43436	NM_143410		chr3R:24934831-24934775	GO:0004571|GO:0005509|GO:0016020|GO:0035010	FBtr0085416	NM_143410	TC253901	FBgn0039634
CUST_6973_PI429798866	alpha-Man-Ib	alpha Mannosidase Ib	The gene +Â¦ Mannosidase Ib is referred to in FlyBase by the symbol Dmel\+Â¦-Man-Ib (CG11874, FBgn0039634). It is a protein_coding_gene from Drosophila melanogaster. Based on sequence similarity, it is predicted to have molecular function</span>: mannosyl-oligosaccharide 1,2-alpha-mannosidase activity. There is experimental evidence that it is involved in the biological process</span>: encapsulat…	0.0307799	0.000159246	1.3555	0.438827	1.3555	up	-1.48822	-0.573586	1.48822	down	-2.01728	-1.01241	2.01728	down	-0.044257	-0.483084	0.529329	43436	NM_143410		chr3R:24934831-24934775	GO:0004571|GO:0005509|GO:0016020|GO:0035010	FBtr0085416	NM_143410	TC253901	FBgn0039634
CUST_6974_PI429798866	alpha-Man-Ib	alpha Mannosidase Ib	The gene +Â¦ Mannosidase Ib is referred to in FlyBase by the symbol Dmel\+Â¦-Man-Ib (CG11874, FBgn0039634). It is a protein_coding_gene from Drosophila melanogaster. Based on sequence similarity, it is predicted to have molecular function</span>: mannosyl-oligosaccharide 1,2-alpha-mannosidase activity. There is experimental evidence that it is involved in the biological process</span>: encapsulat…	0.0341442	0.000188362	1.58874	0.667886	1.58874	up	-1.42859	-0.51459	1.42859	down	-2.26966	-1.18248	2.26966	down	-0.00747363	-0.67536	0.507116	43436	NM_143410		chr3R:24934831-24934775	GO:0004571|GO:0005509|GO:0016020|GO:0035010	FBtr0085416	NM_143410	TC253901	FBgn0039634
A_09_P007636	Arc1	Activity-regulated cytoskeleton associated protein 1	Activity-regulated cytoskeleton associated protein 1 [Source:FlyBase gene name;Acc:FBgn0033926] [FBtr0087560]	0.0156837	5.52464e-05	1.44678	0.532847	1.44678	up	3.27707	1.71241	3.27707	up	2.26508	1.17956	2.26508	up	0.545791	0.0129445	-1.16661	36595///36595	NM_137111		chr2R:10245522-10245463	GO:0003012(muscle system process)|GO:0003676(nucleic acid binding)|GO:0008270(zinc ion binding)|GO:0030017(sarcomere)|GO:0042595(behavioral response to starvation)|GO:0045202(synapse)	FBtr0087560	NM_137111	TC247242	FBgn0033926
A_09_P076376	B4	CG9239 gene product from transcript CG9239-RC	B4 [Source:FlyBase gene name;Acc:FBgn0023407] [FBtr0080513]	0.0145246	4.95642e-05	-1.17261	-0.229727	1.17261	down	1.65722	0.728768	1.65722	up	1.94328	0.958495	1.94328	up	0.0310998	0.260827	-0.697668	34767///34767	NM_057977		chr2L:13502729-13502670	GO:0007444(imaginal disc development)|GO:0007623(circadian rhythm)	FBtr0080513	NM_057977	TC239680	FBgn0023407
A_09_P194325	bin3	bicoid-interacting protein 3	bicoid-interacting protein 3 [Source:FlyBase gene name;Acc:FBgn0263144] [FBtr0085993]///bicoid-interacting protein 3 [Source:FlyBase gene name;Acc:FBgn0263144] [FBtr0085992]	0.0316893	0.000168137	-1.07813	-0.108529	1.07813	down	1.84199	0.881264	1.84199	up	1.9859	0.989793	1.9859	up	0.105134	0.213663	-0.77613	35552///35552	NM_078902		chr2R:2120786-2120845	GO:0001085(RNA polymerase II transcription factor binding)|GO:0005575(cellular_component)|GO:0008168(methyltransferase activity)|GO:0017069(snRNA binding)|GO:0017148(negative regulation of translation)|GO:0032259(methylation)|GO:0042048(olfactory behavior)	FBtr0085992	NM_078902	TC251408	FBgn0263144
CUST_8235_PI429798866	Ca-beta	Ca2+-channel-protein-beta-subunit	The gene Ca2+-channel-protein-+Â¦-subunit is referred to in FlyBase by the symbol Dmel\Ca-+Â¦ (CG42403, FBgn0259822). It is a protein_coding_gene from Drosophila melanogaster. Based on sequence similarity, it is predicted to have molecular function</span>: voltage-gated calcium channel activity. Based on sequence similarity, it is predicted to be involved in the biological process</span>: calcium…	0.0200316	7.98229e-05	2.56432	1.35858	2.56432	up	1.19058	0.25167	1.19058	up	-2.15383	-1.10691	2.15383	down	0.342982	-1.0156	0.0913121	34557	NM_001259048///NM_001273448///NM_001273447///NM_001273446///NM_164959		chr2L:11164301-11164242///chr2L:11165316-11165257///chr2L:11156496-11156437///chr2L:11164295-11164236///chr2L:11159329-11159270///chr2L:11157653-11157599///chr2L:11161095-11160305///chr2L:11156896-11156837///chr2L:11157352-11157293	GO:0005245|GO:0005886|GO:0005891|GO:0006816|GO:0070588	FBtr0343617	NM_001259048///NM_001273448///NM_001273447///NM_001273446///NM_164959	TC232159///TC233571///TC246962///TC237941///NP165016	FBgn0259822
CUST_8205_PI429798866	Ca-beta	Ca2+-channel-protein-beta-subunit	The gene Ca2+-channel-protein-+Â¦-subunit is referred to in FlyBase by the symbol Dmel\Ca-+Â¦ (CG42403, FBgn0259822). It is a protein_coding_gene from Drosophila melanogaster. Based on sequence similarity, it is predicted to have molecular function</span>: voltage-gated calcium channel activity. Based on sequence similarity, it is predicted to be involved in the biological process</span>: calcium…	0.0206855	8.51611e-05	2.52516	1.33638	2.52516	up	1.20349	0.267225	1.20349	up	-2.0982	-1.06915	2.0982	down	0.332117	-1.00426	0.0648922	34557	NM_001259048///NM_001273448///NM_001273447///NM_001273446///NM_164959		chr2L:11164301-11164242///chr2L:11165316-11165257///chr2L:11156496-11156437///chr2L:11164295-11164236///chr2L:11159329-11159270///chr2L:11157653-11157599///chr2L:11161095-11160305///chr2L:11156896-11156837///chr2L:11157352-11157293	GO:0005245|GO:0005886|GO:0005891|GO:0006816|GO:0070588	FBtr0343615	NM_001259048///NM_001273448///NM_001273447///NM_001273446///NM_164959	TC232159///TC233571///TC246962///TC237941///NP165016	FBgn0259822
CUST_8255_PI429798866	Ca-beta	Ca2+-channel-protein-beta-subunit	The gene Ca2+-channel-protein-+Â¦-subunit is referred to in FlyBase by the symbol Dmel\Ca-+Â¦ (CG42403, FBgn0259822). It is a protein_coding_gene from Drosophila melanogaster. Based on sequence similarity, it is predicted to have molecular function</span>: voltage-gated calcium channel activity. Based on sequence similarity, it is predicted to be involved in the biological process</span>: calcium…	0.0316888	0.000167172	2.53723	1.34326	2.53723	up	1.14157	0.191016	1.14157	up	-2.22259	-1.15224	2.22259	down	0.309514	-1.03374	0.118498	34557	NM_001259048///NM_001273448///NM_001273447///NM_001273446///NM_164959		chr2L:11164301-11164242///chr2L:11165316-11165257///chr2L:11156496-11156437///chr2L:11164295-11164236///chr2L:11159329-11159270///chr2L:11157653-11157599///chr2L:11161095-11160305///chr2L:11156896-11156837///chr2L:11157352-11157293	GO:0005245|GO:0005886|GO:0005891|GO:0006816|GO:0070588	FBtr0310280	NM_001259048///NM_001273448///NM_001273447///NM_001273446///NM_164959	TC232159///TC233571///TC246962///TC237941///NP165016	FBgn0259822
CUST_8195_PI429798866	Ca-beta	Ca2+-channel-protein-beta-subunit	The gene Ca2+-channel-protein-+Â¦-subunit is referred to in FlyBase by the symbol Dmel\Ca-+Â¦ (CG42403, FBgn0259822). It is a protein_coding_gene from Drosophila melanogaster. Based on sequence similarity, it is predicted to have molecular function</span>: voltage-gated calcium channel activity. Based on sequence similarity, it is predicted to be involved in the biological process</span>: calcium…	0.0316888	0.000165442	2.56465	1.35876	2.56465	up	1.18058	0.23949	1.18058	up	-2.17238	-1.11927	2.17238	down	0.366637	-0.992127	0.127146	34557	NM_001259048///NM_001273448///NM_001273447///NM_001273446///NM_164959		chr2L:11164301-11164242///chr2L:11165316-11165257///chr2L:11156496-11156437///chr2L:11164295-11164236///chr2L:11159329-11159270///chr2L:11157653-11157599///chr2L:11161095-11160305///chr2L:11156896-11156837///chr2L:11157352-11157293	GO:0005245|GO:0005886|GO:0005891|GO:0006816|GO:0070588	FBtr0300115	NM_001259048///NM_001273448///NM_001273447///NM_001273446///NM_164959	TC232159///TC233571///TC246962///TC237941///NP165016	FBgn0259822
A_09_P188045	cac	cacophony	cacophony [Source:FlyBase gene name;Acc:FBgn0263111] [FBtr0307324]///cacophony [Source:FlyBase gene name;Acc:FBgn0263111] [FBtr0307323]///cacophony [Source:FlyBase gene name;Acc:FBgn0263111] [FBtr0307325]	0.0136911	4.55145e-05	3.05621	1.61174	3.05621	up	1.01701	0.0243323	1.01701	up	-3.00509	-1.58741	3.00509	down	0.252513	-1.35923	0.228181	32158///32158	NM_001258707		chrX:11828858-11828799	GO:0002027(regulation of heart rate)|GO:0005245(voltage-gated calcium channel activity)|GO:0005509(calcium ion binding)|GO:0005891(voltage-gated calcium channel complex)|GO:0006816(calcium ion transport)|GO:0006887(exocytosis)|GO:0007268(synaptic transmission)|GO:0007269(neurotransmitter secretion)|GO:0007602(phototransduction)|GO:0007619(courtship behavior)|GO:0007632(visual behavior)|GO:0008331…	FBtr0307323	NM_001258707	TC242411	FBgn0263111
CUST_2003_PI429798866	Cbp53E	Calbindin 53E	Calbindin 53E [Source:FlyBase gene name;Acc:FBgn0004580] [FBtr0087056]	0.00589602	4.92361e-06	1.41353	0.499307	1.41353	up	-1.2956	-0.373619	1.2956	down	-1.83137	-0.872925	1.83137	down	0.0364154	-0.462891	0.410034	36905	NM_057490		chr2R:12882155-12882214///chr2R:12882370-12882429///chr2R:12883401-12883460	GO:0005509|GO:0006874	FBtr0087056	NM_057490	TC247172///TC246605	FBgn0004580
CUST_2005_PI429798866	Cbp53E	Calbindin 53E	Calbindin 53E [Source:FlyBase gene name;Acc:FBgn0004580] [FBtr0087056]	0.00834654	2.42557e-05	1.33996	0.422193	1.33996	up	-1.33523	-0.417089	1.33523	down	-1.78916	-0.839282	1.78916	down	-0.0187739	-0.440967	0.398315	36905	NM_057490		chr2R:12882155-12882214///chr2R:12882370-12882429///chr2R:12883401-12883460	GO:0005509|GO:0006874	FBtr0087056	NM_057490	TC247172///TC246605	FBgn0004580
CUST_2006_PI429798866	Cbp53E	Calbindin 53E	Calbindin 53E [Source:FlyBase gene name;Acc:FBgn0004580] [FBtr0087056]	0.0113847	3.50899e-05	1.2623	0.336056	1.2623	up	-1.46453	-0.550433	1.46453	down	-1.84867	-0.886489	1.84867	down	0.0408193	-0.295237	0.591252	36905	NM_057490		chr2R:12882155-12882214///chr2R:12882370-12882429///chr2R:12883401-12883460	GO:0005509|GO:0006874	FBtr0087056	NM_057490	TC247172///TC246605	FBgn0004580
CUST_2004_PI429798866	Cbp53E	Calbindin 53E	Calbindin 53E [Source:FlyBase gene name;Acc:FBgn0004580] [FBtr0087056]	0.01249	4.04216e-05	1.35681	0.440215	1.35681	up	-1.33572	-0.417616	1.33572	down	-1.81231	-0.857831	1.81231	down	0.0782221	-0.361993	0.495838	36905	NM_057490		chr2R:12882155-12882214///chr2R:12882370-12882429///chr2R:12883401-12883460	GO:0005509|GO:0006874	FBtr0087056	NM_057490	TC247172///TC246605	FBgn0004580
CUST_2002_PI429798866	Cbp53E	Calbindin 53E	Calbindin 53E [Source:FlyBase gene name;Acc:FBgn0004580] [FBtr0087056]	0.0411122	0.000260337	1.26015	0.333598	1.26015	up	-1.32797	-0.409217	1.32797	down	-1.67344	-0.742815	1.67344	down	0.0255334	-0.308065	0.434751	36905	NM_057490		chr2R:12882155-12882214///chr2R:12882370-12882429///chr2R:12883401-12883460	GO:0005509|GO:0006874	FBtr0087056	NM_057490	TC247172///TC246605	FBgn0004580
A_09_P028321	Cct2	CTP:phosphocholine cytidylyltransferase 2	CTP:phosphocholine cytidylyltransferase 2 [Source:FlyBase gene name;Acc:FBgn0035231] [FBtr0072742]	0.00589602	1.0171e-05	-2.6752	-1.41965	2.6752	down	1.00609	0.00876239	1.00609	up	2.6915	1.42841	2.6915	up	-0.255211	1.16444	-0.263974	38180///38180	NM_139365		chr3L:1555234-1555293	GO:0004105(choline-phosphate cytidylyltransferase activity)|GO:0005737(cytoplasm)|GO:0009058(biosynthetic process)	FBtr0072742	NM_139365	TC227866	FBgn0035231
A_09_P072811	CG11966	CG11966 gene product from transcript CG11966-RA	This gene is referred to in FlyBase by the symbol Dmel\CG11966 (FBgn0037645). It is a protein_coding_gene from Drosophila melanogaster. An electronic pipeline based on InterPro domains suggests that it has the molecular function</span>: zinc ion binding; nucleic acid binding. The biological processes in which it is involved are not known. 15 alleles are reported. The phenotypes of these alleles a…	0.0196208	7.70788e-05	1.42007	0.505965	1.42007	up	-2.541	-1.34539	2.541	down	-3.6084	-1.85136	3.6084	down	-0.0263057	-0.532271	1.31909	41069///41069	NM_001275464		chr3R:4778362-4778303	GO:0003676(nucleic acid binding)|GO:0046872(metal ion binding)	FBtr0082014	NM_001275464	TC227508	FBgn0037645
A_09_P028576	CG13937	CG13937 gene product from transcript CG13937-RI	This gene is referred to in FlyBase by the symbol Dmel\CG13937 (FBgn0035287). It is a protein_coding_gene from Drosophila melanogaster. Based on sequence similarity, it is predicted to have molecular function</span>: HNK-1 sulfotransferase activity. An electronic pipeline based on InterPro domains suggests that it is involved in the biological process</span>: carbohydrate biosynthetic process. 3 …	0.0285607	0.000135173	-1.3254	-0.406424	1.3254	down	-1.52865	-0.612258	1.52865	down	-1.15335	-0.205834	1.15335	down	-0.391702	0.0147223	0.220556	38249///38249	NM_167923		chr3L:1876636-1876577	GO:0016021(integral to membrane)|GO:0016051(carbohydrate biosynthetic process)|GO:0016232(HNK-1 sulfotransferase activity)	FBtr0300717	NM_167923	TC231221	FBgn0035287
A_09_P038716	CG14408	CG14408 gene product from transcript CG14408-RA	This gene is referred to in FlyBase by the symbol Dmel\CG14408 (FBgn0030581). It is a protein_coding_gene from Drosophila melanogaster. Based on sequence similarity, it is predicted to have molecular function</span>: SH3 domain binding. The biological processes in which it is involved are not known. One allele is reported. No phenotypic data is available. It has 6 annotated transcripts and 6 anno…	0.00802139	2.24342e-05	1.84942	0.887071	1.84942	up	-1.09247	-0.127595	1.09247	down	-2.02044	-1.01467	2.02044	down	0.0211366	-0.865935	0.148732	32407///32407	NM_167413		chrX:14721331-14721272	GO:0017124(SH3 domain binding)	FBtr0073990	NM_167413	TC226031	FBgn0030581
A_09_P022191	CG14946	CG14946 gene product from transcript CG14946-RD	This gene is referred to in FlyBase by the symbol Dmel\CG14946 (FBgn0032405). It is a protein_coding_gene from Drosophila melanogaster. Based on sequence similarity, it is predicted to have molecular function</span>: oxidoreductase activity. An electronic pipeline based on InterPro domains suggests that it is involved in the biological process</span>: metabolic process. 5 alleles are reported. No…	0.00589602	2.3128e-06	-1.21137	-0.276644	1.21137	down	-3.88371	-1.95743	3.88371	down	-3.20603	-1.68079	3.20603	down	-0.359446	-0.0828013	1.59799	34627///34627	NM_001038811		chr2L:12063638-12063579	GO:0008152(metabolic process)|GO:0016491(oxidoreductase activity)	FBtr0302029	NM_001038811	TC225103	FBgn0032405
A_09_P052571	CG14997	CG14997 gene product from transcript CG14997-RB	This gene is referred to in FlyBase by the symbol Dmel\CG14997 (FBgn0035515). It is a protein_coding_gene from Drosophila melanogaster. An electronic pipeline based on InterPro domains suggests that it has the molecular function</span>: oxidoreductase activity. An electronic pipeline based on InterPro domains suggests that it is involved in the biological process</span>: oxidation-reduction proce…	0.0431231	0.000281968	-2.44276	-1.28851	2.44276	down	-1.47015	-0.555961	1.47015	down	1.66157	0.732549	1.66157	up	-0.617587	0.670923	-0.0616264	38514///38514	NM_168071		chr3L:4242407-4242466	GO:0016491(oxidoreductase activity)|GO:0055114(oxidation-reduction process)	FBtr0073225	NM_168071	TC247135	FBgn0035515
A_09_P037601	CG15201	CG15201 gene product from transcript CG15201-RA	This gene is referred to in FlyBase by the symbol Dmel\CG15201 (FBgn0030272). It is a protein_coding_gene from Drosophila melanogaster. Its molecular function is unknown. The biological processes in which it is involved are not known. 3 alleles are reported. No phenotypic data is available. It has one annotated transcript and one annotated polypeptide. Summary of modENCODE Temporal Expression Pro…	0.0363921	0.000211517	-1.25278	-0.325129	1.25278	down	2.65382	1.40807	2.65382	up	3.32465	1.7332	3.32465	up	0.057608	0.382737	-1.35046	32053///32053	NM_132463		chrX:11038785-11038842	GO:0005615(extracellular space)	FBtr0073439	NM_132463	TC240461	FBgn0030272
A_09_P184175	CG15478	CG15478 gene product from transcript CG15478-RA	This gene is referred to in FlyBase by the symbol Dmel\CG15478 (FBgn0029955). It is a protein_coding_gene from Drosophila melanogaster. Its molecular function is unknown. The biological processes in which it is involved are not known. 5 alleles are reported. The phenotype of these alleles is annotated with: heart primordium. It has 2 annotated transcripts and 2 annotated polypeptides. Summary of …	0.0428049	0.000276118	1.40615	0.49175	1.40615	up	-3.8422	-1.94193	3.8422	down	-5.4027	-2.43368	5.4027	down	0.00562477	-0.486125	1.94756	31679///31679	NM_001169221		chrX:7608202-7608143		FBtr0300836	NM_001169221	TC239813	FBgn0029955
A_09_P028641	CG15822	CG15822 gene product from transcript CG15822-RE	This gene is referred to in FlyBase by the symbol Dmel\CG15822 (FBgn0035308). It is a protein_coding_gene from Drosophila melanogaster. Its molecular function is unknown. The biological processes in which it is involved are not known. 5 alleles are reported. No phenotypic data is available. It has 4 annotated transcripts and 4 annotated polypeptides. Protein features are: CRAL-TRIO domain. Summar…	0.0469089	0.000319115	-32.9008	-5.04005	32.9008	down	-25.799	-4.68924	25.799	down	1.27528	0.350809	1.27528	up	-3.1673	1.87275	1.52194	38273///38273	NM_001144400		chr3L:2153283-2153224		FBtr0333452	NM_001144400	TC222749	FBgn0035308
CUST_12074_PI429798866	CG17493	CG17493 gene product from transcript CG17493-RB	This gene is referred to in FlyBase by the symbol Dmel\CG17493 (FBgn0040010). It is a protein_coding_gene from Drosophila melanogaster. Based on sequence similarity, it is predicted to have molecular function</span>: calcium ion binding. The biological processes in which it is involved are not known. One allele is reported. No phenotypic data is available. It has 3 annotated transcripts and 3 ann…	0.0250524	0.000108655	1.63431	0.708681	1.63431	up	-1.19104	-0.252222	1.19104	down	-1.94653	-0.960903	1.94653	down	-0.0772821	-0.785963	0.17494	3355126	NM_001273764///NM_001042931		chr2L:22444260-22444319///chr2L:22447228-22447287	GO:0005509|GO:0005856	FBtr0332630	NM_001273764///NM_001042931	TC250476///TC228991	FBgn0040010
CUST_12084_PI429798866	CG17493	CG17493 gene product from transcript CG17493-RB	This gene is referred to in FlyBase by the symbol Dmel\CG17493 (FBgn0040010). It is a protein_coding_gene from Drosophila melanogaster. Based on sequence similarity, it is predicted to have molecular function</span>: calcium ion binding. The biological processes in which it is involved are not known. One allele is reported. No phenotypic data is available. It has 3 annotated transcripts and 3 ann…	0.0478253	0.000331667	1.59269	0.671466	1.59269	up	-1.18308	-0.242548	1.18308	down	-1.88428	-0.914014	1.88428	down	-0.0862093	-0.757676	0.156338	3355126	NM_001273764///NM_001042931		chr2L:22444260-22444319///chr2L:22447228-22447287	GO:0005509|GO:0005856	FBtr0332631	NM_001273764///NM_001042931	TC250476///TC228991	FBgn0040010
A_09_P057716	CG30122	CG30122 gene product from transcript CG30122-RB	This gene is referred to in FlyBase by the symbol Dmel\CG30122 (FBgn0050122). It is a protein_coding_gene from Drosophila melanogaster. Based on sequence similarity, it is predicted to have molecular function</span>: mRNA binding. It is reported to be involved in the biological process</span>: mRNA splicing, via spliceosome. 7 alleles are reported. No phenotypic data is available. It has 3 annota…	0.00589602	2.4198e-06	1.87501	0.906902	1.87501	up	1.17153	0.228398	1.17153	up	-1.60048	-0.678503	1.60048	down	0.231467	-0.675435	0.00306873	37146///37146	NM_001169725		chr2R:14520134-14520075	GO:0000398(nuclear mRNA splicing, via spliceosome)|GO:0003729(mRNA binding)|GO:0071011(precatalytic spliceosome)	FBtr0086660	NM_001169725	TC222419	FBgn0050122
A_09_P058466	CG30438	CG30438 gene product from transcript CG30438-RB	This gene is referred to in FlyBase by the symbol Dmel\CG30438 (FBgn0050438). It is a protein_coding_gene from Drosophila melanogaster. Based on sequence similarity, it is predicted to have molecular function</span>: transferase activity, transferring hexosyl groups. An electronic pipeline based on InterPro domains suggests that it is involved in the biological process</span>: metabolic process. …	0.00589602	3.7091e-06	1.09293	0.128202	1.09293	up	11.817	3.56279	11.817	up	10.8122	3.43459	10.8122	up	0.339023	0.210821	-3.22377	246614///246614	NM_165435		chr2R:1436568-1436627	GO:0008152(metabolic process)|GO:0016758(transferase activity, transferring hexosyl groups)	FBtr0086069	NM_165435	TC244117	FBgn0050438
A_09_P059651	CG31345	CG31345 gene product from transcript CG31345-RA	This gene is referred to in FlyBase by the symbol Dmel\CG31345 (FBgn0051345). It is a protein_coding_gene from Drosophila melanogaster. Based on sequence similarity, it is predicted to have molecular function</span>: calcium ion binding. There is experimental evidence that it is involved in the biological process</span>: phagocytosis, engulfment. 2 alleles are reported. No phenotypic data is avai…	0.00589602	2.5612e-06	-1.30826	-0.387649	1.30826	down	-2.261	-1.17696	2.261	down	-1.72825	-0.789312	1.72825	down	-0.352979	0.0346697	0.823982	41576///41576	NM_169480		chr3R:8637129-8637070	GO:0005509(calcium ion binding)|GO:0005513(detection of calcium ion)|GO:0006909(phagocytosis)	FBtr0082689	NM_169480	TC235305	FBgn0051345
CUST_9813_PI429798866	CG31345	CG31345 gene product from transcript CG31345-RA	This gene is referred to in FlyBase by the symbol Dmel\CG31345 (FBgn0051345). It is a protein_coding_gene from Drosophila melanogaster. Based on sequence similarity, it is predicted to have molecular function</span>: calcium ion binding. There is experimental evidence that it is involved in the biological process</span>: phagocytosis, engulfment. 2 alleles are reported. No phenotypic data is avai…	0.00589602	4.90121e-06	-1.29841	-0.376742	1.29841	down	-2.12756	-1.0892	2.12756	down	-1.6386	-0.71246	1.6386	down	-0.329341	0.0474013	0.759861	41576	NM_169480		chr3R:8637129-8637070	GO:0005509|GO:0005513|GO:0006909	FBtr0082689	NM_169480	TC235305	FBgn0051345
CUST_9812_PI429798866	CG31345	CG31345 gene product from transcript CG31345-RA	This gene is referred to in FlyBase by the symbol Dmel\CG31345 (FBgn0051345). It is a protein_coding_gene from Drosophila melanogaster. Based on sequence similarity, it is predicted to have molecular function</span>: calcium ion binding. There is experimental evidence that it is involved in the biological process</span>: phagocytosis, engulfment. 2 alleles are reported. No phenotypic data is avai…	0.00805758	2.30612e-05	-1.2823	-0.358739	1.2823	down	-2.30862	-1.20703	2.30862	down	-1.80037	-0.848291	1.80037	down	-0.374586	-0.0158467	0.832445	41576	NM_169480		chr3R:8637129-8637070	GO:0005509|GO:0005513|GO:0006909	FBtr0082689	NM_169480	TC235305	FBgn0051345
CUST_9811_PI429798866	CG31345	CG31345 gene product from transcript CG31345-RA	This gene is referred to in FlyBase by the symbol Dmel\CG31345 (FBgn0051345). It is a protein_coding_gene from Drosophila melanogaster. Based on sequence similarity, it is predicted to have molecular function</span>: calcium ion binding. There is experimental evidence that it is involved in the biological process</span>: phagocytosis, engulfment. 2 alleles are reported. No phenotypic data is avai…	0.0337898	0.000184489	-1.39476	-0.480015	1.39476	down	-2.38321	-1.25291	2.38321	down	-1.70869	-0.772894	1.70869	down	-0.505104	-0.0250897	0.747804	41576	NM_169480		chr3R:8637129-8637070	GO:0005509|GO:0005513|GO:0006909	FBtr0082689	NM_169480	TC235305	FBgn0051345
CUST_9814_PI429798866	CG31345	CG31345 gene product from transcript CG31345-RA	This gene is referred to in FlyBase by the symbol Dmel\CG31345 (FBgn0051345). It is a protein_coding_gene from Drosophila melanogaster. Based on sequence similarity, it is predicted to have molecular function</span>: calcium ion binding. There is experimental evidence that it is involved in the biological process</span>: phagocytosis, engulfment. 2 alleles are reported. No phenotypic data is avai…	0.0427546	0.000273911	-1.18642	-0.246619	1.18642	down	-2.47202	-1.30569	2.47202	down	-2.08359	-1.05907	2.08359	down	-0.431222	-0.184603	0.874471	41576	NM_169480		chr3R:8637129-8637070	GO:0005509|GO:0005513|GO:0006909	FBtr0082689	NM_169480	TC235305	FBgn0051345
A_09_P060176	CG31601	CG31601 gene product from transcript CG31601-RC	This gene is referred to in FlyBase by the symbol Dmel\CG31601 (FBgn0051601). It is a protein_coding_gene from Drosophila melanogaster. An electronic pipeline based on InterPro domains suggests that it has the molecular function</span>: zinc ion binding; nucleic acid binding. The biological processes in which it is involved are not known. 3 alleles are reported. No phenotypic data is available. I…	0.000855156	1.88269e-08	1.77072	0.82434	1.77072	up	108.561	6.76236	108.561	up	61.3087	5.93802	61.3087	up	0.52083	-0.30351	-6.24153	318835///318835	NM_001259201		chr2L:22040855-22040796	GO:0005575(cellular_component)|GO:0008150(biological_process)|GO:0046872(metal ion binding)	FBtr0307507	NM_001259201	TC227405	FBgn0051601
A_09_P217225	CG32277	CG32277 gene product from transcript CG32277-RA	This gene is referred to in FlyBase by the symbol Dmel\CG32277 (FBgn0052277). It is a protein_coding_gene from Drosophila melanogaster. It is reported to have molecular function</span>: serine-type endopeptidase activity. It is reported to be involved in the biological process</span>: proteolysis. 3 alleles are reported. No phenotypic data is available. It has one annotated transcript and one ann…	0.0059834	1.39633e-05	1.67335	0.742735	1.67335	up	-3.08356	-1.6246	3.08356	down	-5.15986	-2.36733	5.15986	down	0.120623	-0.622112	1.74522	38393///38393	NM_168002		chr3L:3204879-3204820	GO:0004252(serine-type endopeptidase activity)|GO:0006508(proteolysis)	FBtr0073103	NM_168002	TC232892	FBgn0052277
A_09_P000631	CG33777	CG33777 gene product from transcript CG33777-RA	This gene is referred to in FlyBase by the symbol Dmel\CG33777 (FBgn0053777). It is a protein_coding_gene from Drosophila melanogaster. Its molecular function is unknown. The biological processes in which it is involved are not known. One allele is reported. No phenotypic data is available. It has one annotated transcript and one annotated polypeptide. Protein features are: Protein of unknown fun…	0.0290088	0.000140503	2.75478	1.46194	2.75478	up	-24.9069	-4.63847	24.9069	down	-68.6131	-6.10041	68.6131	down	0.774709	-0.687229	5.41318	3772311///3772311	NM_001031937		chr3L:4554622-4554563	GO:0003674(molecular_function)|GO:0005575(cellular_component)|GO:0008150(biological_process)	FBtr0091778	NM_001031937	TC239356	FBgn0053777
A_09_P217040	CG34109	CG34109 gene product from transcript CG34109-RC	This gene is referred to in FlyBase by the symbol Dmel\CG34109 (FBgn0083945). It is a protein_coding_gene from Drosophila melanogaster. Its molecular function is unknown. There is experimental evidence that it is involved in the biological process</span>: neurogenesis. 7 alleles are reported. No phenotypic data is available. It has one annotated transcript and one annotated polypeptide. Protein f…	0.0493988	0.000354659	1.365	0.448901	1.365	up	-2.78903	-1.47976	2.78903	down	-3.80702	-1.92866	3.80702	down	-0.0549328	-0.503834	1.42483	4379890///4379890	NM_001042886		chr2L:10118139-10118198	GO:0022008(neurogenesis)	FBtr0300423	NM_001042886	NP1344789	FBgn0083945
A_09_P004006	CG34369	CG34369 gene product from transcript CG34369-RA	This gene is referred to in FlyBase by the symbol Dmel\CG34369 (FBgn0085398). It is a protein_coding_gene from Drosophila melanogaster. An electronic pipeline based on InterPro domains suggests that it has the molecular function</span>: sodium channel activity. An electronic pipeline based on InterPro domains suggests that it is involved in the biological process</span>: sodium ion transport. 6 a…	0.0438703	0.000288786	1.85698	0.892956	1.85698	up	-49.0122	-5.61507	49.0122	down	-91.0146	-6.50803	91.0146	down	0.306553	-0.586403	5.92162	37498///37498	NM_137778		chr2R:17858107-17858166	GO:0005272(sodium channel activity)|GO:0006814(sodium ion transport)|GO:0016021(integral to membrane)	FBtr0112594	NM_137778	TC227419	FBgn0085398
A_09_P054356	CG3967	CG3967 gene product from transcript CG3967-RC	This gene is referred to in FlyBase by the symbol Dmel\CG3967 (FBgn0035989). It is a protein_coding_gene from Drosophila melanogaster. An electronic pipeline based on InterPro domains suggests that it has the molecular function</span>: tubulin N-acetyltransferase activity. There is experimental evidence that it is involved in the biological process</span>: behavioral response to ethanol. 11 allel…	0.0410178	0.000257366	-1.21704	-0.283374	1.21704	down	-1.31848	-0.398877	1.31848	down	-1.08335	-0.115504	1.08335	down	-0.288889	-0.0055151	0.109989	39086///39086	NM_140053		chr3L:9406854-9406795	GO:0003674(molecular_function)|GO:0005575(cellular_component)|GO:0019799(tubulin N-acetyltransferase activity)|GO:0048149(behavioral response to ethanol)|GO:0071929(alpha-tubulin acetylation)	FBtr0076481	NM_140053	TC237339	FBgn0035989
A_09_P001506	CG40191	CG40191 gene product from transcript CG40191-RC	This gene is referred to in FlyBase by the symbol Dmel\CG40191 (FBgn0058191). It is a protein_coding_gene from Drosophila melanogaster. An electronic pipeline based on InterPro domains suggests that it has the molecular function</span>: protein kinase binding. An electronic pipeline based on InterPro domains suggests that it is involved in the biological process</span>: regulation of cyclin-depen…	0.0345548	0.000191709	1.94046	0.956396	1.94046	up	-1.10475	-0.143723	1.10475	down	-2.14372	-1.10012	2.14372	down	0.0769175	-0.879479	0.22064	3354930///3354930	NM_001015176		chr2RHet:392626-392685	GO:0000079(regulation of cyclin-dependent protein kinase activity)|GO:0019901(protein kinase binding)	FBtr0113824	NM_001015176	TC228800	FBgn0058191
CUST_2396_PI429798866	CG42260	CG42260 gene product from transcript CG42260-RB	This gene is referred to in FlyBase by the symbol Dmel\CG42260 (FBgn0259145). It is a protein_coding_gene from Drosophila melanogaster. Based on sequence similarity, it is predicted to have molecular function</span>: intracellular cyclic nucleotide activated cation channel activity. An electronic pipeline based on InterPro domains suggests that it is involved in the biological process</span>: tra…	0.0477725	0.000329713	1.83106	0.872682	1.83106	up	-1.61769	-0.693932	1.61769	down	-2.96209	-1.56661	2.96209	down	-0.00408045	-0.876762	0.689852	37614	NM_137871		chr2R:18632579-18632212///chr2R:18647756-18647697	GO:0005221|GO:0006812|GO:0017071|GO:0019935|GO:0055085	FBtr0330241	NM_137871	TC257545	FBgn0259145
A_09_P055496	CG42588	CG42588 gene product from transcript CG42588-RA	This gene is referred to in FlyBase by the symbol Dmel\CG42588 (FBgn0260965). It is a protein_coding_gene from Drosophila melanogaster. Its molecular function is unknown. There is experimental evidence that it is involved in the biological process</span>: neurogenesis. 8 alleles are reported. No phenotypic data is available. It has 2 annotated transcripts and 2 annotated polypeptides. Protein fea…	0.0399396	0.000241808	1.41823	0.504092	1.41823	up	-4.98571	-2.3178	4.98571	down	-7.07088	-2.82189	7.07088	down	-0.0274571	-0.531549	2.29034	39457///39457	NM_140347		chr3L:12814833-12814892	GO:0003674(molecular_function)|GO:0005575(cellular_component)|GO:0022008(neurogenesis)	FBtr0301717	NM_140347	TC221897	FBgn0260965
CUST_5699_PI429798866	CG42594	CG42594 gene product from transcript CG42594-RB	This gene is referred to in FlyBase by the symbol Dmel\CG42594 (FBgn0260971). It is a protein_coding_gene from Drosophila melanogaster. Based on sequence similarity, it is predicted to have molecular function</span>: potassium channel activity. Based on sequence similarity, it is predicted to be involved in the biological process</span>: potassium ion transport. 8 alleles are reported. No phenoty…	0.00802139	2.27129e-05	-2.49892	-1.3213	2.49892	down	2.4823	1.31168	2.4823	up	6.20308	2.63298	6.20308	up	-0.0492361	1.27207	-1.36092	8674091	NM_001169196		chrX:4798660-4798719	GO:0005267|GO:0006813|GO:0016021|GO:0071805	FBtr0301749	NM_001169196	TC230471	FBgn0260971
CUST_9707_PI429798866	CG42732	CG42732 gene product from transcript CG42732-RN	This gene is referred to in FlyBase by the symbol Dmel\CG42732 (FBgn0261698). It is a protein_coding_gene from Drosophila melanogaster. Based on sequence similarity, it is predicted to have molecular function</span>: potassium channel activity. There is experimental evidence that it is involved in the biological process</span>: neuron projection morphogenesis; neurogenesis. 11 alleles are reporte…	0.0288703	0.000138561	1.64341	0.716691	1.64341	up	-1.12702	-0.172518	1.12702	down	-1.85216	-0.889209	1.85216	down	0.0946411	-0.62205	0.267159	5740325	NM_001259313///NM_001201972		chr2R:6211676-6211556///chr2R:6222536-6222477///chr2R:6300347-6300288	GO:0005267|GO:0006813|GO:0015269|GO:0016020|GO:0022008|GO:0048812	FBtr0329938	NM_001259313///NM_001201972	TC234793///NP489429	FBgn0261698
CUST_9697_PI429798866	CG42732	CG42732 gene product from transcript CG42732-RN	This gene is referred to in FlyBase by the symbol Dmel\CG42732 (FBgn0261698). It is a protein_coding_gene from Drosophila melanogaster. Based on sequence similarity, it is predicted to have molecular function</span>: potassium channel activity. There is experimental evidence that it is involved in the biological process</span>: neuron projection morphogenesis; neurogenesis. 11 alleles are reporte…	0.0499731	0.000361449	1.61343	0.69013	1.61343	up	-1.12056	-0.164221	1.12056	down	-1.80795	-0.854351	1.80795	down	0.106085	-0.584045	0.270306	5740325	NM_001259313///NM_001201972		chr2R:6211676-6211556///chr2R:6222536-6222477///chr2R:6300347-6300288	GO:0005267|GO:0006813|GO:0015269|GO:0016020|GO:0022008|GO:0048812	FBtr0329872	NM_001259313///NM_001201972	TC234793///NP489429	FBgn0261698
CUST_320_PI429798866	CG4662	CG4662 gene product from transcript CG4662-RB	This gene is referred to in FlyBase by the symbol Dmel\CG4662 (FBgn0038735). It is a protein_coding_gene from Drosophila melanogaster. An electronic pipeline based on InterPro domains suggests that it has the molecular function</span>: calcium ion binding. The biological processes in which it is involved are not known. 5 alleles are reported. No phenotypic data is available. It has 6 annotated tr…	0.0354809	0.000202315	1.18092	0.239911	1.18092	up	-7.24981	-2.85794	7.24981	down	-8.56144	-3.09785	8.56144	down	-0.191271	-0.431181	2.66667	42357	NM_001275812///NM_001275814		chr3R:15679511-15679570///chr3R:15678586-15678645	GO:0005509	FBtr0335009	NM_001275812///NM_001275814	TC238789///TC243830	FBgn0038735
A_09_P007426	CG6329	CG6329 gene product from transcript CG6329-RA	This gene is referred to in FlyBase by the symbol Dmel\CG6329 (FBgn0033872). It is a protein_coding_gene from Drosophila melanogaster. Its molecular function is unknown. The biological processes in which it is involved are not known. 7 alleles are reported. No phenotypic data is available. It has 4 annotated transcripts and 4 annotated polypeptides. Summary of modENCODE Temporal Expression Profil…	0.0197064	7.80934e-05	-1.00767	-0.0110281	1.00767	down	-1.26642	-0.34076	1.26642	down	-1.25678	-0.329732	1.25678	down	-0.0613918	-0.0503637	0.279368	36529///36529	NM_166012		chr2R:9718759-9718818		FBtr0087635	NM_166012	TC239922	FBgn0033872
A_09_P072126	CG6330	CG6330 gene product from transcript CG6330-RB	This gene is referred to in FlyBase by the symbol Dmel\CG6330 (FBgn0039464). It is a protein_coding_gene from Drosophila melanogaster. Based on sequence similarity, it is predicted to have molecular function</span>: uridine phosphorylase activity. An electronic pipeline based on InterPro domains suggests that it is involved in the biological process</span>: nucleotide catabolic process; nucleosid…	0.0122785	3.91966e-05	1.16471	0.219965	1.16471	up	-1.28896	-0.366205	1.28896	down	-1.50126	-0.586171	1.50126	down	-0.0413186	-0.261284	0.324887	43240///43240	NM_170296		chr3R:22775907-22775848	GO:0004850(uridine phosphorylase activity)|GO:0005737(cytoplasm)|GO:0009116(nucleoside metabolic process)|GO:0009166(nucleotide catabolic process)|GO:0042332(gravitaxis)	FBtr0085084	NM_170296	TC253943	FBgn0039464
A_09_P217155	CG6675	CG6675 gene product from transcript CG6675-RB	This gene is referred to in FlyBase by the symbol Dmel\CG6675 (FBgn0032973). It is a protein_coding_gene from Drosophila melanogaster. Based on sequence similarity, it is predicted to have molecular function</span>: lipase activity. An electronic pipeline based on InterPro domains suggests that it is involved in the biological process</span>: lipid metabolic process. 3 alleles are reported. No ph…	0.0347771	0.00019677	1.54533	0.627913	1.54533	up	-13.5763	-3.76302	13.5763	down	-20.9798	-4.39093	20.9798	down	-0.0788183	-0.706731	3.6842	35439///35439	NM_136288		chr2L:22110283-22110342	GO:0005575(cellular_component)|GO:0016042(lipid catabolic process)|GO:0016298(lipase activity)	FBtr0299905	NM_136288	TC229272	FBgn0032973
A_09_P162980	CG7220	CG7220 gene product from transcript CG7220-RD	This gene is referred to in FlyBase by the symbol Dmel\CG7220 (FBgn0033544). It is a protein_coding_gene from Drosophila melanogaster. Based on sequence similarity, it is predicted to have molecular function</span>: ubiquitin-protein ligase activity. Based on sequence similarity, it is predicted to be involved in the biological process</span>: proteolysis. 10 alleles are reported. No phenotypic d…	0.0160028	5.67226e-05	1.89894	0.925196	1.89894	up	1.16749	0.223407	1.16749	up	-1.62652	-0.701789	1.62652	down	0.194153	-0.731043	-0.0292545	36129///36129	NM_165795		chr2R:6624468-6624591	GO:0004842(ubiquitin-protein ligase activity)|GO:0006508(proteolysis)	FBtr0088218	NM_165795	NP12807372	FBgn0033544
CUST_10598_PI429798866	CG7646	CG7646 gene product from transcript CG7646-RB	This gene is referred to in FlyBase by the symbol Dmel\CG7646 (FBgn0036926). It is a protein_coding_gene from Drosophila melanogaster. Based on sequence similarity, it is predicted to have molecular function</span>: calcium ion binding. The biological processes in which it is involved are not known. 4 alleles are reported. No phenotypic data is available. It has 2 annotated transcripts and 2 anno…	0.0104999	3.14383e-05	2.66286	1.41298	2.66286	up	1.09471	0.130551	1.09471	up	-2.43248	-1.28243	2.43248	down	0.0546557	-1.35832	-0.0758953	40187	NM_176364///NM_140910		chr3L:19987919-19987978///chr3L:19987981-19988040///chr3L:19986396-19988506	GO:0005509	FBtr0074901	NM_176364///NM_140910	TC236529///TC241700	FBgn0036926
CUST_10599_PI429798866	CG7646	CG7646 gene product from transcript CG7646-RB	This gene is referred to in FlyBase by the symbol Dmel\CG7646 (FBgn0036926). It is a protein_coding_gene from Drosophila melanogaster. Based on sequence similarity, it is predicted to have molecular function</span>: calcium ion binding. The biological processes in which it is involved are not known. 4 alleles are reported. No phenotypic data is available. It has 2 annotated transcripts and 2 anno…	0.0193613	7.54469e-05	2.56616	1.35961	2.56616	up	1.06455	0.0902501	1.06455	up	-2.41055	-1.26936	2.41055	down	0.176681	-1.18293	0.0864311	40187	NM_176364///NM_140910		chr3L:19987919-19987978///chr3L:19987981-19988040///chr3L:19986396-19988506	GO:0005509	FBtr0074901	NM_176364///NM_140910	TC236529///TC241700	FBgn0036926
CUST_10600_PI429798866	CG7646	CG7646 gene product from transcript CG7646-RB	This gene is referred to in FlyBase by the symbol Dmel\CG7646 (FBgn0036926). It is a protein_coding_gene from Drosophila melanogaster. Based on sequence similarity, it is predicted to have molecular function</span>: calcium ion binding. The biological processes in which it is involved are not known. 4 alleles are reported. No phenotypic data is available. It has 2 annotated transcripts and 2 anno…	0.0442509	0.000292797	2.9207	1.54631	2.9207	up	1.31884	0.399268	1.31884	up	-2.2146	-1.14705	2.2146	down	0.263846	-1.28247	-0.135422	40187	NM_176364///NM_140910		chr3L:19987919-19987978///chr3L:19987981-19988040///chr3L:19986396-19988506	GO:0005509	FBtr0074901	NM_176364///NM_140910	TC236529///TC241700	FBgn0036926
A_09_P007506	CG8067	CG8067 gene product from transcript CG8067-RB	This gene is referred to in FlyBase by the symbol Dmel\CG8067 (FBgn0033891). It is a protein_coding_gene from Drosophila melanogaster. An electronic pipeline based on InterPro domains suggests that it has the molecular function</span>: methyltransferase activity. An electronic pipeline based on InterPro domains suggests that it is involved in the biological process</span>: metabolic process. 5 al…	0.0434022	0.000284749	-2.65048	-1.40625	2.65048	down	-1.43661	-0.522667	1.43661	down	1.84496	0.883587	1.84496	up	-0.602567	0.803688	-0.0798999	36552///36552	NM_001274031		chr2R:9872302-9872361	GO:0005575(cellular_component)|GO:0008152(metabolic process)|GO:0008168(methyltransferase activity)	FBtr0087595	NM_001274031		FBgn0033891
A_09_P025361	CG8229	CG8229 gene product from transcript CG8229-RE	This gene is referred to in FlyBase by the symbol Dmel\CG8229 (FBgn0033356). It is a protein_coding_gene from Drosophila melanogaster. Its molecular function is unknown. The biological processes in which it is involved are not known. 3 alleles are reported. No phenotypic data is available. It has 2 annotated transcripts and 2 annotated polypeptides. Summary of modENCODE Temporal Expression Profil…	0.0347771	0.000196268	-1.37198	-0.456263	1.37198	down	-1.60527	-0.68282	1.60527	down	-1.17004	-0.226557	1.17004	down	-0.335075	0.121189	0.347746	35898///35898	NM_165638		chr2R:4837098-4837039	GO:0032783(ELL-EAF complex)	FBtr0290278	NM_165638	TC231208	FBgn0033356
A_09_P008101	CG8314	CG8314 gene product from transcript CG8314-RA	This gene is referred to in FlyBase by the symbol Dmel\CG8314 (FBgn0034057). It is a protein_coding_gene from Drosophila melanogaster. Based on sequence similarity, it is predicted to have molecular function</span>: protein-cysteine S-palmitoleyltransferase activity. Based on sequence similarity, it is predicted to be involved in the biological process</span>: protein palmitoylation. 3 alleles ar…	0.0378136	0.000223109	-2.53266	-1.34065	2.53266	down	-1.67359	-0.742942	1.67359	down	1.51331	0.597709	1.51331	up	-0.630684	0.709967	0.112258	36757///36757	NM_137226		chr2R:11877249-11877190	GO:0005794(Golgi apparatus)|GO:0008270(zinc ion binding)|GO:0018345(protein palmitoylation)|GO:0019706(protein-cysteine S-palmitoleyltransferase activity)	FBtr0087268	NM_137226	TC230116	FBgn0034057
A_09_P063686	CG8620	CG8620 gene product from transcript CG8620-RA	This gene is referred to in FlyBase by the symbol Dmel\CG8620 (FBgn0040837). It is a protein_coding_gene from Drosophila melanogaster. Its molecular function is unknown. The biological processes in which it is involved are not known. 2 alleles are reported. No phenotypic data is available. It has 2 annotated transcripts and 2 annotated polypeptides. Summary of modENCODE Temporal Expression Profil…	0.00589602	1.12559e-05	1.88783	0.916731	1.88783	up	7.89914	2.9817	7.89914	up	4.18424	2.06497	4.18424	up	0.876213	-0.0405175	-2.10548	50310///50310	NM_001144423		chr3L:7151890-7151949		FBtr0076918	NM_001144423	TC234205	FBgn0040837
A_09_P118660	CG9674	CG9674 gene product from transcript CG9674-RD	This gene is referred to in FlyBase by the symbol Dmel\CG9674 (FBgn0036663). It is a protein_coding_gene from Drosophila melanogaster. Based on sequence similarity, it is predicted to have molecular function</span>: glutamate synthase (NADPH) activity. An electronic pipeline based on InterPro domains suggests that it is involved in the biological process</span>: oxidation-reduction process; gluta…	0.0161646	5.97396e-05	3.08553	1.62552	3.08553	up	1.03463	0.0491131	1.03463	up	-2.98226	-1.5764	2.98226	down	0.0550203	-1.5705	0.00590725	39878///39878	NM_176339		chr3L:16781041-16780982	GO:0004355(glutamate synthase (NADPH) activity)|GO:0005506(iron ion binding)|GO:0006537(glutamate biosynthetic process)|GO:0010181(FMN binding)|GO:0016040(glutamate synthase (NADH) activity)|GO:0050660(flavin adenine dinucleotide binding)|GO:0051536(iron-sulfur cluster binding)|GO:0055114(oxidation-reduction process)	FBtr0075344	NM_176339	TC234489	FBgn0036663
A_09_P026661	CG9826	CG9826 gene product from transcript CG9826-RB	This gene is referred to in FlyBase by the symbol Dmel\CG9826 (FBgn0034784). It is a protein_coding_gene from Drosophila melanogaster. Based on sequence similarity, it is predicted to have molecular function</span>: high affinity inorganic phosphate:sodium symporter activity. An electronic pipeline based on InterPro domains suggests that it is involved in the biological process</span>: transmembr…	0.0206855	8.51399e-05	1.79489	0.843898	1.79489	up	-4.21368	-2.07508	4.21368	down	-7.5631	-2.91898	7.5631	down	-0.20425	-1.04815	1.87083	37625///37625	NM_137880		chr2R:18729569-18729628	GO:0005316(high affinity inorganic phosphate:sodium symporter activity)|GO:0016021(integral to membrane)|GO:0055085(transmembrane transport)	FBtr0071894	NM_137880	TC228928	FBgn0034784
A_09_P142601	CG9850	CG9850 gene product from transcript CG9850-RA	This gene is referred to in FlyBase by the symbol Dmel\CG9850 (FBgn0034903). It is a protein_coding_gene from Drosophila melanogaster. An electronic pipeline based on InterPro domains suggests that it has the molecular function</span>: metalloendopeptidase activity. It is reported to be involved in the biological process</span>: cell proliferation. 12 alleles are reported. No phenotypic data is a…	0.00589602	5.22967e-06	1.37721	0.461748	1.37721	up	9.27338	3.21309	9.27338	up	6.73346	2.75135	6.73346	up	0.565375	0.103628	-2.64772	37762///37762	NM_001144274		chr2R:19641245-19641237	GO:0004222(metalloendopeptidase activity)|GO:0005575(cellular_component)|GO:0006508(proteolysis)|GO:0008283(cell proliferation)	FBtr0290120	NM_001144274	TC239921	FBgn0034903
A_09_P123720	cm	carmine	carmine [Source:FlyBase gene name;Acc:FBgn0000330] [FBtr0071033]	0.0290419	0.000142258	-1.71005	-0.774041	1.71005	down	-1.30862	-0.388048	1.30862	down	1.30676	0.385993	1.30676	up	-0.475288	0.298753	-0.08724	31647///31647	NM_176700		chrX:6903417-6903358	GO:0003674(molecular_function)|GO:0006727(ommochrome biosynthetic process)|GO:0006886(intracellular protein transport)|GO:0006887(exocytosis)|GO:0006897(endocytosis)|GO:0006901(vesicle coating)|GO:0007040(lysosome organization)|GO:0007220(Notch receptor processing)|GO:0007269(neurotransmitter secretion)|GO:0008021(synaptic vesicle)|GO:0008340(determination of adult lifespan)|GO:0016183(synaptic v…	FBtr0071033	NM_176700	TC229149	FBgn0000330
CUST_2793_PI429798866	Cow			0.0307349	0.000158337	1.10809	0.148072	1.10809	up	-1.32661	-0.407743	1.32661	down	-1.47	-0.555815	1.47	down	-0.0233232	-0.171395	0.38442						FBtr0302023
A_09_P014321	Cpr66D	Cuticular protein 66D	Cuticular protein 66D [Source:FlyBase gene name;Acc:FBgn0052029] [FBtr0076567]	0.00589602	2.81403e-06	187.869	7.55358	187.869	up	20.7636	4.37598	20.7636	up	-9.04801	-3.1776	9.04801	down	3.40096	-4.15262	-0.975024	38990///38990	NM_168288		chr3L:8636569-8636628	GO:0005214(structural constituent of chitin-based cuticle)|GO:0008010(structural constituent of chitin-based larval cuticle)	FBtr0076567	NM_168288	TC231306	FBgn0052029
A_09_P189326	CR40597	ribosomal RNA	Drosophila melanogaster ribosomal RNA (CR40597), rRNA [NR_004028]	0.00576464	2.53826e-07	1.27244	0.347597	1.27244	up	15.7131	3.9739	15.7131	up	12.3488	3.6263	12.3488	up	0.414944	0.0673472	-3.55896	5740447///5740447	NR_004028		chrUextra:009701497-009701438		NR_004028	NR_004028	TC243468
A_09_P022126	dgt2	dim gamma-tubulin 2	dim gamma-tubulin 2 [Source:FlyBase gene name;Acc:FBgn0032390] [FBtr0080285]	0.00589602	2.7993e-06	1.43806	0.524123	1.43806	up	5.46992	2.45152	5.46992	up	3.80368	1.9274	3.80368	up	0.588195	0.0640717	-1.86333	34610///34610	NM_135687		chr2L:11990753-11990812	GO:0005515(protein binding)|GO:0005819(spindle)|GO:0005875(microtubule associated complex)|GO:0007052(mitotic spindle organization)|GO:0008017(microtubule binding)|GO:0031122(cytoplasmic microtubule organization)|GO:0043234(protein complex)|GO:0070652(HAUS complex)	FBtr0080285	NM_135687	TC227266	FBgn0032390
A_09_P090210	dm	diminutive	diminutive [Source:FlyBase gene name;Acc:FBgn0262656] [FBtr0070525]///diminutive [Source:FlyBase gene name;Acc:FBgn0262656] [FBtr0331605]	0.0161646	5.88512e-05	1.14793	0.199032	1.14793	up	1.50669	0.591387	1.50669	up	1.31253	0.392354	1.31253	up	0.212209	0.0131763	-0.379178	31310///31310	NM_001272275		chrX:3281594-3281653	GO:0001558(regulation of cell growth)|GO:0003677(DNA binding)|GO:0003700(sequence-specific DNA binding transcription factor activity)|GO:0005515(protein binding)|GO:0005634(nucleus)|GO:0006355(regulation of transcription, DNA-dependent)|GO:0008283(cell proliferation)|GO:0008361(regulation of cell size)|GO:0009792(embryo development ending in birth or egg hatching)|GO:0009880(embryonic pattern spe…	FBtr0331605	NM_001272275	TC254706	FBgn0262656
CUST_1526_PI429798866	dp	dumpy	dumpy [Source:FlyBase gene name;Acc:FBgn0053196] [FBtr0332346]///dumpy [Source:FlyBase gene name;Acc:FBgn0053196] [FBtr0332345]	0.00589602	1.09439e-05	1.60453	0.682148	1.60453	up	10.0912	3.33502	10.0912	up	6.28918	2.65287	6.28918	up	0.581764	-0.100384	-2.75326	318824	NM_001273103///NM_001273104		chr2L:4477713-4477654///chr2L:4479553-4479494	GO:0004519|GO:0004867|GO:0005201|GO:0005509|GO:0005578|GO:0007424|GO:0007475|GO:0008362|GO:0031012|GO:0040005|GO:0046331|GO:0051539	FBtr0332344	NM_001273103///NM_001273104	TC244771///TC221524	FBgn0053196
CUST_1507_PI429798866	dp	dumpy	dumpy [Source:FlyBase gene name;Acc:FBgn0053196] [FBtr0332346]///dumpy [Source:FlyBase gene name;Acc:FBgn0053196] [FBtr0332345]	0.00589602	8.00388e-06	1.54188	0.624686	1.54188	up	10.9098	3.44756	10.9098	up	7.07568	2.82287	7.07568	up	0.561072	-0.0636134	-2.88648	318824	NM_001273103///NM_001273104		chr2L:4477713-4477654///chr2L:4479553-4479494	GO:0004519|GO:0004867|GO:0005201|GO:0005509|GO:0005578|GO:0007424|GO:0007475|GO:0008362|GO:0031012|GO:0040005|GO:0046331|GO:0051539	FBtr0305145	NM_001273103///NM_001273104	TC244771///TC221524	FBgn0053196
CUST_1615_PI429798866	dp	dumpy	dumpy [Source:FlyBase gene name;Acc:FBgn0053196] [FBtr0332346]///dumpy [Source:FlyBase gene name;Acc:FBgn0053196] [FBtr0332345]	0.00589602	1.22017e-05	1.56369	0.644958	1.56369	up	9.93204	3.31209	9.93204	up	6.35166	2.66713	6.35166	up	0.580895	-0.0640622	-2.73119	318824	NM_001273103///NM_001273104		chr2L:4477713-4477654///chr2L:4479553-4479494	GO:0004519|GO:0004867|GO:0005201|GO:0005509|GO:0005578|GO:0007424|GO:0007475|GO:0008362|GO:0031012|GO:0040005|GO:0046331|GO:0051539	FBtr0332353	NM_001273103///NM_001273104	TC244771///TC221524	FBgn0053196
CUST_1613_PI429798866	dp	dumpy	dumpy [Source:FlyBase gene name;Acc:FBgn0053196] [FBtr0332346]///dumpy [Source:FlyBase gene name;Acc:FBgn0053196] [FBtr0332345]	0.00589602	1.04089e-05	1.58284	0.662519	1.58284	up	8.33021	3.05835	8.33021	up	5.26281	2.39583	5.26281	up	0.579882	-0.0826372	-2.47847	318824	NM_001273103///NM_001273104		chr2L:4477713-4477654///chr2L:4479553-4479494	GO:0004519|GO:0004867|GO:0005201|GO:0005509|GO:0005578|GO:0007424|GO:0007475|GO:0008362|GO:0031012|GO:0040005|GO:0046331|GO:0051539	FBtr0332353	NM_001273103///NM_001273104	TC244771///TC221524	FBgn0053196
CUST_1619_PI429798866	dp	dumpy	dumpy [Source:FlyBase gene name;Acc:FBgn0053196] [FBtr0332346]///dumpy [Source:FlyBase gene name;Acc:FBgn0053196] [FBtr0332345]	0.00589602	1.14799e-05	1.61545	0.69194	1.61545	up	11.1515	3.47916	11.1515	up	6.90299	2.78722	6.90299	up	0.621007	-0.0709332	-2.85815	318824	NM_001273103///NM_001273104		chr2L:4477713-4477654///chr2L:4479553-4479494	GO:0004519|GO:0004867|GO:0005201|GO:0005509|GO:0005578|GO:0007424|GO:0007475|GO:0008362|GO:0031012|GO:0040005|GO:0046331|GO:0051539	FBtr0332353	NM_001273103///NM_001273104	TC244771///TC221524	FBgn0053196
CUST_1549_PI429798866	dp	dumpy	dumpy [Source:FlyBase gene name;Acc:FBgn0053196] [FBtr0332346]///dumpy [Source:FlyBase gene name;Acc:FBgn0053196] [FBtr0332345]	0.00589602	1.09815e-05	1.61058	0.687578	1.61058	up	11.7065	3.54924	11.7065	up	7.26852	2.86166	7.26852	up	0.607164	-0.0804138	-2.94208	318824	NM_001273103///NM_001273104		chr2L:4477713-4477654///chr2L:4479553-4479494	GO:0004519|GO:0004867|GO:0005201|GO:0005509|GO:0005578|GO:0007424|GO:0007475|GO:0008362|GO:0031012|GO:0040005|GO:0046331|GO:0051539	FBtr0332346	NM_001273103///NM_001273104	TC244771///TC221524	FBgn0053196
CUST_1550_PI429798866	dp	dumpy	dumpy [Source:FlyBase gene name;Acc:FBgn0053196] [FBtr0332346]///dumpy [Source:FlyBase gene name;Acc:FBgn0053196] [FBtr0332345]	0.00589602	1.17033e-05	1.65663	0.728253	1.65663	up	11.667	3.54436	11.667	up	7.04257	2.8161	7.04257	up	0.653326	-0.0749276	-2.89103	318824	NM_001273103///NM_001273104		chr2L:4477713-4477654///chr2L:4479553-4479494	GO:0004519|GO:0004867|GO:0005201|GO:0005509|GO:0005578|GO:0007424|GO:0007475|GO:0008362|GO:0031012|GO:0040005|GO:0046331|GO:0051539	FBtr0332346	NM_001273103///NM_001273104	TC244771///TC221524	FBgn0053196
CUST_1557_PI429798866	dp	dumpy	dumpy [Source:FlyBase gene name;Acc:FBgn0053196] [FBtr0332346]///dumpy [Source:FlyBase gene name;Acc:FBgn0053196] [FBtr0332345]	0.00589602	8.61649e-06	1.60863	0.685829	1.60863	up	9.8627	3.30198	9.8627	up	6.13113	2.61615	6.13113	up	0.599988	-0.085841	-2.70199	318824	NM_001273103///NM_001273104		chr2L:4477713-4477654///chr2L:4479553-4479494	GO:0004519|GO:0004867|GO:0005201|GO:0005509|GO:0005578|GO:0007424|GO:0007475|GO:0008362|GO:0031012|GO:0040005|GO:0046331|GO:0051539	FBtr0332347	NM_001273103///NM_001273104	TC244771///TC221524	FBgn0053196
CUST_1637_PI429798866	dp	dumpy	dumpy [Source:FlyBase gene name;Acc:FBgn0053196] [FBtr0332346]///dumpy [Source:FlyBase gene name;Acc:FBgn0053196] [FBtr0332345]	0.00589602	9.43773e-06	1.57118	0.651852	1.57118	up	11.2659	3.49389	11.2659	up	7.17031	2.84204	7.17031	up	0.621732	-0.0301208	-2.87216	318824	NM_001273103///NM_001273104		chr2L:4477713-4477654///chr2L:4479553-4479494	GO:0004519|GO:0004867|GO:0005201|GO:0005509|GO:0005578|GO:0007424|GO:0007475|GO:0008362|GO:0031012|GO:0040005|GO:0046331|GO:0051539	FBtr0332355	NM_001273103///NM_001273104	TC244771///TC221524	FBgn0053196
CUST_1516_PI429798866	dp	dumpy	dumpy [Source:FlyBase gene name;Acc:FBgn0053196] [FBtr0332346]///dumpy [Source:FlyBase gene name;Acc:FBgn0053196] [FBtr0332345]	0.00589602	8.27238e-06	1.58768	0.666918	1.58768	up	9.85003	3.30013	9.85003	up	6.20405	2.63321	6.20405	up	0.62777	-0.0391477	-2.67236	318824	NM_001273103///NM_001273104		chr2L:4477713-4477654///chr2L:4479553-4479494	GO:0004519|GO:0004867|GO:0005201|GO:0005509|GO:0005578|GO:0007424|GO:0007475|GO:0008362|GO:0031012|GO:0040005|GO:0046331|GO:0051539	FBtr0332343	NM_001273103///NM_001273104	TC244771///TC221524	FBgn0053196
CUST_1501_PI429798866	dp	dumpy	dumpy [Source:FlyBase gene name;Acc:FBgn0053196] [FBtr0332346]///dumpy [Source:FlyBase gene name;Acc:FBgn0053196] [FBtr0332345]	0.00589602	1.04232e-05	1.55679	0.638573	1.55679	up	8.61627	3.10706	8.61627	up	5.53464	2.46849	5.53464	up	0.556101	-0.0824721	-2.55096	318824	NM_001273103///NM_001273104		chr2L:4477713-4477654///chr2L:4479553-4479494	GO:0004519|GO:0004867|GO:0005201|GO:0005509|GO:0005578|GO:0007424|GO:0007475|GO:0008362|GO:0031012|GO:0040005|GO:0046331|GO:0051539	FBtr0305145	NM_001273103///NM_001273104	TC244771///TC221524	FBgn0053196
CUST_1515_PI429798866	dp	dumpy	dumpy [Source:FlyBase gene name;Acc:FBgn0053196] [FBtr0332346]///dumpy [Source:FlyBase gene name;Acc:FBgn0053196] [FBtr0332345]	0.00589602	6.72426e-06	1.59856	0.676777	1.59856	up	9.93075	3.3119	9.93075	up	6.21229	2.63513	6.21229	up	0.614478	-0.0622986	-2.69742	318824	NM_001273103///NM_001273104		chr2L:4477713-4477654///chr2L:4479553-4479494	GO:0004519|GO:0004867|GO:0005201|GO:0005509|GO:0005578|GO:0007424|GO:0007475|GO:0008362|GO:0031012|GO:0040005|GO:0046331|GO:0051539	FBtr0332343	NM_001273103///NM_001273104	TC244771///TC221524	FBgn0053196
CUST_1527_PI429798866	dp	dumpy	dumpy [Source:FlyBase gene name;Acc:FBgn0053196] [FBtr0332346]///dumpy [Source:FlyBase gene name;Acc:FBgn0053196] [FBtr0332345]	0.00589602	7.75342e-06	1.58337	0.662997	1.58337	up	10.5214	3.39525	10.5214	up	6.64493	2.73225	6.64493	up	0.553034	-0.109963	-2.84222	318824	NM_001273103///NM_001273104		chr2L:4477713-4477654///chr2L:4479553-4479494	GO:0004519|GO:0004867|GO:0005201|GO:0005509|GO:0005578|GO:0007424|GO:0007475|GO:0008362|GO:0031012|GO:0040005|GO:0046331|GO:0051539	FBtr0332344	NM_001273103///NM_001273104	TC244771///TC221524	FBgn0053196
CUST_1636_PI429798866	dp	dumpy	dumpy [Source:FlyBase gene name;Acc:FBgn0053196] [FBtr0332346]///dumpy [Source:FlyBase gene name;Acc:FBgn0053196] [FBtr0332345]	0.00589602	1.0456e-05	1.60673	0.684131	1.60673	up	8.77988	3.1342	8.77988	up	5.46443	2.45007	5.46443	up	0.609066	-0.0750649	-2.52514	318824	NM_001273103///NM_001273104		chr2L:4477713-4477654///chr2L:4479553-4479494	GO:0004519|GO:0004867|GO:0005201|GO:0005509|GO:0005578|GO:0007424|GO:0007475|GO:0008362|GO:0031012|GO:0040005|GO:0046331|GO:0051539	FBtr0332355	NM_001273103///NM_001273104	TC244771///TC221524	FBgn0053196
CUST_1514_PI429798866	dp	dumpy	dumpy [Source:FlyBase gene name;Acc:FBgn0053196] [FBtr0332346]///dumpy [Source:FlyBase gene name;Acc:FBgn0053196] [FBtr0332345]	0.00589602	9.29966e-06	1.57509	0.655437	1.57509	up	10.1532	3.34386	10.1532	up	6.44607	2.68842	6.44607	up	0.589751	-0.0656864	-2.75411	318824	NM_001273103///NM_001273104		chr2L:4477713-4477654///chr2L:4479553-4479494	GO:0004519|GO:0004867|GO:0005201|GO:0005509|GO:0005578|GO:0007424|GO:0007475|GO:0008362|GO:0031012|GO:0040005|GO:0046331|GO:0051539	FBtr0332343	NM_001273103///NM_001273104	TC244771///TC221524	FBgn0053196
CUST_1638_PI429798866	dp	dumpy	dumpy [Source:FlyBase gene name;Acc:FBgn0053196] [FBtr0332346]///dumpy [Source:FlyBase gene name;Acc:FBgn0053196] [FBtr0332345]	0.00589602	9.87646e-06	1.57131	0.651969	1.57131	up	10.9132	3.448	10.9132	up	6.94526	2.79603	6.94526	up	0.598382	-0.0535873	-2.84962	318824	NM_001273103///NM_001273104		chr2L:4477713-4477654///chr2L:4479553-4479494	GO:0004519|GO:0004867|GO:0005201|GO:0005509|GO:0005578|GO:0007424|GO:0007475|GO:0008362|GO:0031012|GO:0040005|GO:0046331|GO:0051539	FBtr0332355	NM_001273103///NM_001273104	TC244771///TC221524	FBgn0053196
CUST_1508_PI429798866	dp	dumpy	dumpy [Source:FlyBase gene name;Acc:FBgn0053196] [FBtr0332346]///dumpy [Source:FlyBase gene name;Acc:FBgn0053196] [FBtr0332345]	0.00589602	1.21225e-05	1.60886	0.686035	1.60886	up	10.4606	3.38689	10.4606	up	6.50188	2.70086	6.50188	up	0.557917	-0.128118	-2.82898	318824	NM_001273103///NM_001273104		chr2L:4477713-4477654///chr2L:4479553-4479494	GO:0004519|GO:0004867|GO:0005201|GO:0005509|GO:0005578|GO:0007424|GO:0007475|GO:0008362|GO:0031012|GO:0040005|GO:0046331|GO:0051539	FBtr0305145	NM_001273103///NM_001273104	TC244771///TC221524	FBgn0053196
CUST_1487_PI429798866	dp	dumpy	dumpy [Source:FlyBase gene name;Acc:FBgn0053196] [FBtr0332346]///dumpy [Source:FlyBase gene name;Acc:FBgn0053196] [FBtr0332345]	0.00589602	9.30034e-06	1.57915	0.659152	1.57915	up	9.78393	3.29041	9.78393	up	6.19567	2.63126	6.19567	up	0.551888	-0.107265	-2.73853	318824	NM_001273103///NM_001273104		chr2L:4477713-4477654///chr2L:4479553-4479494	GO:0004519|GO:0004867|GO:0005201|GO:0005509|GO:0005578|GO:0007424|GO:0007475|GO:0008362|GO:0031012|GO:0040005|GO:0046331|GO:0051539	FBtr0305141	NM_001273103///NM_001273104	TC244771///TC221524	FBgn0053196
CUST_1618_PI429798866	dp	dumpy	dumpy [Source:FlyBase gene name;Acc:FBgn0053196] [FBtr0332346]///dumpy [Source:FlyBase gene name;Acc:FBgn0053196] [FBtr0332345]	0.00589602	5.60907e-06	1.58432	0.663861	1.58432	up	11.4705	3.51986	11.4705	up	7.24004	2.856	7.24004	up	0.590288	-0.0735731	-2.92957	318824	NM_001273103///NM_001273104		chr2L:4477713-4477654///chr2L:4479553-4479494	GO:0004519|GO:0004867|GO:0005201|GO:0005509|GO:0005578|GO:0007424|GO:0007475|GO:0008362|GO:0031012|GO:0040005|GO:0046331|GO:0051539	FBtr0332353	NM_001273103///NM_001273104	TC244771///TC221524	FBgn0053196
A_09_P017076	dp	dumpy	dumpy [Source:FlyBase gene name;Acc:FBgn0053196] [FBtr0332346]///dumpy [Source:FlyBase gene name;Acc:FBgn0053196] [FBtr0332345]	0.00589602	1.13592e-05	1.60748	0.684798	1.60748	up	9.62953	3.26747	9.62953	up	5.99046	2.58267	5.99046	up	0.581301	-0.103497	-2.68616	318824///318824	NM_001273104		chr2L:4479553-4479494	GO:0004519(endonuclease activity)|GO:0004867(serine-type endopeptidase inhibitor activity)|GO:0005201(extracellular matrix structural constituent)|GO:0005509(calcium ion binding)|GO:0005578(proteinaceous extracellular matrix)|GO:0007424(open tracheal system development)|GO:0007475(apposition of dorsal and ventral imaginal disc-derived wing surfaces)|GO:0008362(chitin-based embryonic cuticle biosy…	FBtr0332346	NM_001273104	TC221524	FBgn0053196
CUST_1541_PI429798866	dp	dumpy	dumpy [Source:FlyBase gene name;Acc:FBgn0053196] [FBtr0332346]///dumpy [Source:FlyBase gene name;Acc:FBgn0053196] [FBtr0332345]	0.00589602	1.21468e-05	1.58424	0.663794	1.58424	up	9.39428	3.23178	9.39428	up	5.92982	2.56799	5.92982	up	0.627957	-0.0358376	-2.60383	318824	NM_001273103///NM_001273104		chr2L:4477713-4477654///chr2L:4479553-4479494	GO:0004519|GO:0004867|GO:0005201|GO:0005509|GO:0005578|GO:0007424|GO:0007475|GO:0008362|GO:0031012|GO:0040005|GO:0046331|GO:0051539	FBtr0332346	NM_001273103///NM_001273104	TC244771///TC221524	FBgn0053196
CUST_1517_PI429798866	dp	dumpy	dumpy [Source:FlyBase gene name;Acc:FBgn0053196] [FBtr0332346]///dumpy [Source:FlyBase gene name;Acc:FBgn0053196] [FBtr0332345]	0.00589602	6.84446e-06	1.58533	0.664788	1.58533	up	10.5119	3.39395	10.5119	up	6.6307	2.72916	6.6307	up	0.550087	-0.114701	-2.84386	318824	NM_001273103///NM_001273104		chr2L:4477713-4477654///chr2L:4479553-4479494	GO:0004519|GO:0004867|GO:0005201|GO:0005509|GO:0005578|GO:0007424|GO:0007475|GO:0008362|GO:0031012|GO:0040005|GO:0046331|GO:0051539	FBtr0332343	NM_001273103///NM_001273104	TC244771///TC221524	FBgn0053196
CUST_1631_PI429798866	dp	dumpy	dumpy [Source:FlyBase gene name;Acc:FBgn0053196] [FBtr0332346]///dumpy [Source:FlyBase gene name;Acc:FBgn0053196] [FBtr0332345]	0.00589602	8.05543e-06	1.68034	0.748753	1.68034	up	9.78197	3.29013	9.78197	up	5.82143	2.54137	5.82143	up	0.645381	-0.103372	-2.64474	318824	NM_001273103///NM_001273104		chr2L:4477713-4477654///chr2L:4479553-4479494	GO:0004519|GO:0004867|GO:0005201|GO:0005509|GO:0005578|GO:0007424|GO:0007475|GO:0008362|GO:0031012|GO:0040005|GO:0046331|GO:0051539	FBtr0332355	NM_001273103///NM_001273104	TC244771///TC221524	FBgn0053196
CUST_1484_PI429798866	dp	dumpy	dumpy [Source:FlyBase gene name;Acc:FBgn0053196] [FBtr0332346]///dumpy [Source:FlyBase gene name;Acc:FBgn0053196] [FBtr0332345]	0.00589602	1.13187e-05	1.51698	0.601203	1.51698	up	10.7444	3.42552	10.7444	up	7.08276	2.82431	7.08276	up	0.587505	-0.0136984	-2.83801	318824	NM_001273103///NM_001273104		chr2L:4477713-4477654///chr2L:4479553-4479494	GO:0004519|GO:0004867|GO:0005201|GO:0005509|GO:0005578|GO:0007424|GO:0007475|GO:0008362|GO:0031012|GO:0040005|GO:0046331|GO:0051539	FBtr0305141	NM_001273103///NM_001273104	TC244771///TC221524	FBgn0053196
CUST_1553_PI429798866	dp	dumpy	dumpy [Source:FlyBase gene name;Acc:FBgn0053196] [FBtr0332346]///dumpy [Source:FlyBase gene name;Acc:FBgn0053196] [FBtr0332345]	0.00589602	9.13336e-06	1.56694	0.647954	1.56694	up	9.96665	3.31711	9.96665	up	6.36056	2.66915	6.36056	up	0.583902	-0.0640517	-2.73321	318824	NM_001273103///NM_001273104		chr2L:4477713-4477654///chr2L:4479553-4479494	GO:0004519|GO:0004867|GO:0005201|GO:0005509|GO:0005578|GO:0007424|GO:0007475|GO:0008362|GO:0031012|GO:0040005|GO:0046331|GO:0051539	FBtr0332347	NM_001273103///NM_001273104	TC244771///TC221524	FBgn0053196
CUST_1505_PI429798866	dp	dumpy	dumpy [Source:FlyBase gene name;Acc:FBgn0053196] [FBtr0332346]///dumpy [Source:FlyBase gene name;Acc:FBgn0053196] [FBtr0332345]	0.00589602	6.42641e-06	1.57696	0.65715	1.57696	up	9.96818	3.31733	9.96818	up	6.32112	2.66018	6.32112	up	0.637386	-0.0197635	-2.67994	318824	NM_001273103///NM_001273104		chr2L:4477713-4477654///chr2L:4479553-4479494	GO:0004519|GO:0004867|GO:0005201|GO:0005509|GO:0005578|GO:0007424|GO:0007475|GO:0008362|GO:0031012|GO:0040005|GO:0046331|GO:0051539	FBtr0305145	NM_001273103///NM_001273104	TC244771///TC221524	FBgn0053196
CUST_1488_PI429798866	dp	dumpy	dumpy [Source:FlyBase gene name;Acc:FBgn0053196] [FBtr0332346]///dumpy [Source:FlyBase gene name;Acc:FBgn0053196] [FBtr0332345]	0.00589602	7.34285e-06	1.60027	0.67832	1.60027	up	11.3088	3.49937	11.3088	up	7.06677	2.82105	7.06677	up	0.621137	-0.0571826	-2.87823	318824	NM_001273103///NM_001273104		chr2L:4477713-4477654///chr2L:4479553-4479494	GO:0004519|GO:0004867|GO:0005201|GO:0005509|GO:0005578|GO:0007424|GO:0007475|GO:0008362|GO:0031012|GO:0040005|GO:0046331|GO:0051539	FBtr0305141	NM_001273103///NM_001273104	TC244771///TC221524	FBgn0053196
CUST_1524_PI429798866	dp	dumpy	dumpy [Source:FlyBase gene name;Acc:FBgn0053196] [FBtr0332346]///dumpy [Source:FlyBase gene name;Acc:FBgn0053196] [FBtr0332345]	0.00589602	8.88161e-06	1.55909	0.640703	1.55909	up	10.0616	3.33079	10.0616	up	6.45351	2.69008	6.45351	up	0.619164	-0.0215381	-2.71162	318824	NM_001273103///NM_001273104		chr2L:4477713-4477654///chr2L:4479553-4479494	GO:0004519|GO:0004867|GO:0005201|GO:0005509|GO:0005578|GO:0007424|GO:0007475|GO:0008362|GO:0031012|GO:0040005|GO:0046331|GO:0051539	FBtr0332344	NM_001273103///NM_001273104	TC244771///TC221524	FBgn0053196
CUST_1616_PI429798866	dp	dumpy	dumpy [Source:FlyBase gene name;Acc:FBgn0053196] [FBtr0332346]///dumpy [Source:FlyBase gene name;Acc:FBgn0053196] [FBtr0332345]	0.00589602	6.4628e-06	1.59896	0.677133	1.59896	up	10.7401	3.42494	10.7401	up	6.71695	2.74781	6.71695	up	0.604262	-0.0728719	-2.82068	318824	NM_001273103///NM_001273104		chr2L:4477713-4477654///chr2L:4479553-4479494	GO:0004519|GO:0004867|GO:0005201|GO:0005509|GO:0005578|GO:0007424|GO:0007475|GO:0008362|GO:0031012|GO:0040005|GO:0046331|GO:0051539	FBtr0332353	NM_001273103///NM_001273104	TC244771///TC221524	FBgn0053196
CUST_1486_PI429798866	dp	dumpy	dumpy [Source:FlyBase gene name;Acc:FBgn0053196] [FBtr0332346]///dumpy [Source:FlyBase gene name;Acc:FBgn0053196] [FBtr0332345]	0.00589602	7.94516e-06	1.54412	0.626781	1.54412	up	10.6763	3.41634	10.6763	up	6.91417	2.78956	6.91417	up	0.574062	-0.0527191	-2.84228	318824	NM_001273103///NM_001273104		chr2L:4477713-4477654///chr2L:4479553-4479494	GO:0004519|GO:0004867|GO:0005201|GO:0005509|GO:0005578|GO:0007424|GO:0007475|GO:0008362|GO:0031012|GO:0040005|GO:0046331|GO:0051539	FBtr0305141	NM_001273103///NM_001273104	TC244771///TC221524	FBgn0053196
CUST_1511_PI429798866	dp	dumpy	dumpy [Source:FlyBase gene name;Acc:FBgn0053196] [FBtr0332346]///dumpy [Source:FlyBase gene name;Acc:FBgn0053196] [FBtr0332345]	0.00589602	9.81877e-06	1.58756	0.666814	1.58756	up	9.72319	3.28143	9.72319	up	6.1246	2.61462	6.1246	up	0.625048	-0.0417663	-2.65638	318824	NM_001273103///NM_001273104		chr2L:4477713-4477654///chr2L:4479553-4479494	GO:0004519|GO:0004867|GO:0005201|GO:0005509|GO:0005578|GO:0007424|GO:0007475|GO:0008362|GO:0031012|GO:0040005|GO:0046331|GO:0051539	FBtr0332343	NM_001273103///NM_001273104	TC244771///TC221524	FBgn0053196
CUST_1558_PI429798866	dp	dumpy	dumpy [Source:FlyBase gene name;Acc:FBgn0053196] [FBtr0332346]///dumpy [Source:FlyBase gene name;Acc:FBgn0053196] [FBtr0332345]	0.00589602	1.02594e-05	1.61548	0.691964	1.61548	up	10.9723	3.4558	10.9723	up	6.79198	2.76383	6.79198	up	0.63923	-0.052734	-2.81657	318824	NM_001273103///NM_001273104		chr2L:4477713-4477654///chr2L:4479553-4479494	GO:0004519|GO:0004867|GO:0005201|GO:0005509|GO:0005578|GO:0007424|GO:0007475|GO:0008362|GO:0031012|GO:0040005|GO:0046331|GO:0051539	FBtr0332347	NM_001273103///NM_001273104	TC244771///TC221524	FBgn0053196
CUST_1543_PI429798866	dp	dumpy	dumpy [Source:FlyBase gene name;Acc:FBgn0053196] [FBtr0332346]///dumpy [Source:FlyBase gene name;Acc:FBgn0053196] [FBtr0332345]	0.00589602	1.03332e-05	1.60731	0.684649	1.60731	up	10.5004	3.39238	10.5004	up	6.53291	2.70773	6.53291	up	0.558183	-0.126467	-2.83419	318824	NM_001273103///NM_001273104		chr2L:4477713-4477654///chr2L:4479553-4479494	GO:0004519|GO:0004867|GO:0005201|GO:0005509|GO:0005578|GO:0007424|GO:0007475|GO:0008362|GO:0031012|GO:0040005|GO:0046331|GO:0051539	FBtr0332346	NM_001273103///NM_001273104	TC244771///TC221524	FBgn0053196
CUST_1547_PI429798866	dp	dumpy	dumpy [Source:FlyBase gene name;Acc:FBgn0053196] [FBtr0332346]///dumpy [Source:FlyBase gene name;Acc:FBgn0053196] [FBtr0332345]	0.00589602	8.99265e-06	1.59606	0.674513	1.59606	up	10.4065	3.37941	10.4065	up	6.52012	2.7049	6.52012	up	0.606862	-0.0676516	-2.77255	318824	NM_001273103///NM_001273104		chr2L:4477713-4477654///chr2L:4479553-4479494	GO:0004519|GO:0004867|GO:0005201|GO:0005509|GO:0005578|GO:0007424|GO:0007475|GO:0008362|GO:0031012|GO:0040005|GO:0046331|GO:0051539	FBtr0332346	NM_001273103///NM_001273104	TC244771///TC221524	FBgn0053196
CUST_1520_PI429798866	dp	dumpy	dumpy [Source:FlyBase gene name;Acc:FBgn0053196] [FBtr0332346]///dumpy [Source:FlyBase gene name;Acc:FBgn0053196] [FBtr0332345]	0.00589602	1.13231e-05	1.64363	0.716887	1.64363	up	11.8276	3.56409	11.8276	up	7.19602	2.8472	7.19602	up	0.700525	-0.016362	-2.86356	318824	NM_001273103///NM_001273104		chr2L:4477713-4477654///chr2L:4479553-4479494	GO:0004519|GO:0004867|GO:0005201|GO:0005509|GO:0005578|GO:0007424|GO:0007475|GO:0008362|GO:0031012|GO:0040005|GO:0046331|GO:0051539	FBtr0332343	NM_001273103///NM_001273104	TC244771///TC221524	FBgn0053196
CUST_1552_PI429798866	dp	dumpy	dumpy [Source:FlyBase gene name;Acc:FBgn0053196] [FBtr0332346]///dumpy [Source:FlyBase gene name;Acc:FBgn0053196] [FBtr0332345]	0.00589602	8.769e-06	1.60098	0.678952	1.60098	up	9.95773	3.31582	9.95773	up	6.21979	2.63687	6.21979	up	0.610023	-0.0689292	-2.70579	318824	NM_001273103///NM_001273104		chr2L:4477713-4477654///chr2L:4479553-4479494	GO:0004519|GO:0004867|GO:0005201|GO:0005509|GO:0005578|GO:0007424|GO:0007475|GO:0008362|GO:0031012|GO:0040005|GO:0046331|GO:0051539	FBtr0332347	NM_001273103///NM_001273104	TC244771///TC221524	FBgn0053196
CUST_1545_PI429798866	dp	dumpy	dumpy [Source:FlyBase gene name;Acc:FBgn0053196] [FBtr0332346]///dumpy [Source:FlyBase gene name;Acc:FBgn0053196] [FBtr0332345]	0.00589602	1.18583e-05	1.6129	0.689661	1.6129	up	10.0391	3.32755	10.0391	up	6.22422	2.63789	6.22422	up	0.593261	-0.0964006	-2.73429	318824	NM_001273103///NM_001273104		chr2L:4477713-4477654///chr2L:4479553-4479494	GO:0004519|GO:0004867|GO:0005201|GO:0005509|GO:0005578|GO:0007424|GO:0007475|GO:0008362|GO:0031012|GO:0040005|GO:0046331|GO:0051539	FBtr0332346	NM_001273103///NM_001273104	TC244771///TC221524	FBgn0053196
CUST_1506_PI429798866	dp	dumpy	dumpy [Source:FlyBase gene name;Acc:FBgn0053196] [FBtr0332346]///dumpy [Source:FlyBase gene name;Acc:FBgn0053196] [FBtr0332345]	0.00589602	6.55462e-06	1.58153	0.661323	1.58153	up	11.4866	3.52188	11.4866	up	7.26297	2.86056	7.26297	up	0.594143	-0.0671798	-2.92774	318824	NM_001273103///NM_001273104		chr2L:4477713-4477654///chr2L:4479553-4479494	GO:0004519|GO:0004867|GO:0005201|GO:0005509|GO:0005578|GO:0007424|GO:0007475|GO:0008362|GO:0031012|GO:0040005|GO:0046331|GO:0051539	FBtr0305145	NM_001273103///NM_001273104	TC244771///TC221524	FBgn0053196
CUST_1548_PI429798866	dp	dumpy	dumpy [Source:FlyBase gene name;Acc:FBgn0053196] [FBtr0332346]///dumpy [Source:FlyBase gene name;Acc:FBgn0053196] [FBtr0332345]	0.00589602	1.12411e-05	1.58486	0.664358	1.58486	up	10.5415	3.39801	10.5415	up	6.65138	2.73365	6.65138	up	0.571084	-0.0932746	-2.82693	318824	NM_001273103///NM_001273104		chr2L:4477713-4477654///chr2L:4479553-4479494	GO:0004519|GO:0004867|GO:0005201|GO:0005509|GO:0005578|GO:0007424|GO:0007475|GO:0008362|GO:0031012|GO:0040005|GO:0046331|GO:0051539	FBtr0332346	NM_001273103///NM_001273104	TC244771///TC221524	FBgn0053196
CUST_1485_PI429798866	dp	dumpy	dumpy [Source:FlyBase gene name;Acc:FBgn0053196] [FBtr0332346]///dumpy [Source:FlyBase gene name;Acc:FBgn0053196] [FBtr0332345]	0.00589602	6.43278e-06	1.60226	0.680109	1.60226	up	10.3332	3.36922	10.3332	up	6.44917	2.68911	6.44917	up	0.590379	-0.0897303	-2.77884	318824	NM_001273103///NM_001273104		chr2L:4477713-4477654///chr2L:4479553-4479494	GO:0004519|GO:0004867|GO:0005201|GO:0005509|GO:0005578|GO:0007424|GO:0007475|GO:0008362|GO:0031012|GO:0040005|GO:0046331|GO:0051539	FBtr0305141	NM_001273103///NM_001273104	TC244771///TC221524	FBgn0053196
CUST_1635_PI429798866	dp	dumpy	dumpy [Source:FlyBase gene name;Acc:FBgn0053196] [FBtr0332346]///dumpy [Source:FlyBase gene name;Acc:FBgn0053196] [FBtr0332345]	0.00589602	6.07518e-06	1.57815	0.658233	1.57815	up	10.7843	3.43086	10.7843	up	6.8335	2.77262	6.8335	up	0.553977	-0.104256	-2.87688	318824	NM_001273103///NM_001273104		chr2L:4477713-4477654///chr2L:4479553-4479494	GO:0004519|GO:0004867|GO:0005201|GO:0005509|GO:0005578|GO:0007424|GO:0007475|GO:0008362|GO:0031012|GO:0040005|GO:0046331|GO:0051539	FBtr0332355	NM_001273103///NM_001273104	TC244771///TC221524	FBgn0053196
CUST_1546_PI429798866	dp	dumpy	dumpy [Source:FlyBase gene name;Acc:FBgn0053196] [FBtr0332346]///dumpy [Source:FlyBase gene name;Acc:FBgn0053196] [FBtr0332345]	0.00589602	1.02281e-05	1.5818	0.661569	1.5818	up	10.3144	3.36659	10.3144	up	6.52069	2.70502	6.52069	up	0.605482	-0.0560876	-2.76111	318824	NM_001273103///NM_001273104		chr2L:4477713-4477654///chr2L:4479553-4479494	GO:0004519|GO:0004867|GO:0005201|GO:0005509|GO:0005578|GO:0007424|GO:0007475|GO:0008362|GO:0031012|GO:0040005|GO:0046331|GO:0051539	FBtr0332346	NM_001273103///NM_001273104	TC244771///TC221524	FBgn0053196
CUST_1529_PI429798866	dp	dumpy	dumpy [Source:FlyBase gene name;Acc:FBgn0053196] [FBtr0332346]///dumpy [Source:FlyBase gene name;Acc:FBgn0053196] [FBtr0332345]	0.00589602	1.03578e-05	1.5425	0.625268	1.5425	up	11.473	3.52016	11.473	up	7.43791	2.8949	7.43791	up	0.572283	-0.0529853	-2.94788	318824	NM_001273103///NM_001273104		chr2L:4477713-4477654///chr2L:4479553-4479494	GO:0004519|GO:0004867|GO:0005201|GO:0005509|GO:0005578|GO:0007424|GO:0007475|GO:0008362|GO:0031012|GO:0040005|GO:0046331|GO:0051539	FBtr0332344	NM_001273103///NM_001273104	TC244771///TC221524	FBgn0053196
CUST_1555_PI429798866	dp	dumpy	dumpy [Source:FlyBase gene name;Acc:FBgn0053196] [FBtr0332346]///dumpy [Source:FlyBase gene name;Acc:FBgn0053196] [FBtr0332345]	0.00589602	7.19384e-06	1.56926	0.650086	1.56926	up	10.5984	3.40578	10.5984	up	6.75376	2.75569	6.75376	up	0.582606	-0.0674794	-2.82317	318824	NM_001273103///NM_001273104		chr2L:4477713-4477654///chr2L:4479553-4479494	GO:0004519|GO:0004867|GO:0005201|GO:0005509|GO:0005578|GO:0007424|GO:0007475|GO:0008362|GO:0031012|GO:0040005|GO:0046331|GO:0051539	FBtr0332347	NM_001273103///NM_001273104	TC244771///TC221524	FBgn0053196
CUST_1528_PI429798866	dp	dumpy	dumpy [Source:FlyBase gene name;Acc:FBgn0053196] [FBtr0332346]///dumpy [Source:FlyBase gene name;Acc:FBgn0053196] [FBtr0332345]	0.00589602	8.64416e-06	1.62155	0.697371	1.62155	up	11.294	3.49749	11.294	up	6.96497	2.80012	6.96497	up	0.520111	-0.17726	-2.97738	318824	NM_001273103///NM_001273104		chr2L:4477713-4477654///chr2L:4479553-4479494	GO:0004519|GO:0004867|GO:0005201|GO:0005509|GO:0005578|GO:0007424|GO:0007475|GO:0008362|GO:0031012|GO:0040005|GO:0046331|GO:0051539	FBtr0332344	NM_001273103///NM_001273104	TC244771///TC221524	FBgn0053196
CUST_1509_PI429798866	dp	dumpy	dumpy [Source:FlyBase gene name;Acc:FBgn0053196] [FBtr0332346]///dumpy [Source:FlyBase gene name;Acc:FBgn0053196] [FBtr0332345]	0.00589602	8.75488e-06	1.60808	0.685338	1.60808	up	11.4101	3.51224	11.4101	up	7.09548	2.8269	7.09548	up	0.595844	-0.0894942	-2.91639	318824	NM_001273103///NM_001273104		chr2L:4477713-4477654///chr2L:4479553-4479494	GO:0004519|GO:0004867|GO:0005201|GO:0005509|GO:0005578|GO:0007424|GO:0007475|GO:0008362|GO:0031012|GO:0040005|GO:0046331|GO:0051539	FBtr0305145	NM_001273103///NM_001273104	TC244771///TC221524	FBgn0053196
CUST_1519_PI429798866	dp	dumpy	dumpy [Source:FlyBase gene name;Acc:FBgn0053196] [FBtr0332346]///dumpy [Source:FlyBase gene name;Acc:FBgn0053196] [FBtr0332345]	0.00589602	1.21474e-05	1.6068	0.684187	1.6068	up	11.1292	3.47628	11.1292	up	6.92634	2.79209	6.92634	up	0.58599	-0.098197	-2.89029	318824	NM_001273103///NM_001273104		chr2L:4477713-4477654///chr2L:4479553-4479494	GO:0004519|GO:0004867|GO:0005201|GO:0005509|GO:0005578|GO:0007424|GO:0007475|GO:0008362|GO:0031012|GO:0040005|GO:0046331|GO:0051539	FBtr0332343	NM_001273103///NM_001273104	TC244771///TC221524	FBgn0053196
CUST_1560_PI429798866	dp	dumpy	dumpy [Source:FlyBase gene name;Acc:FBgn0053196] [FBtr0332346]///dumpy [Source:FlyBase gene name;Acc:FBgn0053196] [FBtr0332345]	0.00589602	1.125e-05	1.58172	0.661498	1.58172	up	11.3225	3.50112	11.3225	up	7.15834	2.83963	7.15834	up	0.573703	-0.0877947	-2.92742	318824	NM_001273103///NM_001273104		chr2L:4477713-4477654///chr2L:4479553-4479494	GO:0004519|GO:0004867|GO:0005201|GO:0005509|GO:0005578|GO:0007424|GO:0007475|GO:0008362|GO:0031012|GO:0040005|GO:0046331|GO:0051539	FBtr0332347	NM_001273103///NM_001273104	TC244771///TC221524	FBgn0053196
CUST_1513_PI429798866	dp	dumpy	dumpy [Source:FlyBase gene name;Acc:FBgn0053196] [FBtr0332346]///dumpy [Source:FlyBase gene name;Acc:FBgn0053196] [FBtr0332345]	0.00589602	1.05785e-05	1.51846	0.602613	1.51846	up	10.1722	3.34656	10.1722	up	6.69902	2.74395	6.69902	up	0.570543	-0.0320692	-2.77602	318824	NM_001273103///NM_001273104		chr2L:4477713-4477654///chr2L:4479553-4479494	GO:0004519|GO:0004867|GO:0005201|GO:0005509|GO:0005578|GO:0007424|GO:0007475|GO:0008362|GO:0031012|GO:0040005|GO:0046331|GO:0051539	FBtr0332343	NM_001273103///NM_001273104	TC244771///TC221524	FBgn0053196
CUST_1481_PI429798866	dp	dumpy	dumpy [Source:FlyBase gene name;Acc:FBgn0053196] [FBtr0332346]///dumpy [Source:FlyBase gene name;Acc:FBgn0053196] [FBtr0332345]	0.00589602	1.19716e-05	1.59813	0.676389	1.59813	up	10.2335	3.35523	10.2335	up	6.40341	2.67884	6.40341	up	0.603478	-0.0729102	-2.75175	318824	NM_001273103///NM_001273104		chr2L:4477713-4477654///chr2L:4479553-4479494	GO:0004519|GO:0004867|GO:0005201|GO:0005509|GO:0005578|GO:0007424|GO:0007475|GO:0008362|GO:0031012|GO:0040005|GO:0046331|GO:0051539	FBtr0305141	NM_001273103///NM_001273104	TC244771///TC221524	FBgn0053196
CUST_1542_PI429798866	dp	dumpy	dumpy [Source:FlyBase gene name;Acc:FBgn0053196] [FBtr0332346]///dumpy [Source:FlyBase gene name;Acc:FBgn0053196] [FBtr0332345]	0.00589602	1.03434e-05	1.61807	0.694275	1.61807	up	9.53717	3.25356	9.53717	up	5.89416	2.55929	5.89416	up	0.625517	-0.0687576	-2.62804	318824	NM_001273103///NM_001273104		chr2L:4477713-4477654///chr2L:4479553-4479494	GO:0004519|GO:0004867|GO:0005201|GO:0005509|GO:0005578|GO:0007424|GO:0007475|GO:0008362|GO:0031012|GO:0040005|GO:0046331|GO:0051539	FBtr0332346	NM_001273103///NM_001273104	TC244771///TC221524	FBgn0053196
CUST_1482_PI429798866	dp	dumpy	dumpy [Source:FlyBase gene name;Acc:FBgn0053196] [FBtr0332346]///dumpy [Source:FlyBase gene name;Acc:FBgn0053196] [FBtr0332345]	0.00589602	7.93384e-06	1.52883	0.612431	1.52883	up	10.0597	3.33051	10.0597	up	6.57996	2.71808	6.57996	up	0.609324	-0.0031065	-2.72119	318824	NM_001273103///NM_001273104		chr2L:4477713-4477654///chr2L:4479553-4479494	GO:0004519|GO:0004867|GO:0005201|GO:0005509|GO:0005578|GO:0007424|GO:0007475|GO:0008362|GO:0031012|GO:0040005|GO:0046331|GO:0051539	FBtr0305141	NM_001273103///NM_001273104	TC244771///TC221524	FBgn0053196
CUST_1502_PI429798866	dp	dumpy	dumpy [Source:FlyBase gene name;Acc:FBgn0053196] [FBtr0332346]///dumpy [Source:FlyBase gene name;Acc:FBgn0053196] [FBtr0332345]	0.00589602	8.83231e-06	1.63351	0.707976	1.63351	up	10.0251	3.32555	10.0251	up	6.13716	2.61757	6.13716	up	0.650943	-0.0570322	-2.6746	318824	NM_001273103///NM_001273104		chr2L:4477713-4477654///chr2L:4479553-4479494	GO:0004519|GO:0004867|GO:0005201|GO:0005509|GO:0005578|GO:0007424|GO:0007475|GO:0008362|GO:0031012|GO:0040005|GO:0046331|GO:0051539	FBtr0305145	NM_001273103///NM_001273104	TC244771///TC221524	FBgn0053196
CUST_1634_PI429798866	dp	dumpy	dumpy [Source:FlyBase gene name;Acc:FBgn0053196] [FBtr0332346]///dumpy [Source:FlyBase gene name;Acc:FBgn0053196] [FBtr0332345]	0.00589602	1.15006e-05	1.61591	0.692349	1.61591	up	9.77822	3.28957	9.77822	up	6.05121	2.59722	6.05121	up	0.602811	-0.0895372	-2.68676	318824	NM_001273103///NM_001273104		chr2L:4477713-4477654///chr2L:4479553-4479494	GO:0004519|GO:0004867|GO:0005201|GO:0005509|GO:0005578|GO:0007424|GO:0007475|GO:0008362|GO:0031012|GO:0040005|GO:0046331|GO:0051539	FBtr0332355	NM_001273103///NM_001273104	TC244771///TC221524	FBgn0053196
CUST_1633_PI429798866	dp	dumpy	dumpy [Source:FlyBase gene name;Acc:FBgn0053196] [FBtr0332346]///dumpy [Source:FlyBase gene name;Acc:FBgn0053196] [FBtr0332345]	0.00589602	9.78115e-06	1.57571	0.656005	1.57571	up	9.76428	3.28751	9.76428	up	6.19674	2.63151	6.19674	up	0.545993	-0.110012	-2.74152	318824	NM_001273103///NM_001273104		chr2L:4477713-4477654///chr2L:4479553-4479494	GO:0004519|GO:0004867|GO:0005201|GO:0005509|GO:0005578|GO:0007424|GO:0007475|GO:0008362|GO:0031012|GO:0040005|GO:0046331|GO:0051539	FBtr0332355	NM_001273103///NM_001273104	TC244771///TC221524	FBgn0053196
CUST_1518_PI429798866	dp	dumpy	dumpy [Source:FlyBase gene name;Acc:FBgn0053196] [FBtr0332346]///dumpy [Source:FlyBase gene name;Acc:FBgn0053196] [FBtr0332345]	0.00589602	9.41865e-06	1.65592	0.727636	1.65592	up	10.979	3.45668	10.979	up	6.63014	2.72904	6.63014	up	0.592812	-0.134825	-2.86386	318824	NM_001273103///NM_001273104		chr2L:4477713-4477654///chr2L:4479553-4479494	GO:0004519|GO:0004867|GO:0005201|GO:0005509|GO:0005578|GO:0007424|GO:0007475|GO:0008362|GO:0031012|GO:0040005|GO:0046331|GO:0051539	FBtr0332343	NM_001273103///NM_001273104	TC244771///TC221524	FBgn0053196
CUST_1559_PI429798866	dp	dumpy	dumpy [Source:FlyBase gene name;Acc:FBgn0053196] [FBtr0332346]///dumpy [Source:FlyBase gene name;Acc:FBgn0053196] [FBtr0332345]	0.00589602	1.15571e-05	1.63719	0.71122	1.63719	up	11.1725	3.48188	11.1725	up	6.82419	2.77066	6.82419	up	0.623934	-0.0872866	-2.85794	318824	NM_001273103///NM_001273104		chr2L:4477713-4477654///chr2L:4479553-4479494	GO:0004519|GO:0004867|GO:0005201|GO:0005509|GO:0005578|GO:0007424|GO:0007475|GO:0008362|GO:0031012|GO:0040005|GO:0046331|GO:0051539	FBtr0332347	NM_001273103///NM_001273104	TC244771///TC221524	FBgn0053196
CUST_1612_PI429798866	dp	dumpy	dumpy [Source:FlyBase gene name;Acc:FBgn0053196] [FBtr0332346]///dumpy [Source:FlyBase gene name;Acc:FBgn0053196] [FBtr0332345]	0.00589602	9.48943e-06	1.54868	0.631035	1.54868	up	9.47141	3.24358	9.47141	up	6.11581	2.61254	6.11581	up	0.597259	-0.0337755	-2.64632	318824	NM_001273103///NM_001273104		chr2L:4477713-4477654///chr2L:4479553-4479494	GO:0004519|GO:0004867|GO:0005201|GO:0005509|GO:0005578|GO:0007424|GO:0007475|GO:0008362|GO:0031012|GO:0040005|GO:0046331|GO:0051539	FBtr0332353	NM_001273103///NM_001273104	TC244771///TC221524	FBgn0053196
CUST_1523_PI429798866	dp	dumpy	dumpy [Source:FlyBase gene name;Acc:FBgn0053196] [FBtr0332346]///dumpy [Source:FlyBase gene name;Acc:FBgn0053196] [FBtr0332345]	0.00589602	6.21673e-06	1.68316	0.751176	1.68316	up	10.451	3.38557	10.451	up	6.20914	2.63439	6.20914	up	0.608597	-0.142579	-2.77697	318824	NM_001273103///NM_001273104		chr2L:4477713-4477654///chr2L:4479553-4479494	GO:0004519|GO:0004867|GO:0005201|GO:0005509|GO:0005578|GO:0007424|GO:0007475|GO:0008362|GO:0031012|GO:0040005|GO:0046331|GO:0051539	FBtr0332344	NM_001273103///NM_001273104	TC244771///TC221524	FBgn0053196
CUST_1632_PI429798866	dp	dumpy	dumpy [Source:FlyBase gene name;Acc:FBgn0053196] [FBtr0332346]///dumpy [Source:FlyBase gene name;Acc:FBgn0053196] [FBtr0332345]	0.00589602	9.69389e-06	1.5724	0.652966	1.5724	up	10.0515	3.32934	10.0515	up	6.39249	2.67638	6.39249	up	0.607552	-0.045414	-2.72179	318824	NM_001273103///NM_001273104		chr2L:4477713-4477654///chr2L:4479553-4479494	GO:0004519|GO:0004867|GO:0005201|GO:0005509|GO:0005578|GO:0007424|GO:0007475|GO:0008362|GO:0031012|GO:0040005|GO:0046331|GO:0051539	FBtr0332355	NM_001273103///NM_001273104	TC244771///TC221524	FBgn0053196
CUST_1521_PI429798866	dp	dumpy	dumpy [Source:FlyBase gene name;Acc:FBgn0053196] [FBtr0332346]///dumpy [Source:FlyBase gene name;Acc:FBgn0053196] [FBtr0332345]	0.00589602	8.08483e-06	1.49204	0.577284	1.49204	up	10.2026	3.35086	10.2026	up	6.838	2.77358	6.838	up	0.53807	-0.0392148	-2.81279	318824	NM_001273103///NM_001273104		chr2L:4477713-4477654///chr2L:4479553-4479494	GO:0004519|GO:0004867|GO:0005201|GO:0005509|GO:0005578|GO:0007424|GO:0007475|GO:0008362|GO:0031012|GO:0040005|GO:0046331|GO:0051539	FBtr0332344	NM_001273103///NM_001273104	TC244771///TC221524	FBgn0053196
CUST_1620_PI429798866	dp	dumpy	dumpy [Source:FlyBase gene name;Acc:FBgn0053196] [FBtr0332346]///dumpy [Source:FlyBase gene name;Acc:FBgn0053196] [FBtr0332345]	0.00592593	1.24629e-05	1.60654	0.683955	1.60654	up	8.97329	3.16564	8.97329	up	5.58549	2.48168	5.58549	up	0.573526	-0.110428	-2.59211	318824	NM_001273103///NM_001273104		chr2L:4477713-4477654///chr2L:4479553-4479494	GO:0004519|GO:0004867|GO:0005201|GO:0005509|GO:0005578|GO:0007424|GO:0007475|GO:0008362|GO:0031012|GO:0040005|GO:0046331|GO:0051539	FBtr0332353	NM_001273103///NM_001273104	TC244771///TC221524	FBgn0053196
CUST_1611_PI429798866	dp	dumpy	dumpy [Source:FlyBase gene name;Acc:FBgn0053196] [FBtr0332346]///dumpy [Source:FlyBase gene name;Acc:FBgn0053196] [FBtr0332345]	0.00592593	1.25245e-05	1.55137	0.633538	1.55137	up	10.1668	3.34579	10.1668	up	6.55343	2.71225	6.55343	up	0.60193	-0.0316079	-2.74386	318824	NM_001273103///NM_001273104		chr2L:4477713-4477654///chr2L:4479553-4479494	GO:0004519|GO:0004867|GO:0005201|GO:0005509|GO:0005578|GO:0007424|GO:0007475|GO:0008362|GO:0031012|GO:0040005|GO:0046331|GO:0051539	FBtr0332353	NM_001273103///NM_001273104	TC244771///TC221524	FBgn0053196
CUST_1617_PI429798866	dp	dumpy	dumpy [Source:FlyBase gene name;Acc:FBgn0053196] [FBtr0332346]///dumpy [Source:FlyBase gene name;Acc:FBgn0053196] [FBtr0332345]	0.00593291	1.26699e-05	1.62803	0.703126	1.62803	up	10.8301	3.43698	10.8301	up	6.65231	2.73385	6.65231	up	0.72332	0.0201936	-2.71366	318824	NM_001273103///NM_001273104		chr2L:4477713-4477654///chr2L:4479553-4479494	GO:0004519|GO:0004867|GO:0005201|GO:0005509|GO:0005578|GO:0007424|GO:0007475|GO:0008362|GO:0031012|GO:0040005|GO:0046331|GO:0051539	FBtr0332353	NM_001273103///NM_001273104	TC244771///TC221524	FBgn0053196
CUST_1510_PI429798866	dp	dumpy	dumpy [Source:FlyBase gene name;Acc:FBgn0053196] [FBtr0332346]///dumpy [Source:FlyBase gene name;Acc:FBgn0053196] [FBtr0332345]	0.00598208	1.29066e-05	1.61213	0.688968	1.61213	up	10.6353	3.41078	10.6353	up	6.59703	2.72182	6.59703	up	0.633945	-0.0550227	-2.77684	318824	NM_001273103///NM_001273104		chr2L:4477713-4477654///chr2L:4479553-4479494	GO:0004519|GO:0004867|GO:0005201|GO:0005509|GO:0005578|GO:0007424|GO:0007475|GO:0008362|GO:0031012|GO:0040005|GO:0046331|GO:0051539	FBtr0305145	NM_001273103///NM_001273104	TC244771///TC221524	FBgn0053196
CUST_1530_PI429798866	dp	dumpy	dumpy [Source:FlyBase gene name;Acc:FBgn0053196] [FBtr0332346]///dumpy [Source:FlyBase gene name;Acc:FBgn0053196] [FBtr0332345]	0.0059834	1.37141e-05	1.63636	0.710493	1.63636	up	11.6228	3.53889	11.6228	up	7.10284	2.8284	7.10284	up	0.671513	-0.0389807	-2.86738	318824	NM_001273103///NM_001273104		chr2L:4477713-4477654///chr2L:4479553-4479494	GO:0004519|GO:0004867|GO:0005201|GO:0005509|GO:0005578|GO:0007424|GO:0007475|GO:0008362|GO:0031012|GO:0040005|GO:0046331|GO:0051539	FBtr0332344	NM_001273103///NM_001273104	TC244771///TC221524	FBgn0053196
CUST_1639_PI429798866	dp	dumpy	dumpy [Source:FlyBase gene name;Acc:FBgn0053196] [FBtr0332346]///dumpy [Source:FlyBase gene name;Acc:FBgn0053196] [FBtr0332345]	0.0059834	1.39268e-05	1.58147	0.661267	1.58147	up	10.2618	3.35921	10.2618	up	6.48875	2.69794	6.48875	up	0.622547	-0.0387207	-2.73666	318824	NM_001273103///NM_001273104		chr2L:4477713-4477654///chr2L:4479553-4479494	GO:0004519|GO:0004867|GO:0005201|GO:0005509|GO:0005578|GO:0007424|GO:0007475|GO:0008362|GO:0031012|GO:0040005|GO:0046331|GO:0051539	FBtr0332355	NM_001273103///NM_001273104	TC244771///TC221524	FBgn0053196
CUST_1614_PI429798866	dp	dumpy	dumpy [Source:FlyBase gene name;Acc:FBgn0053196] [FBtr0332346]///dumpy [Source:FlyBase gene name;Acc:FBgn0053196] [FBtr0332345]	0.0059834	1.35952e-05	1.58852	0.667684	1.58852	up	9.34095	3.22357	9.34095	up	5.88028	2.55588	5.88028	up	0.597931	-0.0697524	-2.62564	318824	NM_001273103///NM_001273104		chr2L:4477713-4477654///chr2L:4479553-4479494	GO:0004519|GO:0004867|GO:0005201|GO:0005509|GO:0005578|GO:0007424|GO:0007475|GO:0008362|GO:0031012|GO:0040005|GO:0046331|GO:0051539	FBtr0332353	NM_001273103///NM_001273104	TC244771///TC221524	FBgn0053196
CUST_1483_PI429798866	dp	dumpy	dumpy [Source:FlyBase gene name;Acc:FBgn0053196] [FBtr0332346]///dumpy [Source:FlyBase gene name;Acc:FBgn0053196] [FBtr0332345]	0.0059834	1.35832e-05	1.59896	0.677131	1.59896	up	10.0991	3.33616	10.0991	up	6.31609	2.65903	6.31609	up	0.57688	-0.100251	-2.75928	318824	NM_001273103///NM_001273104		chr2L:4477713-4477654///chr2L:4479553-4479494	GO:0004519|GO:0004867|GO:0005201|GO:0005509|GO:0005578|GO:0007424|GO:0007475|GO:0008362|GO:0031012|GO:0040005|GO:0046331|GO:0051539	FBtr0305141	NM_001273103///NM_001273104	TC244771///TC221524	FBgn0053196
CUST_1556_PI429798866	dp	dumpy	dumpy [Source:FlyBase gene name;Acc:FBgn0053196] [FBtr0332346]///dumpy [Source:FlyBase gene name;Acc:FBgn0053196] [FBtr0332345]	0.0059834	1.39272e-05	1.55674	0.638526	1.55674	up	10.74	3.42492	10.74	up	6.89906	2.7864	6.89906	up	0.574443	-0.0640825	-2.85048	318824	NM_001273103///NM_001273104		chr2L:4477713-4477654///chr2L:4479553-4479494	GO:0004519|GO:0004867|GO:0005201|GO:0005509|GO:0005578|GO:0007424|GO:0007475|GO:0008362|GO:0031012|GO:0040005|GO:0046331|GO:0051539	FBtr0332347	NM_001273103///NM_001273104	TC244771///TC221524	FBgn0053196
CUST_1489_PI429798866	dp	dumpy	dumpy [Source:FlyBase gene name;Acc:FBgn0053196] [FBtr0332346]///dumpy [Source:FlyBase gene name;Acc:FBgn0053196] [FBtr0332345]	0.0059834	1.33654e-05	1.63428	0.708654	1.63428	up	10.9556	3.45359	10.9556	up	6.70361	2.74494	6.70361	up	0.621467	-0.0871871	-2.83213	318824	NM_001273103///NM_001273104		chr2L:4477713-4477654///chr2L:4479553-4479494	GO:0004519|GO:0004867|GO:0005201|GO:0005509|GO:0005578|GO:0007424|GO:0007475|GO:0008362|GO:0031012|GO:0040005|GO:0046331|GO:0051539	FBtr0305141	NM_001273103///NM_001273104	TC244771///TC221524	FBgn0053196
CUST_1640_PI429798866	dp	dumpy	dumpy [Source:FlyBase gene name;Acc:FBgn0053196] [FBtr0332346]///dumpy [Source:FlyBase gene name;Acc:FBgn0053196] [FBtr0332345]	0.0059834	1.31529e-05	1.66828	0.738366	1.66828	up	10.8558	3.44039	10.8558	up	6.50715	2.70202	6.50715	up	0.63211	-0.106255	-2.80828	318824	NM_001273103///NM_001273104		chr2L:4477713-4477654///chr2L:4479553-4479494	GO:0004519|GO:0004867|GO:0005201|GO:0005509|GO:0005578|GO:0007424|GO:0007475|GO:0008362|GO:0031012|GO:0040005|GO:0046331|GO:0051539	FBtr0332355	NM_001273103///NM_001273104	TC244771///TC221524	FBgn0053196
CUST_1551_PI429798866	dp	dumpy	dumpy [Source:FlyBase gene name;Acc:FBgn0053196] [FBtr0332346]///dumpy [Source:FlyBase gene name;Acc:FBgn0053196] [FBtr0332345]	0.00603622	1.4681e-05	1.5666	0.647633	1.5666	up	9.72969	3.28239	9.72969	up	6.21072	2.63476	6.21072	up	0.608922	-0.0387115	-2.67347	318824	NM_001273103///NM_001273104		chr2L:4477713-4477654///chr2L:4479553-4479494	GO:0004519|GO:0004867|GO:0005201|GO:0005509|GO:0005578|GO:0007424|GO:0007475|GO:0008362|GO:0031012|GO:0040005|GO:0046331|GO:0051539	FBtr0332347	NM_001273103///NM_001273104	TC244771///TC221524	FBgn0053196
CUST_1512_PI429798866	dp	dumpy	dumpy [Source:FlyBase gene name;Acc:FBgn0053196] [FBtr0332346]///dumpy [Source:FlyBase gene name;Acc:FBgn0053196] [FBtr0332345]	0.00603622	1.45002e-05	1.60993	0.687001	1.60993	up	9.74901	3.28526	9.74901	up	6.05553	2.59825	6.05553	up	0.604626	-0.0823748	-2.68063	318824	NM_001273103///NM_001273104		chr2L:4477713-4477654///chr2L:4479553-4479494	GO:0004519|GO:0004867|GO:0005201|GO:0005509|GO:0005578|GO:0007424|GO:0007475|GO:0008362|GO:0031012|GO:0040005|GO:0046331|GO:0051539	FBtr0332343	NM_001273103///NM_001273104	TC244771///TC221524	FBgn0053196
CUST_1554_PI429798866	dp	dumpy	dumpy [Source:FlyBase gene name;Acc:FBgn0053196] [FBtr0332346]///dumpy [Source:FlyBase gene name;Acc:FBgn0053196] [FBtr0332345]	0.00619808	1.5283e-05	1.57399	0.654431	1.57399	up	9.4355	3.2381	9.4355	up	5.99462	2.58367	5.99462	up	0.564613	-0.0898174	-2.67349	318824	NM_001273103///NM_001273104		chr2L:4477713-4477654///chr2L:4479553-4479494	GO:0004519|GO:0004867|GO:0005201|GO:0005509|GO:0005578|GO:0007424|GO:0007475|GO:0008362|GO:0031012|GO:0040005|GO:0046331|GO:0051539	FBtr0332347	NM_001273103///NM_001273104	TC244771///TC221524	FBgn0053196
CUST_1490_PI429798866	dp	dumpy	dumpy [Source:FlyBase gene name;Acc:FBgn0053196] [FBtr0332346]///dumpy [Source:FlyBase gene name;Acc:FBgn0053196] [FBtr0332345]	0.00633407	1.58972e-05	1.59198	0.670822	1.59198	up	10.4296	3.38262	10.4296	up	6.55136	2.71179	6.55136	up	0.597073	-0.0737494	-2.78554	318824	NM_001273103///NM_001273104		chr2L:4477713-4477654///chr2L:4479553-4479494	GO:0004519|GO:0004867|GO:0005201|GO:0005509|GO:0005578|GO:0007424|GO:0007475|GO:0008362|GO:0031012|GO:0040005|GO:0046331|GO:0051539	FBtr0305141	NM_001273103///NM_001273104	TC244771///TC221524	FBgn0053196
CUST_1504_PI429798866	dp	dumpy	dumpy [Source:FlyBase gene name;Acc:FBgn0053196] [FBtr0332346]///dumpy [Source:FlyBase gene name;Acc:FBgn0053196] [FBtr0332345]	0.00640867	1.63666e-05	1.57452	0.654916	1.57452	up	9.31385	3.21938	9.31385	up	5.91534	2.56446	5.91534	up	0.569346	-0.08557	-2.65003	318824	NM_001273103///NM_001273104		chr2L:4477713-4477654///chr2L:4479553-4479494	GO:0004519|GO:0004867|GO:0005201|GO:0005509|GO:0005578|GO:0007424|GO:0007475|GO:0008362|GO:0031012|GO:0040005|GO:0046331|GO:0051539	FBtr0305145	NM_001273103///NM_001273104	TC244771///TC221524	FBgn0053196
CUST_1544_PI429798866	dp	dumpy	dumpy [Source:FlyBase gene name;Acc:FBgn0053196] [FBtr0332346]///dumpy [Source:FlyBase gene name;Acc:FBgn0053196] [FBtr0332345]	0.00640867	1.62558e-05	1.58501	0.664489	1.58501	up	10.3503	3.37161	10.3503	up	6.53016	2.70712	6.53016	up	0.619674	-0.044815	-2.75193	318824	NM_001273103///NM_001273104		chr2L:4477713-4477654///chr2L:4479553-4479494	GO:0004519|GO:0004867|GO:0005201|GO:0005509|GO:0005578|GO:0007424|GO:0007475|GO:0008362|GO:0031012|GO:0040005|GO:0046331|GO:0051539	FBtr0332346	NM_001273103///NM_001273104	TC244771///TC221524	FBgn0053196
CUST_1522_PI429798866	dp	dumpy	dumpy [Source:FlyBase gene name;Acc:FBgn0053196] [FBtr0332346]///dumpy [Source:FlyBase gene name;Acc:FBgn0053196] [FBtr0332345]	0.00671865	1.74541e-05	1.62925	0.704212	1.62925	up	9.69965	3.27793	9.69965	up	5.95343	2.57372	5.95343	up	0.609767	-0.0944448	-2.66816	318824	NM_001273103///NM_001273104		chr2L:4477713-4477654///chr2L:4479553-4479494	GO:0004519|GO:0004867|GO:0005201|GO:0005509|GO:0005578|GO:0007424|GO:0007475|GO:0008362|GO:0031012|GO:0040005|GO:0046331|GO:0051539	FBtr0332344	NM_001273103///NM_001273104	TC244771///TC221524	FBgn0053196
CUST_1525_PI429798866	dp	dumpy	dumpy [Source:FlyBase gene name;Acc:FBgn0053196] [FBtr0332346]///dumpy [Source:FlyBase gene name;Acc:FBgn0053196] [FBtr0332345]	0.00677083	1.78982e-05	1.53835	0.621383	1.53835	up	8.84298	3.14453	8.84298	up	5.74836	2.52315	5.74836	up	0.563616	-0.0577669	-2.58092	318824	NM_001273103///NM_001273104		chr2L:4477713-4477654///chr2L:4479553-4479494	GO:0004519|GO:0004867|GO:0005201|GO:0005509|GO:0005578|GO:0007424|GO:0007475|GO:0008362|GO:0031012|GO:0040005|GO:0046331|GO:0051539	FBtr0332344	NM_001273103///NM_001273104	TC244771///TC221524	FBgn0053196
CUST_1503_PI429798866	dp	dumpy	dumpy [Source:FlyBase gene name;Acc:FBgn0053196] [FBtr0332346]///dumpy [Source:FlyBase gene name;Acc:FBgn0053196] [FBtr0332345]	0.00929073	2.74087e-05	1.58456	0.664082	1.58456	up	8.32078	3.05672	8.32078	up	5.25116	2.39264	5.25116	up	0.616335	-0.0477469	-2.44038	318824	NM_001273103///NM_001273104		chr2L:4477713-4477654///chr2L:4479553-4479494	GO:0004519|GO:0004867|GO:0005201|GO:0005509|GO:0005578|GO:0007424|GO:0007475|GO:0008362|GO:0031012|GO:0040005|GO:0046331|GO:0051539	FBtr0305145	NM_001273103///NM_001273104	TC244771///TC221524	FBgn0053196
CUST_12546_PI429798866	ds	dachsous	dachsous [Source:FlyBase gene name;Acc:FBgn0000497] [FBtr0078045]	0.0119187	3.75232e-05	2.05461	1.03886	2.05461	up	-4.46093	-2.15734	4.46093	down	-9.16546	-3.19621	9.16546	down	0.0775774	-0.961286	2.23492	33245	NM_078722		chr2L:640091-640032	GO:0000904|GO:0001736|GO:0001737|GO:0004871|GO:0004872|GO:0005509|GO:0005886|GO:0005887|GO:0007156|GO:0007164|GO:0007476|GO:0007480|GO:0008283|GO:0016021|GO:0016318|GO:0016337|GO:0016339|GO:0018149|GO:0030010|GO:0035159|GO:0035222|GO:0042067|GO:0045198|GO:0045317|GO:0048592|GO:0050839|GO:0090175|GO:0090176	FBtr0078045	NM_078722	TC223463	FBgn0000497
A_09_P209420	dysc	dyschronic	dyschronic [Source:FlyBase gene name;Acc:FBgn0264006] [FBtr0330416]///dyschronic [Source:FlyBase gene name;Acc:FBgn0264006] [FBtr0330419]	0.00589602	7.40802e-06	3.50729	1.81036	3.50729	up	1.05803	0.0813808	1.05803	up	-3.31493	-1.72898	3.31493	down	0.196682	-1.61368	0.115302	39533///39533	NM_001274882		chr3L:13861487-13861428	GO:0003674(molecular_function)|GO:0005575(cellular_component)|GO:0032414(positive regulation of ion transmembrane transporter activity)|GO:0042052(rhabdomere development)|GO:0045475(locomotor rhythm)|GO:0046716(muscle cell homeostasis)|GO:0072499(photoreceptor cell axon guidance)	FBtr0330419	NM_001274882	TC238139	FBgn0264006
CUST_3406_PI429798866	eag	ether a go-go	ether a go-go [Source:FlyBase gene name;Acc:FBgn0000535] [FBtr0111009]	0.00665669	1.71466e-05	1.59761	0.675918	1.59761	up	1.03889	0.0550496	1.03889	up	-1.5378	-0.620869	1.5378	down	0.13203	-0.543888	0.0769809	32428	NM_001042810		chrX:14899017-14899076///chrX:14901667-14901726	GO:0000155|GO:0000160(two-component signal transduction system (phosphorelay))|GO:0005249|GO:0005886|GO:0005887|GO:0006813|GO:0007608|GO:0007611|GO:0007612|GO:0007619|GO:0007629|GO:0008016|GO:0008076|GO:0022843|GO:0042066|GO:0048150|GO:0051259|GO:0055085	FBtr0303286	NM_001042810	TC249344///TC233090	FBgn0000535
CUST_3346_PI429798866	eag	ether a go-go	ether a go-go [Source:FlyBase gene name;Acc:FBgn0000535] [FBtr0111009]	0.0105424	3.17975e-05	1.59017	0.669184	1.59017	up	1.05044	0.0709868	1.05044	up	-1.51382	-0.598197	1.51382	down	0.116896	-0.552288	0.0459093	32428	NM_001042810		chrX:14899017-14899076///chrX:14901667-14901726	GO:0000155|GO:0000160(two-component signal transduction system (phosphorelay))|GO:0005249|GO:0005886|GO:0005887|GO:0006813|GO:0007608|GO:0007611|GO:0007612|GO:0007619|GO:0007629|GO:0008016|GO:0008076|GO:0022843|GO:0042066|GO:0048150|GO:0051259|GO:0055085	FBtr0111009	NM_001042810	TC249344///TC233090	FBgn0000535
CUST_3386_PI429798866	eag	ether a go-go	ether a go-go [Source:FlyBase gene name;Acc:FBgn0000535] [FBtr0111009]	0.0160508	5.75869e-05	1.57035	0.651087	1.57035	up	1.04441	0.0626823	1.04441	up	-1.50358	-0.588405	1.50358	down	0.0890128	-0.562074	0.0263305	32428	NM_001042810		chrX:14899017-14899076///chrX:14901667-14901726	GO:0000155|GO:0000160(two-component signal transduction system (phosphorelay))|GO:0005249|GO:0005886|GO:0005887|GO:0006813|GO:0007608|GO:0007611|GO:0007612|GO:0007619|GO:0007629|GO:0008016|GO:0008076|GO:0022843|GO:0042066|GO:0048150|GO:0051259|GO:0055085	FBtr0310016	NM_001042810	TC249344///TC233090	FBgn0000535
CUST_3356_PI429798866	eag	ether a go-go	ether a go-go [Source:FlyBase gene name;Acc:FBgn0000535] [FBtr0111009]	0.0196208	7.73219e-05	1.588	0.667207	1.588	up	1.04396	0.0620703	1.04396	up	-1.52112	-0.605136	1.52112	down	0.168785	-0.498421	0.106715	32428	NM_001042810		chrX:14899017-14899076///chrX:14901667-14901726	GO:0000155|GO:0000160(two-component signal transduction system (phosphorelay))|GO:0005249|GO:0005886|GO:0005887|GO:0006813|GO:0007608|GO:0007611|GO:0007612|GO:0007619|GO:0007629|GO:0008016|GO:0008076|GO:0022843|GO:0042066|GO:0048150|GO:0051259|GO:0055085	FBtr0073955	NM_001042810	TC249344///TC233090	FBgn0000535
A_09_P207005	Fhos	CG42610 gene product from transcript CG42610-RI	Drosophila melanogaster fhos (Fhos), transcript variant B, mRNA [NM_168294]///Drosophila melanogaster fhos (Fhos), transcript variant D, mRNA [NM_001202143]	0.04283	0.000277786	1.43759	0.523652	1.43759	up	-7.36882	-2.88143	7.36882	down	-10.5933	-3.40509	10.5933	down	-0.015697	-0.539349	2.86574	39004///39004	NM_001202143		chr3L:8790863-8791221		FBtr0302583	NM_001202143	TC241518	Dm.1500
CUST_3719_PI429798866	Frq1	Frequenin 1	Frequenin 1 [Source:FlyBase gene name;Acc:FBgn0030897] [FBtr0074545]///Frequenin 1 [Source:FlyBase gene name;Acc:FBgn0030897] [FBtr0100239]	0.00974587	2.8966e-05	1.72744	0.78864	1.72744	up	-1.16495	-0.220262	1.16495	down	-2.01238	-1.0089	2.01238	down	0.0171049	-0.771535	0.237367	32797	NM_001038764		chrX:18064328-18064387///chrX:18064251-18064310///chrX:18068516-18068575///chrX:18065035-18065094///chrX:18066753-18066812	GO:0005509|GO:0007268|GO:0007269|GO:0007528|GO:0008048|GO:0045202|GO:0046928	FBtr0335120	NM_001038764	TC246016///NP612206///TC251909///TC239140	FBgn0030897
CUST_3709_PI429798866	Frq1	Frequenin 1	Frequenin 1 [Source:FlyBase gene name;Acc:FBgn0030897] [FBtr0074545]///Frequenin 1 [Source:FlyBase gene name;Acc:FBgn0030897] [FBtr0100239]	0.013135	4.30872e-05	1.68312	0.751138	1.68312	up	-1.17315	-0.23039	1.17315	down	-1.97456	-0.981528	1.97456	down	0.023097	-0.728041	0.253487	32797	NM_001038764		chrX:18064328-18064387///chrX:18064251-18064310///chrX:18068516-18068575///chrX:18065035-18065094///chrX:18066753-18066812	GO:0005509|GO:0007268|GO:0007269|GO:0007528|GO:0008048|GO:0045202|GO:0046928	FBtr0335119	NM_001038764	TC246016///NP612206///TC251909///TC239140	FBgn0030897
CUST_3689_PI429798866	Frq1	Frequenin 1	Frequenin 1 [Source:FlyBase gene name;Acc:FBgn0030897] [FBtr0074545]///Frequenin 1 [Source:FlyBase gene name;Acc:FBgn0030897] [FBtr0100239]	0.0160508	5.75993e-05	1.71206	0.775733	1.71206	up	-1.13184	-0.178668	1.13184	down	-1.93777	-0.9544	1.93777	down	0.0814532	-0.694279	0.260121	32797	NM_001038764		chrX:18064328-18064387///chrX:18064251-18064310///chrX:18068516-18068575///chrX:18065035-18065094///chrX:18066753-18066812	GO:0005509|GO:0007268|GO:0007269|GO:0007528|GO:0008048|GO:0045202|GO:0046928	FBtr0074545	NM_001038764	TC246016///NP612206///TC251909///TC239140	FBgn0030897
CUST_3699_PI429798866	Frq1	Frequenin 1	Frequenin 1 [Source:FlyBase gene name;Acc:FBgn0030897] [FBtr0074545]///Frequenin 1 [Source:FlyBase gene name;Acc:FBgn0030897] [FBtr0100239]	0.0163332	6.07702e-05	1.72973	0.790547	1.72973	up	-1.16797	-0.224004	1.16797	down	-2.02027	-1.01455	2.02027	down	0.0898921	-0.700654	0.313896	32797	NM_001038764		chrX:18064328-18064387///chrX:18064251-18064310///chrX:18068516-18068575///chrX:18065035-18065094///chrX:18066753-18066812	GO:0005509|GO:0007268|GO:0007269|GO:0007528|GO:0008048|GO:0045202|GO:0046928	FBtr0100239	NM_001038764	TC246016///NP612206///TC251909///TC239140	FBgn0030897
CUST_3688_PI429798866	Frq1	Frequenin 1	Frequenin 1 [Source:FlyBase gene name;Acc:FBgn0030897] [FBtr0074545]///Frequenin 1 [Source:FlyBase gene name;Acc:FBgn0030897] [FBtr0100239]	0.0260091	0.000119103	1.65394	0.72591	1.65394	up	-1.11014	-0.150739	1.11014	down	-1.83611	-0.876649	1.83611	down	0.0533986	-0.672511	0.204138	32797	NM_001038764		chrX:18064328-18064387///chrX:18064251-18064310///chrX:18068516-18068575///chrX:18065035-18065094///chrX:18066753-18066812	GO:0005509|GO:0007268|GO:0007269|GO:0007528|GO:0008048|GO:0045202|GO:0046928	FBtr0074545	NM_001038764	TC246016///NP612206///TC251909///TC239140	FBgn0030897
CUST_3707_PI429798866	Frq1	Frequenin 1	Frequenin 1 [Source:FlyBase gene name;Acc:FBgn0030897] [FBtr0074545]///Frequenin 1 [Source:FlyBase gene name;Acc:FBgn0030897] [FBtr0100239]	0.0285607	0.000135818	1.53064	0.614133	1.53064	up	-1.21681	-0.2831	1.21681	down	-1.86249	-0.897233	1.86249	down	0.0282129	-0.58592	0.311313	32797	NM_001038764		chrX:18064328-18064387///chrX:18064251-18064310///chrX:18068516-18068575///chrX:18065035-18065094///chrX:18066753-18066812	GO:0005509|GO:0007268|GO:0007269|GO:0007528|GO:0008048|GO:0045202|GO:0046928	FBtr0335119	NM_001038764	TC246016///NP612206///TC251909///TC239140	FBgn0030897
CUST_3718_PI429798866	Frq1	Frequenin 1	Frequenin 1 [Source:FlyBase gene name;Acc:FBgn0030897] [FBtr0074545]///Frequenin 1 [Source:FlyBase gene name;Acc:FBgn0030897] [FBtr0100239]	0.0290419	0.00014386	1.69919	0.764845	1.69919	up	-1.14264	-0.192368	1.14264	down	-1.94156	-0.957213	1.94156	down	0.0201627	-0.744683	0.21253	32797	NM_001038764		chrX:18064328-18064387///chrX:18064251-18064310///chrX:18068516-18068575///chrX:18065035-18065094///chrX:18066753-18066812	GO:0005509|GO:0007268|GO:0007269|GO:0007528|GO:0008048|GO:0045202|GO:0046928	FBtr0335120	NM_001038764	TC246016///NP612206///TC251909///TC239140	FBgn0030897
CUST_3697_PI429798866	Frq1	Frequenin 1	Frequenin 1 [Source:FlyBase gene name;Acc:FBgn0030897] [FBtr0074545]///Frequenin 1 [Source:FlyBase gene name;Acc:FBgn0030897] [FBtr0100239]	0.0301451	0.000153307	1.44656	0.532629	1.44656	up	-1.15794	-0.211555	1.15794	down	-1.67503	-0.744184	1.67503	down	0.0200764	-0.512552	0.231631	32797	NM_001038764		chrX:18064328-18064387///chrX:18064251-18064310///chrX:18068516-18068575///chrX:18065035-18065094///chrX:18066753-18066812	GO:0005509|GO:0007268|GO:0007269|GO:0007528|GO:0008048|GO:0045202|GO:0046928	FBtr0100239	NM_001038764	TC246016///NP612206///TC251909///TC239140	FBgn0030897
CUST_3698_PI429798866	Frq1	Frequenin 1	Frequenin 1 [Source:FlyBase gene name;Acc:FBgn0030897] [FBtr0074545]///Frequenin 1 [Source:FlyBase gene name;Acc:FBgn0030897] [FBtr0100239]	0.0347771	0.000195556	1.69134	0.758169	1.69134	up	-1.13306	-0.180226	1.13306	down	-1.9164	-0.938395	1.9164	down	0.04919	-0.708979	0.229416	32797	NM_001038764		chrX:18064328-18064387///chrX:18064251-18064310///chrX:18068516-18068575///chrX:18065035-18065094///chrX:18066753-18066812	GO:0005509|GO:0007268|GO:0007269|GO:0007528|GO:0008048|GO:0045202|GO:0046928	FBtr0100239	NM_001038764	TC246016///NP612206///TC251909///TC239140	FBgn0030897
CUST_3687_PI429798866	Frq1	Frequenin 1	Frequenin 1 [Source:FlyBase gene name;Acc:FBgn0030897] [FBtr0074545]///Frequenin 1 [Source:FlyBase gene name;Acc:FBgn0030897] [FBtr0100239]	0.040104	0.000245904	1.47255	0.558319	1.47255	up	-1.12914	-0.175221	1.12914	down	-1.66271	-0.73354	1.66271	down	0.0241763	-0.534143	0.199398	32797	NM_001038764		chrX:18064328-18064387///chrX:18064251-18064310///chrX:18068516-18068575///chrX:18065035-18065094///chrX:18066753-18066812	GO:0005509|GO:0007268|GO:0007269|GO:0007528|GO:0008048|GO:0045202|GO:0046928	FBtr0074545	NM_001038764	TC246016///NP612206///TC251909///TC239140	FBgn0030897
CUST_3720_PI429798866	Frq1	Frequenin 1	Frequenin 1 [Source:FlyBase gene name;Acc:FBgn0030897] [FBtr0074545]///Frequenin 1 [Source:FlyBase gene name;Acc:FBgn0030897] [FBtr0100239]	0.0477725	0.000328467	1.62751	0.702668	1.62751	up	-1.25162	-0.323794	1.25162	down	-2.03702	-1.02646	2.03702	down	0.0656784	-0.63699	0.389472	32797	NM_001038764		chrX:18064328-18064387///chrX:18064251-18064310///chrX:18068516-18068575///chrX:18065035-18065094///chrX:18066753-18066812	GO:0005509|GO:0007268|GO:0007269|GO:0007528|GO:0008048|GO:0045202|GO:0046928	FBtr0335120	NM_001038764	TC246016///NP612206///TC251909///TC239140	FBgn0030897
CUST_3717_PI429798866	Frq1	Frequenin 1	Frequenin 1 [Source:FlyBase gene name;Acc:FBgn0030897] [FBtr0074545]///Frequenin 1 [Source:FlyBase gene name;Acc:FBgn0030897] [FBtr0100239]	0.0486162	0.000342503	1.45776	0.543756	1.45776	up	-1.14342	-0.193351	1.14342	down	-1.66683	-0.737107	1.66683	down	0.065177	-0.478579	0.258528	32797	NM_001038764		chrX:18064328-18064387///chrX:18064251-18064310///chrX:18068516-18068575///chrX:18065035-18065094///chrX:18066753-18066812	GO:0005509|GO:0007268|GO:0007269|GO:0007528|GO:0008048|GO:0045202|GO:0046928	FBtr0335120	NM_001038764	TC246016///NP612206///TC251909///TC239140	FBgn0030897
CUST_3710_PI429798866	Frq1	Frequenin 1	Frequenin 1 [Source:FlyBase gene name;Acc:FBgn0030897] [FBtr0074545]///Frequenin 1 [Source:FlyBase gene name;Acc:FBgn0030897] [FBtr0100239]	0.0493988	0.00035563	1.65471	0.726583	1.65471	up	-1.28122	-0.357516	1.28122	down	-2.12005	-1.0841	2.12005	down	0.0505419	-0.676041	0.408058	32797	NM_001038764		chrX:18064328-18064387///chrX:18064251-18064310///chrX:18068516-18068575///chrX:18065035-18065094///chrX:18066753-18066812	GO:0005509|GO:0007268|GO:0007269|GO:0007528|GO:0008048|GO:0045202|GO:0046928	FBtr0335119	NM_001038764	TC246016///NP612206///TC251909///TC239140	FBgn0030897
CUST_7437_PI429798866	Frq2	Frequenin 2	Frequenin 2 [Source:FlyBase gene name;Acc:FBgn0083228] [FBtr0074546]///Frequenin 2 [Source:FlyBase gene name;Acc:FBgn0083228] [FBtr0333321]	0.0205133	8.35489e-05	1.93942	0.955623	1.93942	up	1.00335	0.00482489	1.00335	up	-1.93294	-0.950798	1.93294	down	0.0864784	-0.869145	0.0816535	32799	NM_080354///NM_001272746		chrX:18096813-18096871///chrX:18096818-18096877///chrX:18097852-18097911///chrX:18093850-18094741	GO:0005509|GO:0007268|GO:0007269|GO:0007528|GO:0008021|GO:0016192|GO:0046928	FBtr0301628	NM_080354///NM_001272746	TC236932///TC247082///TC230686	FBgn0083228
CUST_7447_PI429798866	Frq2	Frequenin 2	Frequenin 2 [Source:FlyBase gene name;Acc:FBgn0083228] [FBtr0074546]///Frequenin 2 [Source:FlyBase gene name;Acc:FBgn0083228] [FBtr0333321]	0.0361641	0.000207803	1.87467	0.906637	1.87467	up	-1.02585	-0.0368147	1.02585	down	-1.92312	-0.943452	1.92312	down	0.172185	-0.734452	0.209	32799	NM_080354///NM_001272746		chrX:18096813-18096871///chrX:18096818-18096877///chrX:18097852-18097911///chrX:18093850-18094741	GO:0005509|GO:0007268|GO:0007269|GO:0007528|GO:0008021|GO:0016192|GO:0046928	FBtr0333321	NM_080354///NM_001272746	TC236932///TC247082///TC230686	FBgn0083228
A_09_P193760	Frq2	Frequenin 2	Frequenin 2 [Source:FlyBase gene name;Acc:FBgn0083228] [FBtr0074546]///Frequenin 2 [Source:FlyBase gene name;Acc:FBgn0083228] [FBtr0333321]	0.0486162	0.000341548	1.87633	0.907916	1.87633	up	-1.02751	-0.0391548	1.02751	down	-1.92795	-0.947071	1.92795	down	0.161433	-0.746483	0.200588	32799///32799	NM_001272746		chrX:18097852-18097911	GO:0005509(calcium ion binding)|GO:0007268(synaptic transmission)|GO:0007269(neurotransmitter secretion)|GO:0007528(neuromuscular junction development)|GO:0008021(synaptic vesicle)|GO:0016192(vesicle-mediated transport)|GO:0046928(regulation of neurotransmitter secretion)	FBtr0333321	NM_001272746	TC247082	FBgn0083228
CUST_10981_PI429798866	fwe	flower	flower [Source:FlyBase gene name;Acc:FBgn0261722] [FBtr0075542]///flower [Source:FlyBase gene name;Acc:FBgn0261722] [FBtr0075541]	0.0210737	8.76871e-05	-1.19227	-0.253706	1.19227	down	-1.42378	-0.509726	1.42378	down	-1.19418	-0.256021	1.19418	down	-0.149873	0.103833	0.359854	39720	NM_168633///NM_140547		chr3L:15809081-15806713///chr3L:15804372-15803942	GO:0005262|GO:0030285|GO:0042981|GO:0044214|GO:0046530|GO:0048488	FBtr0075542	NM_168633///NM_140547	TC250527///TC252103	FBgn0261722
CUST_10993_PI429798866	fwe	flower	flower [Source:FlyBase gene name;Acc:FBgn0261722] [FBtr0075542]///flower [Source:FlyBase gene name;Acc:FBgn0261722] [FBtr0075541]	0.0275234	0.000128461	-1.12011	-0.163634	1.12011	down	-1.57844	-0.658499	1.57844	down	-1.40919	-0.494865	1.40919	down	-0.203807	-0.0401729	0.454692	39720	NM_168633///NM_140547		chr3L:15809081-15806713///chr3L:15804372-15803942	GO:0005262|GO:0030285|GO:0042981|GO:0044214|GO:0046530|GO:0048488	FBtr0075543	NM_168633///NM_140547	TC250527///TC252103	FBgn0261722
CUST_10984_PI429798866	fwe	flower	flower [Source:FlyBase gene name;Acc:FBgn0261722] [FBtr0075542]///flower [Source:FlyBase gene name;Acc:FBgn0261722] [FBtr0075541]	0.033194	0.000178313	-1.15505	-0.207953	1.15505	down	-1.59693	-0.675303	1.59693	down	-1.38257	-0.46735	1.38257	down	-0.236292	-0.0283393	0.439011	39720	NM_168633///NM_140547		chr3L:15809081-15806713///chr3L:15804372-15803942	GO:0005262|GO:0030285|GO:0042981|GO:0044214|GO:0046530|GO:0048488	FBtr0075542	NM_168633///NM_140547	TC250527///TC252103	FBgn0261722
CUST_10972_PI429798866	fwe	flower	flower [Source:FlyBase gene name;Acc:FBgn0261722] [FBtr0075542]///flower [Source:FlyBase gene name;Acc:FBgn0261722] [FBtr0075541]	0.0451029	0.000301953	-1.12853	-0.174441	1.12853	down	-1.48052	-0.566106	1.48052	down	-1.31191	-0.391665	1.31191	down	-0.186394	-0.0119527	0.379712	39720	NM_168633///NM_140547		chr3L:15809081-15806713///chr3L:15804372-15803942	GO:0005262|GO:0030285|GO:0042981|GO:0044214|GO:0046530|GO:0048488	FBtr0075541	NM_168633///NM_140547	TC250527///TC252103	FBgn0261722
CUST_10973_PI429798866	fwe	flower	flower [Source:FlyBase gene name;Acc:FBgn0261722] [FBtr0075542]///flower [Source:FlyBase gene name;Acc:FBgn0261722] [FBtr0075541]	0.0474471	0.000324866	-1.13584	-0.183763	1.13584	down	-1.54768	-0.630111	1.54768	down	-1.36259	-0.446347	1.36259	down	-0.213249	-0.0294853	0.416862	39720	NM_168633///NM_140547		chr3L:15809081-15806713///chr3L:15804372-15803942	GO:0005262|GO:0030285|GO:0042981|GO:0044214|GO:0046530|GO:0048488	FBtr0075541	NM_168633///NM_140547	TC250527///TC252103	FBgn0261722
A_09_P167490	Glut1	Glucose transporter 1	Glucose transporter 1 [Source:FlyBase gene name;Acc:FBgn0264574] [FBtr0333501]///Glucose transporter 1 [Source:FlyBase gene name;Acc:FBgn0264574] [FBtr0333509]///Glucose transporter 1 [Source:FlyBase gene name;Acc:FBgn0264574] [FBtr0333507]///Glucose transporter 1 [Source:FlyBase gene name;Acc:FBgn0264574] [FBtr0333505]	0.040104	0.000246873	1.5363	0.619459	1.5363	up	-1.29423	-0.372098	1.29423	down	-1.98833	-0.991557	1.98833	down	0.0208275	-0.598632	0.392925	38109///38109	NM_138229		chr3L:993188-993247	GO:0005355(glucose transmembrane transporter activity)|GO:0016021(integral to membrane)|GO:0055085(transmembrane transport)	FBtr0333501	NM_138229	TC241078	FBgn0264574
A_09_P144445	Gpdh	Glycerol 3 phosphate dehydrogenase	Glycerol 3 phosphate dehydrogenase [Source:FlyBase gene name;Acc:FBgn0001128] [FBtr0333228]///Glycerol 3 phosphate dehydrogenase [Source:FlyBase gene name;Acc:FBgn0001128] [FBtr0079146]///Glycerol 3 phosphate dehydrogenase [Source:FlyBase gene name;Acc:FBgn0001128] [FBtr0079147]	0.0490085	0.000349583	1.33924	0.421414	1.33924	up	-1.76367	-0.81858	1.76367	down	-2.36198	-1.23999	2.36198	down	-0.147063	-0.568477	0.671517	33824///33824	NM_057217		chr2L:5947296-5947879	GO:0004367(glycerol-3-phosphate dehydrogenase [NAD+] activity)|GO:0005737(cytoplasm)|GO:0005811(lipid particle)|GO:0005975(carbohydrate metabolic process)|GO:0006072(glycerol-3-phosphate metabolic process)|GO:0006127(glycerophosphate shuttle)|GO:0006641(triglyceride metabolic process)|GO:0007629(flight behavior)|GO:0009331(glycerol-3-phosphate dehydrogenase complex)|GO:0030018(Z disc)|GO:0031430(…	FBtr0079146	NM_057217	TC231170	FBgn0001128
A_09_P029176	Gr63a	Gustatory receptor 63a	Gustatory receptor 63a [Source:FlyBase gene name;Acc:FBgn0035468] [FBtr0114512]	0.0154435	5.372e-05	1.46664	0.552514	1.46664	up	-4.7558	-2.24969	4.7558	down	-6.97503	-2.8022	6.97503	down	-0.0108263	-0.56334	2.23886	38453///38453	NM_001144411		chr3L:3895132-3895073	GO:0003031(detection of carbon dioxide)|GO:0008340(determination of adult lifespan)|GO:0008527(taste receptor activity)|GO:0010037(response to carbon dioxide)|GO:0016021(integral to membrane)|GO:0050909(sensory perception of taste)	FBtr0114512	NM_001144411	TC228688	FBgn0035468
A_09_P012191	hep	hemipterous	hemipterous [Source:FlyBase gene name;Acc:FBgn0010303] [FBtr0330397]///hemipterous [Source:FlyBase gene name;Acc:FBgn0010303] [FBtr0073747]///hemipterous [Source:FlyBase gene name;Acc:FBgn0010303] [FBtr0073748]	0.0384654	0.000229495	-1.46733	-0.553198	1.46733	down	1.21287	0.278428	1.21287	up	1.77969	0.831626	1.77969	up	0.0399095	0.593107	-0.238519	32256///32256	NM_167346		chrX:12973876-12973817	GO:0000165(MAPK cascade)|GO:0001736(establishment of planar polarity)|GO:0004672(protein kinase activity)|GO:0004674(protein serine/threonine kinase activity)|GO:0004702(receptor signaling protein serine/threonine kinase activity)|GO:0004708(MAP kinase kinase activity)|GO:0005515(protein binding)|GO:0005524(ATP binding)|GO:0006357(regulation of transcription from RNA polymerase II promoter)|GO:00…	FBtr0073747	NM_167346	TC224215	FBgn0010303
A_09_P103695	hep	hemipterous	hemipterous [Source:FlyBase gene name;Acc:FBgn0010303] [FBtr0330397]///hemipterous [Source:FlyBase gene name;Acc:FBgn0010303] [FBtr0073747]///hemipterous [Source:FlyBase gene name;Acc:FBgn0010303] [FBtr0073748]	0.0480851	0.000334527	-1.44062	-0.526685	1.44062	down	1.18372	0.243332	1.18372	up	1.70529	0.770018	1.70529	up	0.00298071	0.529666	-0.240352	32256///32256	NM_167346		chrX:12973902-12973843	GO:0000165(MAPK cascade)|GO:0001736(establishment of planar polarity)|GO:0004672(protein kinase activity)|GO:0004674(protein serine/threonine kinase activity)|GO:0004702(receptor signaling protein serine/threonine kinase activity)|GO:0004708(MAP kinase kinase activity)|GO:0005515(protein binding)|GO:0005524(ATP binding)|GO:0006357(regulation of transcription from RNA polymerase II promoter)|GO:00…	FBtr0330397	NM_167346	TC256838	FBgn0010303
A_09_P220495	Hk	Hyperkinetic	Hyperkinetic [Source:FlyBase gene name;Acc:FBgn0263220] [FBtr0307879]///Hyperkinetic [Source:FlyBase gene name;Acc:FBgn0263220] [FBtr0307876]	0.0383914	0.000228208	1.39315	0.478352	1.39315	up	-1.44397	-0.530039	1.44397	down	-2.01167	-1.00839	2.01167	down	-0.0514735	-0.529825	0.478566	31955///31955	NM_001272470		chrX:10130712-10130653	GO:0005249(voltage-gated potassium channel activity)|GO:0005737(cytoplasm)|GO:0006813(potassium ion transport)|GO:0007629(flight behavior)|GO:0008076(voltage-gated potassium channel complex)|GO:0015459(potassium channel regulator activity)|GO:0050802(circadian sleep/wake cycle, sleep)|GO:0051259(protein oligomerization)	FBtr0307879	NM_001272470	TC242720	FBgn0263220
A_09_P190300	HmgD	High mobility group protein D	High mobility group protein D [Source:FlyBase gene name;Acc:FBgn0004362] [FBtr0071708]///High mobility group protein D [Source:FlyBase gene name;Acc:FBgn0004362] [FBtr0071709]///High mobility group protein D [Source:FlyBase gene name;Acc:FBgn0004362] [FBtr0301410]	0.0113626	3.47396e-05	1.10917	0.149481	1.10917	up	1.83892	0.878859	1.83892	up	1.65792	0.729379	1.65792	up	0.168331	0.0188501	-0.710528	37481///37481	NM_001169773		chr2R:17603674-17603733	GO:0000790(nuclear chromatin)|GO:0003680(AT DNA binding)|GO:0006325(chromatin organization)|GO:0007517(muscle organ development)|GO:0008301(DNA binding, bending)|GO:0048813(dendrite morphogenesis)	FBtr0301410	NM_001169773	TC242974	FBgn0004362
A_09_P010346	HmgD	High mobility group protein D	High mobility group protein D [Source:FlyBase gene name;Acc:FBgn0004362] [FBtr0071708]///High mobility group protein D [Source:FlyBase gene name;Acc:FBgn0004362] [FBtr0071709]///High mobility group protein D [Source:FlyBase gene name;Acc:FBgn0004362] [FBtr0301410]	0.0152366	5.23296e-05	1.04177	0.0590349	1.04177	up	1.85677	0.892795	1.85677	up	1.78232	0.83376	1.78232	up	0.0965575	0.0375226	-0.796237	37481///37481	NM_001169773		chr2R:17603704-17603763	GO:0000790(nuclear chromatin)|GO:0003680(AT DNA binding)|GO:0006325(chromatin organization)|GO:0007517(muscle organ development)|GO:0008301(DNA binding, bending)|GO:0048813(dendrite morphogenesis)	FBtr0071709	NM_001169773	TC242974	FBgn0004362
A_09_P053721	HP4	Heterochromatin protein 4	Heterochromatin protein 4 [Source:FlyBase gene name;Acc:FBgn0035829] [FBtr0076765]	0.0346323	0.000193664	-1.15577	-0.208853	1.15577	down	2.0457	1.03259	2.0457	up	2.36436	1.24145	2.36436	up	0.0162571	0.22511	-1.01634	38887///38887	NM_168247		chr3L:7968597-7968538	GO:0005701(polytene chromosome chromocenter)|GO:0005704(polytene chromosome band)|GO:0005730(nucleolus)|GO:0006325(chromatin organization)|GO:0010369(chromocenter)|GO:0035012(polytene chromosome, telomeric region)	FBtr0076765	NM_168247	TC235474	FBgn0035829
CUST_12257_PI429798866	Inx7	Innexin 7	innexin 7 [Source:FlyBase gene name;Acc:FBgn0027106] [FBtr0071034]///innexin 7 [Source:FlyBase gene name;Acc:FBgn0027106] [FBtr0071035]	0.0296572	0.00014952	1.0861	0.119151	1.0861	up	-5.22193	-2.38458	5.22193	down	-5.67151	-2.50373	5.67151	down	-0.302968	-0.42212	2.08161	33027	NM_176698///NM_176699		chrX:6887385-6887326///chrX:6885796-6885737	GO:0005243|GO:0005634|GO:0005737|GO:0005921|GO:0007476|GO:0010496|GO:0016021|GO:0072375	FBtr0071035	NM_176698///NM_176699	TC229808	FBgn0027106
CUST_2578_PI429798866	Ir7a	Ionotropic receptor 7a	Ionotropic receptor 7a [Source:FlyBase gene name;Acc:FBgn0029961] [FBtr0071075]	0.0145246	4.94483e-05	1.17322	0.230471	1.17322	up	-2.07465	-1.05287	2.07465	down	-2.43402	-1.28334	2.43402	down	-0.105049	-0.33552	0.94782	31686	NM_132178		chrX:7660800-7660859	GO:0009593|GO:0015276|GO:0016021|GO:0050909	FBtr0071075	NM_132178	TC227222	FBgn0029961
A_09_P017046	Kdm4B	Histone demethylase 4B	Histone demethylase 4B [Source:FlyBase gene name;Acc:FBgn0053182] [FBtr0087770]///Histone demethylase 4B [Source:FlyBase gene name;Acc:FBgn0053182] [FBtr0302054]	0.00589602	9.87518e-06	1.21048	0.275579	1.21048	up	4.31077	2.10795	4.31077	up	3.56121	1.83237	3.56121	up	0.548795	0.273217	-1.55915	318918///318918	NM_001169668		chr2R:9073376-9073317	GO:0005634(nucleus)|GO:0016577(histone demethylation)|GO:0032454(histone demethylase activity (H3-K9 specific))|GO:0033169(histone H3-K9 demethylation)|GO:0051864(histone demethylase activity (H3-K36 specific))|GO:0070544(histone H3-K36 demethylation)	FBtr0087770	NM_001169668	TC227529	FBgn0053182
A_09_P006216	Lsm10	CG12938 gene product from transcript CG12938-RA	Lsm10 [Source:FlyBase gene name;Acc:FBgn0033554] [FBtr0088248]	0.0184306	7.06215e-05	-1.62656	-0.701825	1.62656	down	2.5284	1.33822	2.5284	up	4.11259	2.04005	4.11259	up	-0.131243	0.570582	-1.46947	36141///36141	NM_136771		chr2R:6708766-6708707	GO:0006397(mRNA processing)|GO:0006398(histone mRNA 3'-end processing)|GO:0016604(nuclear body)|GO:0035363(histone locus body)|GO:0071254(cytoplasmic U snRNP body)	FBtr0088248	NM_136771	TC238086	FBgn0033554
A_09_P223380	MAPk-Ak2	MAP kinase activated protein-kinase-2	MAP kinase activated protein-kinase-2 [Source:FlyBase gene name;Acc:FBgn0013987] [FBtr0302940]///MAP kinase activated protein-kinase-2 [Source:FlyBase gene name;Acc:FBgn0013987] [FBtr0070839]	0.0453788	0.000306416	1.95503	0.967193	1.95503	up	1.18692	0.247228	1.18692	up	-1.64714	-0.719965	1.64714	down	0.253336	-0.713857	0.006108	44573///44573	NM_001201618		chrX:5654326-5654267	GO:0004672(protein kinase activity)|GO:0004674(protein serine/threonine kinase activity)|GO:0005524(ATP binding)|GO:0006468(protein phosphorylation)|GO:0007155(cell adhesion)|GO:0008360(regulation of cell shape)|GO:0009651(response to salt stress)|GO:0045793(positive regulation of cell size)|GO:0046328(regulation of JNK cascade)	FBtr0302940	NM_001201618	TC235764	FBgn0013987
A_09_P026711	MED23	Mediator complex subunit 23	Mediator complex subunit 23 [Source:FlyBase gene name;Acc:FBgn0034795] [FBtr0071903]	0.00677083	1.77423e-05	1.11486	0.156869	1.11486	up	2.97449	1.57264	2.97449	up	2.66802	1.41577	2.66802	up	0.333053	0.176184	-1.23959	37639///37639	NM_137891		chr2R:18781613-18781672	GO:0001104(RNA polymerase II transcription cofactor activity)|GO:0005634(nucleus)|GO:0006366(transcription from RNA polymerase II promoter)|GO:0006367(transcription initiation from RNA polymerase II promoter)|GO:0016592(mediator complex)	FBtr0071903	NM_137891	TC222570	FBgn0034795
A_09_P002191	Mitf	CG43369 gene product from transcript CG43369-RA	Mitf [Source:FlyBase gene name;Acc:FBgn0263112] [FBtr0307326]///Mitf [Source:FlyBase gene name;Acc:FBgn0263112] [FBtr0307328]	0.0285607	0.00013529	1.30724	0.386519	1.30724	up	2.84078	1.50629	2.84078	up	2.17312	1.11977	2.17312	up	0.467008	0.0804893	-1.03928	3885647///3885647	NM_001258507		chr4:1226998-1227057	GO:0001745(compound eye morphogenesis)|GO:0006355(regulation of transcription, DNA-dependent)|GO:0046983(protein dimerization activity)	FBtr0307328	NM_001258507	TC222809	FBgn0263112
A_09_P128775	Mlp60A	Muscle LIM protein at 60A	The gene Muscle LIM protein at 60A is referred to in FlyBase by the symbol Dmel\Mlp60A (CG42309, FBgn0259209). It is a protein_coding_gene from Drosophila melanogaster. It is reported to have molecular function</span>: zinc ion binding. There is experimental evidence that it is involved in the biological process</span>: muscle tissue development. 11 alleles are reported. No phenotypic data is ava…	0.00589602	2.40389e-06	2.46393	1.30096	2.46393	up	136.667	7.09453	136.667	up	55.4672	5.79356	55.4672	up	1.87926	0.578297	-5.21527	37853///37853	NM_001144278		chr2R:19965680-19965739	GO:0005634(nucleus)|GO:0005737(cytoplasm)|GO:0008270(zinc ion binding)|GO:0015629(actin cytoskeleton)|GO:0016202(regulation of striated muscle tissue development)|GO:0060537(muscle tissue development)	FBtr0343338	NM_001144278	TC232421	FBgn0259209
CUST_5132_PI429798866	Mmp1	Matrix metalloproteinase 1	Matrix metalloproteinase 1 [Source:FlyBase gene name;Acc:FBgn0035049] [FBtr0304006]///Matrix metalloproteinase 1 [Source:FlyBase gene name;Acc:FBgn0035049] [FBtr0304005]	0.00589602	3.54866e-06	2.14933	1.10388	2.14933	up	5.70366	2.51189	5.70366	up	2.6537	1.408	2.6537	up	1.037	-0.066883	-1.47489	37949	NM_001202071///NM_001259570		chr2R:20560117-20559814///chr2R:20559122-20559063///chr2R:20562280-20562221	GO:0002168|GO:0004222|GO:0005509|GO:0006508|GO:0007155|GO:0007424|GO:0007561|GO:0007591|GO:0008270|GO:0030198|GO:0030425|GO:0031012|GO:0034769|GO:0035001|GO:0035071|GO:0035159|GO:0042060|GO:0042246|GO:0048102|GO:0071711	FBtr0306656	NM_001202071///NM_001259570	TC236611///TC247573///TC256169	FBgn0035049
CUST_5042_PI429798866	Mmp1	Matrix metalloproteinase 1	Matrix metalloproteinase 1 [Source:FlyBase gene name;Acc:FBgn0035049] [FBtr0304006]///Matrix metalloproteinase 1 [Source:FlyBase gene name;Acc:FBgn0035049] [FBtr0304005]	0.00589602	2.0413e-06	2.15366	1.10679	2.15366	up	5.65244	2.49887	5.65244	up	2.62457	1.39208	2.62457	up	0.965391	-0.141403	-1.53348	37949	NM_001202071///NM_001259570		chr2R:20560117-20559814///chr2R:20559122-20559063///chr2R:20562280-20562221	GO:0002168|GO:0004222|GO:0005509|GO:0006508|GO:0007155|GO:0007424|GO:0007561|GO:0007591|GO:0008270|GO:0030198|GO:0030425|GO:0031012|GO:0034769|GO:0035001|GO:0035071|GO:0035159|GO:0042060|GO:0042246|GO:0048102|GO:0071711	FBtr0273263	NM_001202071///NM_001259570	TC236611///TC247573///TC256169	FBgn0035049
CUST_5123_PI429798866	Mmp1	Matrix metalloproteinase 1	Matrix metalloproteinase 1 [Source:FlyBase gene name;Acc:FBgn0035049] [FBtr0304006]///Matrix metalloproteinase 1 [Source:FlyBase gene name;Acc:FBgn0035049] [FBtr0304005]	0.00589602	4.10563e-06	2.17862	1.12342	2.17862	up	6.08037	2.60416	6.08037	up	2.79092	1.48074	2.79092	up	1.02529	-0.0981299	-1.57887	37949	NM_001202071///NM_001259570		chr2R:20560117-20559814///chr2R:20559122-20559063///chr2R:20562280-20562221	GO:0002168|GO:0004222|GO:0005509|GO:0006508|GO:0007155|GO:0007424|GO:0007561|GO:0007591|GO:0008270|GO:0030198|GO:0030425|GO:0031012|GO:0034769|GO:0035001|GO:0035071|GO:0035159|GO:0042060|GO:0042246|GO:0048102|GO:0071711	FBtr0304011	NM_001202071///NM_001259570	TC236611///TC247573///TC256169	FBgn0035049
CUST_5063_PI429798866	Mmp1	Matrix metalloproteinase 1	Matrix metalloproteinase 1 [Source:FlyBase gene name;Acc:FBgn0035049] [FBtr0304006]///Matrix metalloproteinase 1 [Source:FlyBase gene name;Acc:FBgn0035049] [FBtr0304005]	0.00589602	4.64863e-06	2.11754	1.08239	2.11754	up	5.93151	2.5684	5.93151	up	2.80113	1.48601	2.80113	up	1.06961	-0.0127778	-1.49879	37949	NM_001202071///NM_001259570		chr2R:20560117-20559814///chr2R:20559122-20559063///chr2R:20562280-20562221	GO:0002168|GO:0004222|GO:0005509|GO:0006508|GO:0007155|GO:0007424|GO:0007561|GO:0007591|GO:0008270|GO:0030198|GO:0030425|GO:0031012|GO:0034769|GO:0035001|GO:0035071|GO:0035159|GO:0042060|GO:0042246|GO:0048102|GO:0071711	FBtr0304005	NM_001202071///NM_001259570	TC236611///TC247573///TC256169	FBgn0035049
CUST_5102_PI429798866	Mmp1	Matrix metalloproteinase 1	Matrix metalloproteinase 1 [Source:FlyBase gene name;Acc:FBgn0035049] [FBtr0304006]///Matrix metalloproteinase 1 [Source:FlyBase gene name;Acc:FBgn0035049] [FBtr0304005]	0.00589602	2.89148e-06	2.19836	1.13643	2.19836	up	5.96586	2.57673	5.96586	up	2.71377	1.4403	2.71377	up	1.04095	-0.0954813	-1.53578	37949	NM_001202071///NM_001259570		chr2R:20560117-20559814///chr2R:20559122-20559063///chr2R:20562280-20562221	GO:0002168|GO:0004222|GO:0005509|GO:0006508|GO:0007155|GO:0007424|GO:0007561|GO:0007591|GO:0008270|GO:0030198|GO:0030425|GO:0031012|GO:0034769|GO:0035001|GO:0035071|GO:0035159|GO:0042060|GO:0042246|GO:0048102|GO:0071711	FBtr0304009	NM_001202071///NM_001259570	TC236611///TC247573///TC256169	FBgn0035049
CUST_5113_PI429798866	Mmp1	Matrix metalloproteinase 1	Matrix metalloproteinase 1 [Source:FlyBase gene name;Acc:FBgn0035049] [FBtr0304006]///Matrix metalloproteinase 1 [Source:FlyBase gene name;Acc:FBgn0035049] [FBtr0304005]	0.00589602	1.49711e-06	2.21235	1.14558	2.21235	up	6.0534	2.59775	6.0534	up	2.73618	1.45216	2.73618	up	0.952111	-0.193471	-1.64564	37949	NM_001202071///NM_001259570		chr2R:20560117-20559814///chr2R:20559122-20559063///chr2R:20562280-20562221	GO:0002168|GO:0004222|GO:0005509|GO:0006508|GO:0007155|GO:0007424|GO:0007561|GO:0007591|GO:0008270|GO:0030198|GO:0030425|GO:0031012|GO:0034769|GO:0035001|GO:0035071|GO:0035159|GO:0042060|GO:0042246|GO:0048102|GO:0071711	FBtr0304010	NM_001202071///NM_001259570	TC236611///TC247573///TC256169	FBgn0035049
CUST_5092_PI429798866	Mmp1	Matrix metalloproteinase 1	Matrix metalloproteinase 1 [Source:FlyBase gene name;Acc:FBgn0035049] [FBtr0304006]///Matrix metalloproteinase 1 [Source:FlyBase gene name;Acc:FBgn0035049] [FBtr0304005]	0.00589602	2.70936e-06	2.13752	1.09594	2.13752	up	5.9683	2.57732	5.9683	up	2.79216	1.48138	2.79216	up	0.969721	-0.126218	-1.6076	37949	NM_001202071///NM_001259570		chr2R:20560117-20559814///chr2R:20559122-20559063///chr2R:20562280-20562221	GO:0002168|GO:0004222|GO:0005509|GO:0006508|GO:0007155|GO:0007424|GO:0007561|GO:0007591|GO:0008270|GO:0030198|GO:0030425|GO:0031012|GO:0034769|GO:0035001|GO:0035071|GO:0035159|GO:0042060|GO:0042246|GO:0048102|GO:0071711	FBtr0304008	NM_001202071///NM_001259570	TC236611///TC247573///TC256169	FBgn0035049
CUST_5108_PI429798866	Mmp1	Matrix metalloproteinase 1	Matrix metalloproteinase 1 [Source:FlyBase gene name;Acc:FBgn0035049] [FBtr0304006]///Matrix metalloproteinase 1 [Source:FlyBase gene name;Acc:FBgn0035049] [FBtr0304005]	0.0201749	8.08382e-05	1.32567	0.406717	1.32567	up	9.62208	3.26635	9.62208	up	7.2583	2.85963	7.2583	up	0.848283	0.441566	-2.41807	37949	NM_001202071///NM_001259570		chr2R:20560117-20559814///chr2R:20559122-20559063///chr2R:20562280-20562221	GO:0002168|GO:0004222|GO:0005509|GO:0006508|GO:0007155|GO:0007424|GO:0007561|GO:0007591|GO:0008270|GO:0030198|GO:0030425|GO:0031012|GO:0034769|GO:0035001|GO:0035071|GO:0035159|GO:0042060|GO:0042246|GO:0048102|GO:0071711	FBtr0304009	NM_001202071///NM_001259570	TC236611///TC247573///TC256169	FBgn0035049
CUST_5119_PI429798866	Mmp1	Matrix metalloproteinase 1	Matrix metalloproteinase 1 [Source:FlyBase gene name;Acc:FBgn0035049] [FBtr0304006]///Matrix metalloproteinase 1 [Source:FlyBase gene name;Acc:FBgn0035049] [FBtr0304005]	0.0246288	0.000106276	1.37075	0.454967	1.37075	up	10.4962	3.39179	10.4962	up	7.65726	2.93683	7.65726	up	0.813686	0.358719	-2.57811	37949	NM_001202071///NM_001259570		chr2R:20560117-20559814///chr2R:20559122-20559063///chr2R:20562280-20562221	GO:0002168|GO:0004222|GO:0005509|GO:0006508|GO:0007155|GO:0007424|GO:0007561|GO:0007591|GO:0008270|GO:0030198|GO:0030425|GO:0031012|GO:0034769|GO:0035001|GO:0035071|GO:0035159|GO:0042060|GO:0042246|GO:0048102|GO:0071711	FBtr0304010	NM_001202071///NM_001259570	TC236611///TC247573///TC256169	FBgn0035049
CUST_5041_PI429798866	Mmp1	Matrix metalloproteinase 1	Matrix metalloproteinase 1 [Source:FlyBase gene name;Acc:FBgn0035049] [FBtr0304006]///Matrix metalloproteinase 1 [Source:FlyBase gene name;Acc:FBgn0035049] [FBtr0304005]	0.0258296	0.000115311	1.69144	0.758252	1.69144	up	5.35246	2.4202	5.35246	up	3.16444	1.66195	3.16444	up	1.05771	0.299458	-1.36249	37949	NM_001202071///NM_001259570		chr2R:20560117-20559814///chr2R:20559122-20559063///chr2R:20562280-20562221	GO:0002168|GO:0004222|GO:0005509|GO:0006508|GO:0007155|GO:0007424|GO:0007561|GO:0007591|GO:0008270|GO:0030198|GO:0030425|GO:0031012|GO:0034769|GO:0035001|GO:0035071|GO:0035159|GO:0042060|GO:0042246|GO:0048102|GO:0071711	FBtr0273263	NM_001202071///NM_001259570	TC236611///TC247573///TC256169	FBgn0035049
CUST_5129_PI429798866	Mmp1	Matrix metalloproteinase 1	Matrix metalloproteinase 1 [Source:FlyBase gene name;Acc:FBgn0035049] [FBtr0304006]///Matrix metalloproteinase 1 [Source:FlyBase gene name;Acc:FBgn0035049] [FBtr0304005]	0.0258296	0.000116006	1.38359	0.46842	1.38359	up	9.71766	3.28061	9.71766	up	7.02349	2.81219	7.02349	up	0.858239	0.389819	-2.42237	37949	NM_001202071///NM_001259570		chr2R:20560117-20559814///chr2R:20559122-20559063///chr2R:20562280-20562221	GO:0002168|GO:0004222|GO:0005509|GO:0006508|GO:0007155|GO:0007424|GO:0007561|GO:0007591|GO:0008270|GO:0030198|GO:0030425|GO:0031012|GO:0034769|GO:0035001|GO:0035071|GO:0035159|GO:0042060|GO:0042246|GO:0048102|GO:0071711	FBtr0304011	NM_001202071///NM_001259570	TC236611///TC247573///TC256169	FBgn0035049
CUST_5097_PI429798866	Mmp1	Matrix metalloproteinase 1	Matrix metalloproteinase 1 [Source:FlyBase gene name;Acc:FBgn0035049] [FBtr0304006]///Matrix metalloproteinase 1 [Source:FlyBase gene name;Acc:FBgn0035049] [FBtr0304005]	0.0258296	0.000114104	1.27148	0.346509	1.27148	up	9.1392	3.19207	9.1392	up	7.18784	2.84556	7.18784	up	0.812249	0.46574	-2.37982	37949	NM_001202071///NM_001259570		chr2R:20560117-20559814///chr2R:20559122-20559063///chr2R:20562280-20562221	GO:0002168|GO:0004222|GO:0005509|GO:0006508|GO:0007155|GO:0007424|GO:0007561|GO:0007591|GO:0008270|GO:0030198|GO:0030425|GO:0031012|GO:0034769|GO:0035001|GO:0035071|GO:0035159|GO:0042060|GO:0042246|GO:0048102|GO:0071711	FBtr0304008	NM_001202071///NM_001259570	TC236611///TC247573///TC256169	FBgn0035049
CUST_5069_PI429798866	Mmp1	Matrix metalloproteinase 1	Matrix metalloproteinase 1 [Source:FlyBase gene name;Acc:FBgn0035049] [FBtr0304006]///Matrix metalloproteinase 1 [Source:FlyBase gene name;Acc:FBgn0035049] [FBtr0304005]	0.0258977	0.000116882	1.36425	0.448111	1.36425	up	11.3563	3.50542	11.3563	up	8.32418	3.05731	8.32418	up	0.811821	0.36371	-2.6936	37949	NM_001202071///NM_001259570		chr2R:20560117-20559814///chr2R:20559122-20559063///chr2R:20562280-20562221	GO:0002168|GO:0004222|GO:0005509|GO:0006508|GO:0007155|GO:0007424|GO:0007561|GO:0007591|GO:0008270|GO:0030198|GO:0030425|GO:0031012|GO:0034769|GO:0035001|GO:0035071|GO:0035159|GO:0042060|GO:0042246|GO:0048102|GO:0071711	FBtr0304005	NM_001202071///NM_001259570	TC236611///TC247573///TC256169	FBgn0035049
CUST_5098_PI429798866	Mmp1	Matrix metalloproteinase 1	Matrix metalloproteinase 1 [Source:FlyBase gene name;Acc:FBgn0035049] [FBtr0304006]///Matrix metalloproteinase 1 [Source:FlyBase gene name;Acc:FBgn0035049] [FBtr0304005]	0.0260091	0.000118881	1.32194	0.402659	1.32194	up	10.7775	3.42995	10.7775	up	8.15277	3.02729	8.15277	up	0.8287	0.426041	-2.60125	37949	NM_001202071///NM_001259570		chr2R:20560117-20559814///chr2R:20559122-20559063///chr2R:20562280-20562221	GO:0002168|GO:0004222|GO:0005509|GO:0006508|GO:0007155|GO:0007424|GO:0007561|GO:0007591|GO:0008270|GO:0030198|GO:0030425|GO:0031012|GO:0034769|GO:0035001|GO:0035071|GO:0035159|GO:0042060|GO:0042246|GO:0048102|GO:0071711	FBtr0304008	NM_001202071///NM_001259570	TC236611///TC247573///TC256169	FBgn0035049
CUST_5138_PI429798866	Mmp1	Matrix metalloproteinase 1	Matrix metalloproteinase 1 [Source:FlyBase gene name;Acc:FBgn0035049] [FBtr0304006]///Matrix metalloproteinase 1 [Source:FlyBase gene name;Acc:FBgn0035049] [FBtr0304005]	0.0260091	0.000118434	1.36001	0.44362	1.36001	up	10.6832	3.41727	10.6832	up	7.8552	2.97365	7.8552	up	0.859058	0.415438	-2.55821	37949	NM_001202071///NM_001259570		chr2R:20560117-20559814///chr2R:20559122-20559063///chr2R:20562280-20562221	GO:0002168|GO:0004222|GO:0005509|GO:0006508|GO:0007155|GO:0007424|GO:0007561|GO:0007591|GO:0008270|GO:0030198|GO:0030425|GO:0031012|GO:0034769|GO:0035001|GO:0035071|GO:0035159|GO:0042060|GO:0042246|GO:0048102|GO:0071711	FBtr0306656	NM_001202071///NM_001259570	TC236611///TC247573///TC256169	FBgn0035049
CUST_5091_PI429798866	Mmp1	Matrix metalloproteinase 1	Matrix metalloproteinase 1 [Source:FlyBase gene name;Acc:FBgn0035049] [FBtr0304006]///Matrix metalloproteinase 1 [Source:FlyBase gene name;Acc:FBgn0035049] [FBtr0304005]	0.0290419	0.000143185	1.69932	0.76496	1.69932	up	5.19554	2.37728	5.19554	up	3.05742	1.61231	3.05742	up	1.1068	0.341838	-1.27048	37949	NM_001202071///NM_001259570		chr2R:20560117-20559814///chr2R:20559122-20559063///chr2R:20562280-20562221	GO:0002168|GO:0004222|GO:0005509|GO:0006508|GO:0007155|GO:0007424|GO:0007561|GO:0007591|GO:0008270|GO:0030198|GO:0030425|GO:0031012|GO:0034769|GO:0035001|GO:0035071|GO:0035159|GO:0042060|GO:0042246|GO:0048102|GO:0071711	FBtr0304008	NM_001202071///NM_001259570	TC236611///TC247573///TC256169	FBgn0035049
CUST_5049_PI429798866	Mmp1	Matrix metalloproteinase 1	Matrix metalloproteinase 1 [Source:FlyBase gene name;Acc:FBgn0035049] [FBtr0304006]///Matrix metalloproteinase 1 [Source:FlyBase gene name;Acc:FBgn0035049] [FBtr0304005]	0.0291712	0.000145143	1.3433	0.425776	1.3433	up	10.2809	3.3619	10.2809	up	7.65352	2.93612	7.65352	up	0.79845	0.372673	-2.56345	37949	NM_001202071///NM_001259570		chr2R:20560117-20559814///chr2R:20559122-20559063///chr2R:20562280-20562221	GO:0002168|GO:0004222|GO:0005509|GO:0006508|GO:0007155|GO:0007424|GO:0007561|GO:0007591|GO:0008270|GO:0030198|GO:0030425|GO:0031012|GO:0034769|GO:0035001|GO:0035071|GO:0035159|GO:0042060|GO:0042246|GO:0048102|GO:0071711	FBtr0273263	NM_001202071///NM_001259570	TC236611///TC247573///TC256169	FBgn0035049
CUST_5101_PI429798866	Mmp1	Matrix metalloproteinase 1	Matrix metalloproteinase 1 [Source:FlyBase gene name;Acc:FBgn0035049] [FBtr0304006]///Matrix metalloproteinase 1 [Source:FlyBase gene name;Acc:FBgn0035049] [FBtr0304005]	0.0337344	0.000183444	1.66493	0.735459	1.66493	up	5.40393	2.43401	5.40393	up	3.24574	1.69855	3.24574	up	1.12174	0.386284	-1.31227	37949	NM_001202071///NM_001259570		chr2R:20560117-20559814///chr2R:20559122-20559063///chr2R:20562280-20562221	GO:0002168|GO:0004222|GO:0005509|GO:0006508|GO:0007155|GO:0007424|GO:0007561|GO:0007591|GO:0008270|GO:0030198|GO:0030425|GO:0031012|GO:0034769|GO:0035001|GO:0035071|GO:0035159|GO:0042060|GO:0042246|GO:0048102|GO:0071711	FBtr0304009	NM_001202071///NM_001259570	TC236611///TC247573///TC256169	FBgn0035049
CUST_5112_PI429798866	Mmp1	Matrix metalloproteinase 1	Matrix metalloproteinase 1 [Source:FlyBase gene name;Acc:FBgn0035049] [FBtr0304006]///Matrix metalloproteinase 1 [Source:FlyBase gene name;Acc:FBgn0035049] [FBtr0304005]	0.0341442	0.00018868	1.72221	0.784258	1.72221	up	5.40939	2.43547	5.40939	up	3.14097	1.65121	3.14097	up	1.16106	0.376797	-1.27441	37949	NM_001202071///NM_001259570		chr2R:20560117-20559814///chr2R:20559122-20559063///chr2R:20562280-20562221	GO:0002168|GO:0004222|GO:0005509|GO:0006508|GO:0007155|GO:0007424|GO:0007561|GO:0007591|GO:0008270|GO:0030198|GO:0030425|GO:0031012|GO:0034769|GO:0035001|GO:0035071|GO:0035159|GO:0042060|GO:0042246|GO:0048102|GO:0071711	FBtr0304010	NM_001202071///NM_001259570	TC236611///TC247573///TC256169	FBgn0035049
A_09_P027666	Mmp1	Matrix metalloproteinase 1	Matrix metalloproteinase 1 [Source:FlyBase gene name;Acc:FBgn0035049] [FBtr0304006]///Matrix metalloproteinase 1 [Source:FlyBase gene name;Acc:FBgn0035049] [FBtr0304005]	0.0346323	0.000192947	1.69984	0.765402	1.69984	up	5.31946	2.41128	5.31946	up	3.12938	1.64588	3.12938	up	1.15474	0.389337	-1.25654	37949///37949	NM_001259570		chr2R:20559122-20559063	GO:0002168(instar larval development)|GO:0004222(metalloendopeptidase activity)|GO:0005509(calcium ion binding)|GO:0006508(proteolysis)|GO:0007155(cell adhesion)|GO:0007424(open tracheal system development)|GO:0007561(imaginal disc eversion)|GO:0007591(molting cycle, chitin-based cuticle)|GO:0008270(zinc ion binding)|GO:0030198(extracellular matrix organization)|GO:0030425(dendrite)|GO:0031012(ex…	FBtr0304005	NM_001259570	TC256169	FBgn0035049
CUST_5122_PI429798866	Mmp1	Matrix metalloproteinase 1	Matrix metalloproteinase 1 [Source:FlyBase gene name;Acc:FBgn0035049] [FBtr0304006]///Matrix metalloproteinase 1 [Source:FlyBase gene name;Acc:FBgn0035049] [FBtr0304005]	0.0368997	0.000216092	1.70261	0.767746	1.70261	up	5.37214	2.4255	5.37214	up	3.15524	1.65775	3.15524	up	1.10859	0.340848	-1.3169	37949	NM_001202071///NM_001259570		chr2R:20560117-20559814///chr2R:20559122-20559063///chr2R:20562280-20562221	GO:0002168|GO:0004222|GO:0005509|GO:0006508|GO:0007155|GO:0007424|GO:0007561|GO:0007591|GO:0008270|GO:0030198|GO:0030425|GO:0031012|GO:0034769|GO:0035001|GO:0035071|GO:0035159|GO:0042060|GO:0042246|GO:0048102|GO:0071711	FBtr0304011	NM_001202071///NM_001259570	TC236611///TC247573///TC256169	FBgn0035049
CUST_5050_PI429798866	Mmp1	Matrix metalloproteinase 1	Matrix metalloproteinase 1 [Source:FlyBase gene name;Acc:FBgn0035049] [FBtr0304006]///Matrix metalloproteinase 1 [Source:FlyBase gene name;Acc:FBgn0035049] [FBtr0304005]	0.0369145	0.000216991	1.73525	0.795144	1.73525	up	12.3678	3.62852	12.3678	up	7.1274	2.83338	7.1274	up	0.857448	0.0623035	-2.77107	37949	NM_001202071///NM_001259570		chr2R:20560117-20559814///chr2R:20559122-20559063///chr2R:20562280-20562221	GO:0002168|GO:0004222|GO:0005509|GO:0006508|GO:0007155|GO:0007424|GO:0007561|GO:0007591|GO:0008270|GO:0030198|GO:0030425|GO:0031012|GO:0034769|GO:0035001|GO:0035071|GO:0035159|GO:0042060|GO:0042246|GO:0048102|GO:0071711	FBtr0273263	NM_001202071///NM_001259570	TC236611///TC247573///TC256169	FBgn0035049
CUST_5062_PI429798866	Mmp1	Matrix metalloproteinase 1	Matrix metalloproteinase 1 [Source:FlyBase gene name;Acc:FBgn0035049] [FBtr0304006]///Matrix metalloproteinase 1 [Source:FlyBase gene name;Acc:FBgn0035049] [FBtr0304005]	0.0394877	0.000237333	1.6866	0.754116	1.6866	up	5.0748	2.34335	5.0748	up	3.0089	1.58923	3.0089	up	1.13315	0.379035	-1.2102	37949	NM_001202071///NM_001259570		chr2R:20560117-20559814///chr2R:20559122-20559063///chr2R:20562280-20562221	GO:0002168|GO:0004222|GO:0005509|GO:0006508|GO:0007155|GO:0007424|GO:0007561|GO:0007591|GO:0008270|GO:0030198|GO:0030425|GO:0031012|GO:0034769|GO:0035001|GO:0035071|GO:0035159|GO:0042060|GO:0042246|GO:0048102|GO:0071711	FBtr0304005	NM_001202071///NM_001259570	TC236611///TC247573///TC256169	FBgn0035049
CUST_5118_PI429798866	Mmp1	Matrix metalloproteinase 1	Matrix metalloproteinase 1 [Source:FlyBase gene name;Acc:FBgn0035049] [FBtr0304006]///Matrix metalloproteinase 1 [Source:FlyBase gene name;Acc:FBgn0035049] [FBtr0304005]	0.040104	0.000246774	1.25029	0.322264	1.25029	up	9.54291	3.25443	9.54291	up	7.63255	2.93216	7.63255	up	0.842758	0.520494	-2.41167	37949	NM_001202071///NM_001259570		chr2R:20560117-20559814///chr2R:20559122-20559063///chr2R:20562280-20562221	GO:0002168|GO:0004222|GO:0005509|GO:0006508|GO:0007155|GO:0007424|GO:0007561|GO:0007591|GO:0008270|GO:0030198|GO:0030425|GO:0031012|GO:0034769|GO:0035001|GO:0035071|GO:0035159|GO:0042060|GO:0042246|GO:0048102|GO:0071711	FBtr0304010	NM_001202071///NM_001259570	TC236611///TC247573///TC256169	FBgn0035049
CUST_5128_PI429798866	Mmp1	Matrix metalloproteinase 1	Matrix metalloproteinase 1 [Source:FlyBase gene name;Acc:FBgn0035049] [FBtr0304006]///Matrix metalloproteinase 1 [Source:FlyBase gene name;Acc:FBgn0035049] [FBtr0304005]	0.0404188	0.000250938	1.26105	0.334622	1.26105	up	9.74331	3.28441	9.74331	up	7.72636	2.94979	7.72636	up	0.80603	0.471408	-2.47838	37949	NM_001202071///NM_001259570		chr2R:20560117-20559814///chr2R:20559122-20559063///chr2R:20562280-20562221	GO:0002168|GO:0004222|GO:0005509|GO:0006508|GO:0007155|GO:0007424|GO:0007561|GO:0007591|GO:0008270|GO:0030198|GO:0030425|GO:0031012|GO:0034769|GO:0035001|GO:0035071|GO:0035159|GO:0042060|GO:0042246|GO:0048102|GO:0071711	FBtr0304011	NM_001202071///NM_001259570	TC236611///TC247573///TC256169	FBgn0035049
CUST_5107_PI429798866	Mmp1	Matrix metalloproteinase 1	Matrix metalloproteinase 1 [Source:FlyBase gene name;Acc:FBgn0035049] [FBtr0304006]///Matrix metalloproteinase 1 [Source:FlyBase gene name;Acc:FBgn0035049] [FBtr0304005]	0.0410064	0.000256391	1.23568	0.305301	1.23568	up	10.5354	3.39717	10.5354	up	8.52602	3.09187	8.52602	up	0.77935	0.474049	-2.61782	37949	NM_001202071///NM_001259570		chr2R:20560117-20559814///chr2R:20559122-20559063///chr2R:20562280-20562221	GO:0002168|GO:0004222|GO:0005509|GO:0006508|GO:0007155|GO:0007424|GO:0007561|GO:0007591|GO:0008270|GO:0030198|GO:0030425|GO:0031012|GO:0034769|GO:0035001|GO:0035071|GO:0035159|GO:0042060|GO:0042246|GO:0048102|GO:0071711	FBtr0304009	NM_001202071///NM_001259570	TC236611///TC247573///TC256169	FBgn0035049
CUST_5120_PI429798866	Mmp1	Matrix metalloproteinase 1	Matrix metalloproteinase 1 [Source:FlyBase gene name;Acc:FBgn0035049] [FBtr0304006]///Matrix metalloproteinase 1 [Source:FlyBase gene name;Acc:FBgn0035049] [FBtr0304005]	0.0447279	0.00029837	1.90537	0.930073	1.90537	up	11.1331	3.47678	11.1331	up	5.843	2.54671	5.843	up	0.925778	-0.00429525	-2.551	37949	NM_001202071///NM_001259570		chr2R:20560117-20559814///chr2R:20559122-20559063///chr2R:20562280-20562221	GO:0002168|GO:0004222|GO:0005509|GO:0006508|GO:0007155|GO:0007424|GO:0007561|GO:0007591|GO:0008270|GO:0030198|GO:0030425|GO:0031012|GO:0034769|GO:0035001|GO:0035071|GO:0035159|GO:0042060|GO:0042246|GO:0048102|GO:0071711	FBtr0304010	NM_001202071///NM_001259570	TC236611///TC247573///TC256169	FBgn0035049
CUST_5048_PI429798866	Mmp1	Matrix metalloproteinase 1	Matrix metalloproteinase 1 [Source:FlyBase gene name;Acc:FBgn0035049] [FBtr0304006]///Matrix metalloproteinase 1 [Source:FlyBase gene name;Acc:FBgn0035049] [FBtr0304005]	0.0499731	0.000361965	1.2688	0.343467	1.2688	up	10.268	3.36008	10.268	up	8.09266	3.01661	8.09266	up	0.811287	0.46782	-2.54879	37949	NM_001202071///NM_001259570		chr2R:20560117-20559814///chr2R:20559122-20559063///chr2R:20562280-20562221	GO:0002168|GO:0004222|GO:0005509|GO:0006508|GO:0007155|GO:0007424|GO:0007561|GO:0007591|GO:0008270|GO:0030198|GO:0030425|GO:0031012|GO:0034769|GO:0035001|GO:0035071|GO:0035159|GO:0042060|GO:0042246|GO:0048102|GO:0071711	FBtr0273263	NM_001202071///NM_001259570	TC236611///TC247573///TC256169	FBgn0035049
A_09_P079371	mmy	mummy	mummy [Source:FlyBase gene name;Acc:FBgn0259749] [FBtr0079268]	0.0113626	3.47716e-05	-1.30422	-0.383183	1.30422	down	-1.65551	-0.727275	1.65551	down	-1.26935	-0.344092	1.26935	down	-0.362127	0.0210565	0.365148	33903///33903	NM_135188		chr2L:6468742-6468683	GO:0001838(embryonic epithelial tube formation)|GO:0003977(UDP-N-acetylglucosamine diphosphorylase activity)|GO:0005575(cellular_component)|GO:0006035(cuticle chitin biosynthetic process)|GO:0007391(dorsal closure)|GO:0007413(axonal fasciculation)|GO:0007417(central nervous system development)|GO:0007424(open tracheal system development)|GO:0008362(chitin-based embryonic cuticle biosynthetic proc…	FBtr0079268	NM_135188	TC226562	FBgn0259749
A_09_P027051	mRpL43	mitochondrial ribosomal protein L43	mitochondrial ribosomal protein L43 [Source:FlyBase gene name;Acc:FBgn0034893] [FBtr0072084]	0.0490085	0.000349214	-1.69577	-0.761945	1.69577	down	-1.455	-0.54102	1.455	down	1.16548	0.220925	1.16548	up	-0.486113	0.275832	0.0549071	37750///37750	NM_079104		chr2R:19586443-19586502	GO:0003735(structural constituent of ribosome)|GO:0005762(mitochondrial large ribosomal subunit)|GO:0006412(translation)	FBtr0072084	NM_079104	TC227441	FBgn0034893
A_09_P043731	MtnA	Metallothionein A	The gene Metallothionein A is referred to in FlyBase by the symbol Dmel\MtnA (CG9470, FBgn0002868). It is a protein_coding_gene from Drosophila melanogaster. There is experimental evidence that it has the molecular function</span>: metal ion binding. Based on sequence similarity, it is predicted to be involved in the biological process</span>: response to metal ion. 18 alleles are reported. The p…	0.0414186	0.000263528	-1.11053	-0.15125	1.11053	down	2.60713	1.38246	2.60713	up	2.8953	1.53371	2.8953	up	0.049253	0.200503	-1.33321	41202///41202	NM_001275509		chr3R:5609557-5609500	GO:0005575(cellular_component)|GO:0010038(response to metal ion)|GO:0046872(metal ion binding)|GO:0055065(metal ion homeostasis)	FBtr0082158	NM_001275509	TC241899	FBgn0002868
A_09_P174975	mura	murashka	murashka [Source:FlyBase gene name;Acc:FBgn0037705] [FBtr0082118]///murashka [Source:FlyBase gene name;Acc:FBgn0037705] [FBtr0082116]	0.0136731	4.51534e-05	2.77687	1.47346	2.77687	up	1.1673	0.223176	1.1673	up	-2.37888	-1.25028	2.37888	down	0.126204	-1.34726	-0.0969716	41145///41145	NM_141645		chr3R:5362383-5362324	GO:0005575(cellular_component)|GO:0007611(learning or memory)|GO:0007616(long-term memory)|GO:0008270(zinc ion binding)|GO:0008355(olfactory learning)|GO:0048149(behavioral response to ethanol)|GO:2001020(regulation of response to DNA damage stimulus)	FBtr0082116	NM_141645	TC246936	FBgn0037705
CUST_45_PI429802868	nAChRalpha1			0.0303871	0.000155876	-2.4147	-1.27184	2.4147	down	-1.30013	-0.378657	1.30013	down	1.85727	0.893187	1.85727	up	-0.511103	0.760741	-0.132446						FBtr0330310
CUST_8321_PI429798866	nAChRalpha1			0.0324954	0.000173845	-2.48084	-1.31083	2.48084	down	-1.28701	-0.364019	1.28701	down	1.92761	0.946812	1.92761	up	-0.519118	0.791713	-0.155099						FBtr0084619
CUST_7156_PI429798866	nAChRalpha7			0.0290419	0.000143501	1.60096	0.678933	1.60096	up	-1.10395	-0.142676	1.10395	down	-1.76738	-0.821609	1.76738	down	0.119795	-0.559138	0.262471	32928					FBtr0301835
CUST_7136_PI429798866	nAChRalpha7			0.0390289	0.000233716	1.59765	0.675955	1.59765	up	-1.09432	-0.130031	1.09432	down	-1.74834	-0.805986	1.74834	down	0.141795	-0.534159	0.271827	32928					FBtr0074680
CUST_7135_PI429798866	nAChRalpha7			0.040104	0.000247001	1.51566	0.599945	1.51566	up	-1.14673	-0.197524	1.14673	down	-1.73805	-0.797469	1.73805	down	0.107123	-0.492822	0.304647	32928					FBtr0074680
CUST_4950_PI429798866	nAChRbeta1			0.00589602	1.53423e-06	1.79743	0.845937	1.79743	up	-1.15059	-0.202372	1.15059	down	-2.0681	-1.04831	2.0681	down	0.0413111	-0.804626	0.243683						FBtr0073299
CUST_4949_PI429798866	nAChRbeta1			0.0156062	5.46295e-05	1.81755	0.861994	1.81755	up	-1.17686	-0.234947	1.17686	down	-2.13901	-1.09694	2.13901	down	0.133806	-0.728188	0.368753						FBtr0073299
CUST_4947_PI429798866	nAChRbeta1			0.0179951	6.81422e-05	1.50543	0.590172	1.50543	up	-1.21291	-0.278478	1.21291	down	-1.82595	-0.86865	1.82595	down	0.0496101	-0.540562	0.328088						FBtr0073299
CUST_10003_PI429798866	NaCP60E	Na channel protein 60E	Na channel protein 60E [Source:FlyBase gene name;Acc:FBgn0085434] [FBtr0308345]///Na channel protein 60E [Source:FlyBase gene name;Acc:FBgn0085434] [FBtr0333815]///Na channel protein 60E [Source:FlyBase gene name;Acc:FBgn0085434] [FBtr0308347]	0.0137339	4.59592e-05	1.21404	0.279822	1.21404	up	-1.50577	-0.590501	1.50577	down	-1.82807	-0.870322	1.82807	down	-0.0235397	-0.303361	0.566961	37981	NM_001259579///NM_166696///NM_001274244///NM_001259581		chr2R:20792899-20793013///chr2R:20806957-20807016///chr2R:20792834-20792893///chr2R:20807644-20807703///chr2R:20794746-20794805///chr2R:20800002-20800061///chr2R:20808840-20808899///chr2R:20801944-20802003	GO:0001518|GO:0005248|GO:0005886|GO:0006814|GO:0022843|GO:0042048|GO:0055085	FBtr0308345	NM_001259579///NM_166696///NM_001274244///NM_001259581	NP1344128///NP1344129///NP027715///NP028923///TC231999///NP028922	FBgn0085434
CUST_10001_PI429798866	NaCP60E	Na channel protein 60E	Na channel protein 60E [Source:FlyBase gene name;Acc:FBgn0085434] [FBtr0308345]///Na channel protein 60E [Source:FlyBase gene name;Acc:FBgn0085434] [FBtr0333815]///Na channel protein 60E [Source:FlyBase gene name;Acc:FBgn0085434] [FBtr0308347]	0.0285973	0.000136621	-1.13627	-0.184309	1.13627	down	-1.72566	-0.787145	1.72566	down	-1.5187	-0.602836	1.5187	down	-0.211882	-0.0275728	0.575263	37981	NM_001259579///NM_166696///NM_001274244///NM_001259581		chr2R:20792899-20793013///chr2R:20806957-20807016///chr2R:20792834-20792893///chr2R:20807644-20807703///chr2R:20794746-20794805///chr2R:20800002-20800061///chr2R:20808840-20808899///chr2R:20801944-20802003	GO:0001518|GO:0005248|GO:0005886|GO:0006814|GO:0022843|GO:0042048|GO:0055085	FBtr0308345	NM_001259579///NM_166696///NM_001274244///NM_001259581	NP1344128///NP1344129///NP027715///NP028923///TC231999///NP028922	FBgn0085434
A_09_P041121	nAcRbeta-64B	nicotinic Acetylcholine Receptor beta 64B	nicotinic Acetylcholine Receptor beta 64B [Source:FlyBase gene name;Acc:FBgn0000038] [FBtr0073300]///nicotinic Acetylcholine Receptor beta 64B [Source:FlyBase gene name;Acc:FBgn0000038] [FBtr0073299]	0.00589602	1.31097e-06	1.81884	0.863018	1.81884	up	-1.27632	-0.351992	1.27632	down	-2.32142	-1.21501	2.32142	down	0.0169231	-0.846094	0.368915	38545///38545	NM_079203		chr3L:4435280-4435339	GO:0004889(acetylcholine-activated cation-selective channel activity)|GO:0005887(integral to plasma membrane)|GO:0005892(acetylcholine-gated channel complex)|GO:0006811(ion transport)|GO:0007271(synaptic transmission, cholinergic)|GO:0045211(postsynaptic membrane)	FBtr0073299	NM_079203	TC228541	FBgn0000038
CUST_6681_PI429798866	nan	nanchung	nanchung [Source:FlyBase gene name;Acc:FBgn0036414] [FBtr0321258]///nanchung [Source:FlyBase gene name;Acc:FBgn0036414] [FBtr0089524]	0.00802139	2.2781e-05	2.18349	1.12664	2.18349	up	-14.5193	-3.8599	14.5193	down	-31.7027	-4.98653	31.7027	down	0.370032	-0.756605	4.22993	39571	NM_001274904		chr3L:14179417-14179358///chr3L:14179457-14179399	GO:0005261|GO:0005262|GO:0006812|GO:0006816|GO:0007605|GO:0009270|GO:0034703|GO:0048060|GO:0050974|GO:0055085	FBtr0089524	NM_001274904	NP814993///TC225152	FBgn0036414
CUST_3750_PI429798866	Nca	Neurocalcin	Neurocalcin [Source:FlyBase gene name;Acc:FBgn0013303] [FBtr0074902]	0.00603622	1.47248e-05	2.6138	1.38615	2.6138	up	-1.04922	-0.0693175	1.04922	down	-2.74245	-1.45547	2.74245	down	0.0466979	-1.33945	0.116015	40186	NM_001170007		chr3L:19990028-19990149///chr3L:19990531-19990590///chr3L:19990524-19990583	GO:0005509|GO:0042326	FBtr0074902	NM_001170007	TC232585///TC239611	FBgn0013303
CUST_3749_PI429798866	Nca	Neurocalcin	Neurocalcin [Source:FlyBase gene name;Acc:FBgn0013303] [FBtr0074902]	0.00682136	1.83217e-05	2.63962	1.40033	2.63962	up	1.03134	0.0445224	1.03134	up	-2.5594	-1.35581	2.5594	down	0.094395	-1.30593	0.0498726	40186	NM_001170007		chr3L:19990028-19990149///chr3L:19990531-19990590///chr3L:19990524-19990583	GO:0005509|GO:0042326	FBtr0074902	NM_001170007	TC232585///TC239611	FBgn0013303
CUST_3748_PI429798866	Nca	Neurocalcin	Neurocalcin [Source:FlyBase gene name;Acc:FBgn0013303] [FBtr0074902]	0.0121735	3.85932e-05	2.92295	1.54743	2.92295	up	-1.00551	-0.0079263	1.00551	down	-2.93906	-1.55535	2.93906	down	0.14465	-1.40278	0.152576	40186	NM_001170007		chr3L:19990028-19990149///chr3L:19990531-19990590///chr3L:19990524-19990583	GO:0005509|GO:0042326	FBtr0074902	NM_001170007	TC232585///TC239611	FBgn0013303
CUST_3742_PI429798866	Nca	Neurocalcin	Neurocalcin [Source:FlyBase gene name;Acc:FBgn0013303] [FBtr0074902]	0.0123849	3.98089e-05	2.67374	1.41886	2.67374	up	1.04032	0.0570221	1.04032	up	-2.57012	-1.36183	2.57012	down	0.0244408	-1.39442	-0.0325813	40186	NM_001170007		chr3L:19990028-19990149///chr3L:19990531-19990590///chr3L:19990524-19990583	GO:0005509|GO:0042326	FBtr0074902	NM_001170007	TC232585///TC239611	FBgn0013303
CUST_3743_PI429798866	Nca	Neurocalcin	Neurocalcin [Source:FlyBase gene name;Acc:FBgn0013303] [FBtr0074902]	0.0161646	5.97873e-05	3.08662	1.62603	3.08662	up	-1.06138	-0.0859413	1.06138	down	-3.27608	-1.71197	3.27608	down	0.266682	-1.35935	0.352623	40186	NM_001170007		chr3L:19990028-19990149///chr3L:19990531-19990590///chr3L:19990524-19990583	GO:0005509|GO:0042326	FBtr0074902	NM_001170007	TC232585///TC239611	FBgn0013303
A_09_P183785	Nca	Neurocalcin	Neurocalcin [Source:FlyBase gene name;Acc:FBgn0013303] [FBtr0074902]	0.0220778	9.33236e-05	2.93231	1.55204	2.93231	up	1.05026	0.0707514	1.05026	up	-2.79197	-1.48128	2.79197	down	0.136222	-1.41581	0.0654705	40186///40186	NM_001170007		chr3L:19990028-19990149	GO:0005509(calcium ion binding)|GO:0042326(negative regulation of phosphorylation)	FBtr0074902	NM_001170007	TC239611	FBgn0013303
CUST_3745_PI429798866	Nca	Neurocalcin	Neurocalcin [Source:FlyBase gene name;Acc:FBgn0013303] [FBtr0074902]	0.0255656	0.000112006	1.98819	0.991453	1.98819	up	-1.01891	-0.0270208	1.01891	down	-2.02577	-1.01847	2.02577	down	0.0634328	-0.92802	0.0904536	40186	NM_001170007		chr3L:19990028-19990149///chr3L:19990531-19990590///chr3L:19990524-19990583	GO:0005509|GO:0042326	FBtr0074902	NM_001170007	TC232585///TC239611	FBgn0013303
CUST_3741_PI429798866	Nca	Neurocalcin	Neurocalcin [Source:FlyBase gene name;Acc:FBgn0013303] [FBtr0074902]	0.0428409	0.00027918	2.88701	1.52958	2.88701	up	1.28306	0.359584	1.28306	up	-2.2501	-1.16999	2.2501	down	0.201742	-1.32783	-0.157842	40186	NM_001170007		chr3L:19990028-19990149///chr3L:19990531-19990590///chr3L:19990524-19990583	GO:0005509|GO:0042326	FBtr0074902	NM_001170007	TC232585///TC239611	FBgn0013303
A_09_P119105	Nckx30C	CG18660 gene product from transcript CG18660-RF	Nckx30C [Source:FlyBase gene name;Acc:FBgn0028704] [FBtr0303908]///Nckx30C [Source:FlyBase gene name;Acc:FBgn0028704] [FBtr0303909]///The gene Nckx30C is referred to in FlyBase by the symbol Dmel\Nckx30C (CG18660, FBgn0028704). It is a protein_coding_gene from Drosophila melanogaster. There is experimental evidence that it has the molecular function</span>: calcium, potassium:sodium antiporter ac…	0.00802139	2.2093e-05	1.42216	0.508086	1.42216	up	-1.85653	-0.892609	1.85653	down	-2.64029	-1.4007	2.64029	down	0.006615	-0.501471	0.899224	45248///45248	NM_001201832		chr2L:9716971-9716912	GO:0006814(sodium ion transport)|GO:0006816(calcium ion transport)|GO:0008273(calcium, potassium:sodium antiporter activity)|GO:0016021(integral to membrane)|GO:0048749(compound eye development)|GO:0048812(neuron projection morphogenesis)|GO:0055085(transmembrane transport)	FBtr0303909	NM_001201832	TC257181///TC249986///TC224787///TC235813///TC242801	FBgn0028704
A_09_P194995	nrv3	nervana 3	nervana 3 [Source:FlyBase gene name;Acc:FBgn0032946] [FBtr0333355]///nervana 3 [Source:FlyBase gene name;Acc:FBgn0032946] [FBtr0081520]///nervana 3 [Source:FlyBase gene name;Acc:FBgn0032946] [FBtr0081519]	0.0244088	0.000104789	1.36183	0.445547	1.36183	up	-1.30436	-0.383347	1.30436	down	-1.77632	-0.828895	1.77632	down	0.0153019	-0.430246	0.398649	35408///35408	NM_165378		chr2L:21388632-21388753	GO:0005391(sodium:potassium-exchanging ATPase activity)|GO:0005886(plasma membrane)|GO:0005890(sodium:potassium-exchanging ATPase complex)|GO:0006813(potassium ion transport)|GO:0006814(sodium ion transport)|GO:0007605(sensory perception of sound)	FBtr0081519	NM_165378	TC245683	FBgn0032946
A_09_P068496	Obp8a	Odorant-binding protein 8a	Odorant-binding protein 8a [Source:FlyBase gene name;Acc:FBgn0030103] [FBtr0071307]	0.0251283	0.000109537	-1.38326	-0.468077	1.38326	down	3.94066	1.97844	3.94066	up	5.45097	2.44651	5.45097	up	0.136158	0.604235	-1.84228	31860///31860	NM_167184		chrX:9109627-9109686	GO:0005549(odorant binding)|GO:0005576(extracellular region)|GO:0007606(sensory perception of chemical stimulus)	FBtr0071307	NM_167184	TC240451	FBgn0030103
A_09_P011711	Pabp2	CG2163 gene product from transcript CG2163-RA	Pabp2 [Source:FlyBase gene name;Acc:FBgn0005648] [FBtr0088785]///Pabp2 [Source:FlyBase gene name;Acc:FBgn0005648] [FBtr0088786]	0.00677083	1.80369e-05	1.25613	0.328985	1.25613	up	3.25474	1.70254	3.25474	up	2.59108	1.37356	2.59108	up	0.364619	0.035634	-1.33792	35788///35788	NM_165589		chr2R:4020654-4020713	GO:0000166(nucleotide binding)|GO:0000289(nuclear-transcribed mRNA poly(A) tail shortening)|GO:0000398(nuclear mRNA splicing, via spliceosome)|GO:0003723(RNA binding)|GO:0003729(mRNA binding)|GO:0005634(nucleus)|GO:0005737(cytoplasm)|GO:0006378(mRNA polyadenylation)|GO:0008143(poly(A) RNA binding)|GO:0022008(neurogenesis)|GO:0071011(precatalytic spliceosome)|GO:0071013(catalytic step 2 spliceosom…	FBtr0088785	NM_165589	TC257589	FBgn0005648
A_09_P145735	Pabp2	CG2163 gene product from transcript CG2163-RA	Pabp2 [Source:FlyBase gene name;Acc:FBgn0005648] [FBtr0088785]///Pabp2 [Source:FlyBase gene name;Acc:FBgn0005648] [FBtr0088786]	0.0085308	2.4979e-05	1.20392	0.267737	1.20392	up	3.15982	1.65984	3.15982	up	2.62461	1.39211	2.62461	up	0.370502	0.102765	-1.28934	35788///35788	NM_165589		chr2R:4020660-4020719	GO:0000166(nucleotide binding)|GO:0000289(nuclear-transcribed mRNA poly(A) tail shortening)|GO:0000398(nuclear mRNA splicing, via spliceosome)|GO:0003723(RNA binding)|GO:0003729(mRNA binding)|GO:0005634(nucleus)|GO:0005737(cytoplasm)|GO:0006378(mRNA polyadenylation)|GO:0008143(poly(A) RNA binding)|GO:0022008(neurogenesis)|GO:0071011(precatalytic spliceosome)|GO:0071013(catalytic step 2 spliceosom…	FBtr0088786	NM_165589	TC257589	FBgn0005648
A_09_P049576	pan	pangolin	pangolin [Source:FlyBase gene name;Acc:FBgn0085432] [FBtr0112657]///pangolin [Source:FlyBase gene name;Acc:FBgn0085432] [FBtr0309803]///pangolin [Source:FlyBase gene name;Acc:FBgn0085432] [FBtr0100246]///The gene pangolin is referred to in FlyBase by the symbol Dmel\pan (CG34403, FBgn0085432). It is a protein_coding_gene from Drosophila melanogaster. There is experimental evidence that it has the…	0.0410501	0.000258472	-1.14536	-0.1958	1.14536	down	1.51476	0.599088	1.51476	up	1.73494	0.794888	1.73494	up	0.0690249	0.264825	-0.530063	43769///43769	NM_166723		chr4:115528-115587	GO:0001077(RNA polymerase II core promoter proximal region sequence-specific DNA binding transcription factor activity involved in positive regulation of transcription)|GO:0003705(RNA polymerase II distal enhancer sequence-specific DNA binding transcription factor activity)|GO:0005634(nucleus)|GO:0005667(transcription factor complex)|GO:0005875(microtubule associated complex)|GO:0006355(regulatio…	FBtr0334301	NM_166723	NP13366129	FBgn0085432
CUST_1240_PI429798866	para	paralytic	The gene paralytic is referred to in FlyBase by the symbol Dmel\para (CG9907, FBgn0264255). It is a protein_coding_gene from Drosophila melanogaster. There is experimental evidence that it has the molecular function</span>: voltage-gated sodium channel activity. There is experimental evidence that it is involved in the biological process</span>: male courtship behavior, veined wing generated song…	0.044354	0.000294899	1.5966	0.675	1.5966	up	-1.20544	-0.269565	1.20544	down	-1.92461	-0.944565	1.92461	down	0.0632946	-0.611705	0.33286	32619	NM_001201706///NM_001201721///NM_001201703		chrX:16358089-16358030///chrX:16355751-16355692///chrX:16351579-16351520///chrX:16357710-16357651///chrX:16355756-16355697///chrX:16350416-16350357///chrX:16399623-16399564	GO:0001518|GO:0001666|GO:0005248|GO:0005509|GO:0005886|GO:0005887|GO:0006814|GO:0007268|GO:0007638|GO:0009612|GO:0009987|GO:0045433|GO:0046680|GO:0046684|GO:0055085	FBtr0342746	NM_001201706///NM_001201721///NM_001201703	TC244226///TC242049///TC240411///TC221761///NP029070	FBgn0264255
A_09_P128455	Pk1r	Pyrokinin 1 receptor	Pyrokinin 1 receptor [Source:FlyBase gene name;Acc:FBgn0038201] [FBtr0100131]///Pyrokinin 1 receptor [Source:FlyBase gene name;Acc:FBgn0038201] [FBtr0305681]	0.0258296	0.000114841	1.4729	0.558664	1.4729	up	-26.7815	-4.74316	26.7815	down	-39.4465	-5.30183	39.4465	down	-0.0115236	-0.570188	4.73164	41713///41713	NM_001260160		chr3R:9926021-9925962	GO:0004930(G-protein coupled receptor activity)|GO:0005887(integral to plasma membrane)|GO:0007186(G-protein coupled receptor signaling pathway)|GO:0007218(neuropeptide signaling pathway)|GO:0008188(neuropeptide receptor activity)|GO:0016021(integral to membrane)	FBtr0305681	NM_001260160	TC246242	FBgn0038201
CUST_19_PI429798866	Plc21C	Phospholipase C at 21C	Phospholipase C at 21C [Source:FlyBase gene name;Acc:FBgn0004611] [FBtr0078050]///Phospholipase C at 21C [Source:FlyBase gene name;Acc:FBgn0004611] [FBtr0078047]	0.0477725	0.000330249	2.12632	1.08836	2.12632	up	-1.25611	-0.328962	1.25611	down	-2.6709	-1.41732	2.6709	down	0.17959	-0.908772	0.508551	33204	NM_057503///NM_205883		chr2L:347818-347877///chr2L:347029-347088///chr2L:346197-346255	GO:0004435|GO:0005509|GO:0006651|GO:0006661|GO:0007629|GO:0016042|GO:0035556	FBtr0078049	NM_057503///NM_205883	TC244402///TC243355	FBgn0004611
A_09_P218875	PMCA	plasma membrane calcium ATPase	plasma membrane calcium ATPase [Source:FlyBase gene name;Acc:FBgn0259214] [FBtr0300559]///plasma membrane calcium ATPase [Source:FlyBase gene name;Acc:FBgn0259214] [FBtr0304050]///plasma membrane calcium ATPase [Source:FlyBase gene name;Acc:FBgn0259214] [FBtr0300558]///plasma membrane calcium ATPase [Source:FlyBase gene name;Acc:FBgn0259214] [FBtr0300555]	0.0211686	8.85482e-05	-1.13466	-0.182264	1.13466	down	-1.45865	-0.544637	1.45865	down	-1.28554	-0.362373	1.28554	down	-0.185876	-0.00361214	0.358761	43787///43787	NM_001038714		chr4:349798-349739	GO:0005388(calcium-transporting ATPase activity)|GO:0005524(ATP binding)|GO:0005886(plasma membrane)|GO:0006874(cellular calcium ion homeostasis)|GO:0016021(integral to membrane)|GO:0046872(metal ion binding)|GO:0070588(calcium ion transmembrane transport)	FBtr0300555	NM_001038714	TC252707	FBgn0259214
A_09_P040671	Pmp70	CG12703 gene product from transcript CG12703-RD	This gene is referred to in FlyBase by the symbol Dmel\Pmp70 (CG12703, FBgn0031069). It is a protein_coding_gene from Drosophila melanogaster. Based on sequence similarity, it is predicted to have molecular function</span>: ATPase activity, coupled to transmembrane movement of substances; transporter activity. Based on sequence similarity, it is predicted to be involved in the biological process<…	0.0178231	6.67061e-05	2.85045	1.51119	2.85045	up	1.37861	0.463216	1.37861	up	-2.06763	-1.04798	2.06763	down	0.51043	-1.00076	0.0472137	32992///32992	NM_001272805		chrX:19653245-19653304	GO:0005215(transporter activity)|GO:0005524(ATP binding)|GO:0005778(peroxisomal membrane)|GO:0005779(integral to peroxisomal membrane)|GO:0007031(peroxisome organization)|GO:0042626(ATPase activity, coupled to transmembrane movement of substances)|GO:0043190(ATP-binding cassette (ABC) transporter complex)|GO:0055085(transmembrane transport)	FBtr0074795	NM_001272805	TC224244	FBgn0031069
CUST_8858_PI429798866	ppk20	pickpocket 20	pickpocket 20 [Source:FlyBase gene name;Acc:FBgn0039676] [FBtr0085466]	0.0300982	0.000152406	1.5565	0.63831	1.5565	up	-2.1149	-1.08059	2.1149	down	-3.29185	-1.7189	3.29185	down	0.0108428	-0.627467	1.09143	43486	NM_143448		chr3R:25493642-25493583///chr3R:25492598-25492539	GO:0005272|GO:0006814|GO:0016020|GO:0016021	FBtr0332442	NM_143448	NP605100	FBgn0039676
CUST_2346_PI429798866	ppk9			0.0321197	0.000171128	1.48215	0.567692	1.48215	up	-46.3076	-5.53318	46.3076	down	-68.6349	-6.10087	68.6349	down	-0.000107765	-0.5678	5.53307						FBtr0112594
CUST_2342_PI429798866	ppk9			0.0396464	0.00023916	1.427	0.512983	1.427	up	-28.9672	-4.85635	28.9672	down	-41.3362	-5.36933	41.3362	down	-0.054053	-0.567036	4.8023						FBtr0112594
CUST_2341_PI429798866	ppk9			0.0451029	0.000302858	1.50648	0.591179	1.50648	up	-25.6457	-4.68065	25.6457	down	-38.6347	-5.27183	38.6347	down	-0.0251605	-0.616339	4.65549						FBtr0112594
A_09_P063501	Prosap	CG30483 gene product from transcript CG30483-RB	Prosap [Source:FlyBase gene name;Acc:FBgn0040752] [FBtr0087601]///The gene Prosap is referred to in FlyBase by the symbol Dmel\Prosap (CG30483, FBgn0040752). It is a protein_coding_gene from Drosophila melanogaster. There is experimental evidence that it has the molecular function</span>: protein binding. Based on sequence similarity, it is predicted to be involved in the biological process</span…	0.0404302	0.000251899	-1.79699	-0.845585	1.79699	down	-1.02938	-0.0417698	1.02938	down	1.74571	0.803816	1.74571	up	-0.171566	0.674019	-0.129797	50225///50225	NM_137081		chr2R:9949167-9949108	GO:0005515(protein binding)|GO:0014069(postsynaptic density)|GO:0030160(GKAP/Homer scaffold activity)|GO:0097107(postsynaptic density assembly)	FBtr0087601	NM_137081	TC222002	FBgn0040752
A_09_P037831	prtp	pretaporter	pretaporter [Source:FlyBase gene name;Acc:FBgn0030329] [FBtr0073551]	0.0453788	0.000306708	-1.40451	-0.490072	1.40451	down	-1.31144	-0.391152	1.31144	down	1.07097	0.0989195	1.07097	up	-0.296432	0.19364	0.0947202	32124///32124	NM_001272531		chrX:11613813-11613872	GO:0003756(protein disulfide isomerase activity)|GO:0005783(endoplasmic reticulum)|GO:0006662(glycerol ether metabolic process)|GO:0009055(electron carrier activity)|GO:0009986(cell surface)|GO:0015035(protein disulfide oxidoreductase activity)|GO:0043277(apoptotic cell clearance)|GO:0045454(cell redox homeostasis)|GO:2000427(positive regulation of apoptotic cell clearance)	FBtr0073551	NM_001272531	TC227921	FBgn0030329
A_09_P038371	Rbp1-like	CG1987 gene product from transcript CG1987-RA	The gene Rbp1-like is referred to in FlyBase by the symbol Dmel\Rbp1-like (CG1987, FBgn0030479). It is a protein_coding_gene from Drosophila melanogaster. An electronic pipeline based on InterPro domains suggests that it has the molecular function</span>: nucleotide binding; nucleic acid binding. There is experimental evidence that it is involved in the biological process</span>: RNA splicing. 4 …	0.0290088	0.000140163	-1.50676	-0.591449	1.50676	down	1.20691	0.271318	1.20691	up	1.81852	0.862766	1.81852	up	-0.0200949	0.571354	-0.291413	32293///32293	NM_132652		chrX:13274831-13274772	GO:0000166(nucleotide binding)|GO:0000398(nuclear mRNA splicing, via spliceosome)|GO:0003676(nucleic acid binding)|GO:0005681(spliceosomal complex)|GO:0006376(mRNA splice site selection)|GO:0008380(RNA splicing)|GO:0071011(precatalytic spliceosome)	FBtr0073790	NM_132652	TC232310	FBgn0030479
A_09_P219585	Rdl	Resistant to dieldrin	Resistant to dieldrin [Source:FlyBase gene name;Acc:FBgn0004244] [FBtr0076534]///Resistant to dieldrin [Source:FlyBase gene name;Acc:FBgn0004244] [FBtr0333836]///Resistant to dieldrin [Source:FlyBase gene name;Acc:FBgn0004244] [FBtr0309054]	0.00589602	4.62959e-06	1.61898	0.695089	1.61898	up	-1.17174	-0.228651	1.17174	down	-1.89703	-0.92374	1.89703	down	0.022457	-0.672632	0.251108	39054///39054	NM_168322		chr3L:9171664-9171605	GO:0004890(GABA-A receptor activity)|GO:0005230(extracellular ligand-gated ion channel activity)|GO:0005886(plasma membrane)|GO:0006811(ion transport)|GO:0009612(response to mechanical stimulus)|GO:0016021(integral to membrane)|GO:0030424(axon)|GO:0030425(dendrite)|GO:0030431(sleep)|GO:0042749(regulation of circadian sleep/wake cycle)|GO:0046682(response to cyclodiene)|GO:0050805(negative regulat…	FBtr0309054	NM_168322	TC248128	FBgn0004244
A_09_P044371	rec	recombination-defective	recombination-defective [Source:FlyBase gene name;Acc:FBgn0003227] [FBtr0083193]///The gene recombination-defective is referred to in FlyBase by the symbol Dmel\rec (CG31293, FBgn0003227). It is a protein_coding_gene from Drosophila melanogaster. Based on sequence similarity, it is predicted to have molecular function</span>: ATP-dependent DNA helicase activity. There is experimental evidence tha…	0.0348789	0.000198115	1.58279	0.662467	1.58279	up	-2.92183	-1.54687	2.92183	down	-4.62464	-2.20934	4.62464	down	-0.10903	-0.771496	1.43784	49241///49241	NM_169674		chr3R:11648800-11648741	GO:0003677(DNA binding)|GO:0004003(ATP-dependent DNA helicase activity)|GO:0005524(ATP binding)|GO:0005656(pre-replicative complex)|GO:0005657(replication fork)|GO:0006260(DNA replication)|GO:0007131(reciprocal meiotic recombination)	FBtr0083193	NM_169674		FBgn0003227
A_09_P108980	roX1	RNA on the X 1	Drosophila melanogaster RNA on the X 1 (roX1), ncRNA [NR_002097]///Drosophila melanogaster RNA on the X 1 (roX1), ncRNA [NR_002098]	0.0469208	0.000320229	-3.14761	-1.65426	3.14761	down	1.09125	0.125981	1.09125	up	3.43483	1.78024	3.43483	up	-0.28399	1.37027	-0.409971	3772376///3772376	NR_002098		chrX:3753034-3752978	GO:0000805(X chromosome)|GO:0007549(dosage compensation)|GO:0009047(dosage compensation by hyperactivation of X chromosome)|GO:0016456(X chromosome located dosage compensation complex, transcription activating)|GO:0016457(dosage compensation complex assembly involved in dosage compensation by hyperactivation of X chromosome)|GO:0031936(negative regulation of chromatin silencing)	NR_002098	NR_002098	TC242427	Dm.20295
A_09_P205576	RpL19	Ribosomal protein L19	TSA: Drosophila melanogaster isotig03905.Dmov mRNA sequence. [JV212097]///Ribosomal protein L19 [Source:FlyBase gene name;Acc:FBgn0002607] [FBtr0072405]	0.00802139	2.27103e-05	1.61334	0.690048	1.61334	up	-3.40155	-1.76619	3.40155	down	-5.48785	-2.45624	5.48785	down	0.027986	-0.662062	1.79418	37995///37995	JV212097		chr2R:20855998-20856056	GO:0000022(mitotic spindle elongation)|GO:0003735(structural constituent of ribosome)|GO:0005840(ribosome)|GO:0006412(translation)|GO:0022625(cytosolic large ribosomal subunit)|GO:0051298(centrosome duplication)	JV212097	NM_057283	TC236336	Dm.3682
A_09_P032661	Scp1	Sarcoplasmic calcium-binding protein 1	Sarcoplasmic calcium-binding protein 1 [Source:FlyBase gene name;Acc:FBgn0020908] [FBtr0113713]	0.0492502	0.000352391	1.64214	0.715576	1.64214	up	-2.14862	-1.10341	2.14862	down	-3.52834	-1.81899	3.52834	down	0.0869927	-0.628584	1.1904	3355102///3355102	NM_001015389		chr2RHet:1707900-1707841	GO:0005509(calcium ion binding)|GO:0016529(sarcoplasmic reticulum)	FBtr0113713	NM_001015389	TC243846	FBgn0020908
CUST_2364_PI429798866	Scp2	Sarcoplasmic calcium-binding protein 2	Sarcoplasmic calcium-binding protein 2 [Source:FlyBase gene name;Acc:FBgn0020907] [FBtr0083361]	0.0179951	6.7765e-05	1.0787	0.109294	1.0787	up	-1.53348	-0.616806	1.53348	down	-1.65416	-0.7261	1.65416	down	-0.111869	-0.221163	0.504937	42015	NM_079657		chr3R:12400363-12400304	GO:0003924|GO:0005509|GO:0016529	FBtr0083361	NM_079657	TC234678	FBgn0020907
CUST_2366_PI429798866	Scp2	Sarcoplasmic calcium-binding protein 2	Sarcoplasmic calcium-binding protein 2 [Source:FlyBase gene name;Acc:FBgn0020907] [FBtr0083361]	0.0202851	8.17264e-05	1.14739	0.198361	1.14739	up	-1.54398	-0.626654	1.54398	down	-1.77155	-0.825014	1.77155	down	-0.0347161	-0.233077	0.591938	42015	NM_079657		chr3R:12400363-12400304	GO:0003924|GO:0005509|GO:0016529	FBtr0083361	NM_079657	TC234678	FBgn0020907
CUST_2368_PI429798866	Scp2	Sarcoplasmic calcium-binding protein 2	Sarcoplasmic calcium-binding protein 2 [Source:FlyBase gene name;Acc:FBgn0020907] [FBtr0083361]	0.040104	0.000247279	1.22286	0.290262	1.22286	up	-1.71211	-0.775773	1.71211	down	-2.09367	-1.06604	2.09367	down	0.041431	-0.248831	0.817204	42015	NM_079657		chr3R:12400363-12400304	GO:0003924|GO:0005509|GO:0016529	FBtr0083361	NM_079657	TC234678	FBgn0020907
CUST_2367_PI429798866	Scp2	Sarcoplasmic calcium-binding protein 2	Sarcoplasmic calcium-binding protein 2 [Source:FlyBase gene name;Acc:FBgn0020907] [FBtr0083361]	0.0490085	0.00034805	1.08808	0.121782	1.08808	up	-1.73682	-0.796444	1.73682	down	-1.88979	-0.918226	1.88979	down	-0.178844	-0.300626	0.6176	42015	NM_079657		chr3R:12400363-12400304	GO:0003924|GO:0005509|GO:0016529	FBtr0083361	NM_079657	TC234678	FBgn0020907
A_09_P223175	sif	still life	still life [Source:FlyBase gene name;Acc:FBgn0085447] [FBtr0112710]///still life [Source:FlyBase gene name;Acc:FBgn0085447] [FBtr0330122]///still life [Source:FlyBase gene name;Acc:FBgn0085447] [FBtr0330124]///The gene still life is referred to in FlyBase by the symbol Dmel\sif (CG34418, FBgn0085447). It is a protein_coding_gene from Drosophila melanogaster. Based on sequence similarity, it is pr…	0.00589602	1.01972e-05	1.31144	0.391147	1.31144	up	-2.23079	-1.15756	2.23079	down	-2.92554	-1.5487	2.92554	down	-0.059914	-0.451061	1.09764	43892///43892	NM_001104049///NM_001274518///NM_206278///NM_001104046		chr3L:5738271-5738330	GO:0005057(receptor signaling protein activity)|GO:0005085(guanyl-nucleotide exchange factor activity)|GO:0005089(Rho guanyl-nucleotide exchange factor activity)|GO:0005543(phospholipid binding)|GO:0007268(synaptic transmission)|GO:0030036(actin cytoskeleton organization)|GO:0030676(Rac guanyl-nucleotide exchange factor activity)|GO:0032314(regulation of Rac GTPase activity)|GO:0045202(synapse)|G…	FBtr0340656	NM_001104049///NM_001274518///NM_206278///NM_001104046	TC247371	FBgn0085447
A_09_P049316	sm	smooth	smooth [Source:FlyBase gene name;Acc:FBgn0003435] [FBtr0308785]///smooth [Source:FlyBase gene name;Acc:FBgn0003435] [FBtr0308796]///smooth [Source:FlyBase gene name;Acc:FBgn0003435] [FBtr0308790]///smooth [Source:FlyBase gene name;Acc:FBgn0003435] [FBtr0308791]	0.0378406	0.000224101	-1.18987	-0.250799	1.18987	down	1.36953	0.453677	1.36953	up	1.62955	0.704476	1.62955	up	0.0433175	0.294117	-0.410359	37254///37254	NM_001259499		chr2R:15417628-15417569	GO:0000166(nucleotide binding)|GO:0003676(nucleic acid binding)|GO:0003729(mRNA binding)|GO:0007411(axon guidance)|GO:0008340(determination of adult lifespan)|GO:0008343(adult feeding behavior)|GO:0030529(ribonucleoprotein complex)	FBtr0308790	NM_001259499	TC230191	FBgn0003435
A_09_P183020	spir	spire	spire [Source:FlyBase gene name;Acc:FBgn0003475] [FBtr0081354]///The gene spire is referred to in FlyBase by the symbol Dmel\spir (CG10076, FBgn0003475). It is a protein_coding_gene from Drosophila melanogaster. There is experimental evidence that it has the molecular function</span>: protein binding; microtubule binding. There is experimental evidence that it is involved in the biological proces…	0.040104	0.000248101	-1.03429	-0.0486435	1.03429	down	2.24682	1.16789	2.24682	up	2.32387	1.21653	2.32387	up	0.17077	0.219413	-0.997116	45931///45931	NM_001259174		chr2L:20311618-20311674	GO:0003779(actin binding)|GO:0005515(protein binding)|GO:0005737(cytoplasm)|GO:0005938(cell cortex)|GO:0007015(actin filament organization)|GO:0007304(chorion-containing eggshell formation)|GO:0007315(pole plasm assembly)|GO:0007316(pole plasm RNA localization)|GO:0008017(microtubule binding)|GO:0016192(vesicle-mediated transport)|GO:0030029(actin filament-based process)|GO:0030036(actin cytoskel…	FBtr0307894	NM_001259174	TC239220	FBgn0003475
A_09_P182350	ste24a	prenyl protease type I	prenyl protease type I [Source:FlyBase gene name;Acc:FBgn0034176] [FBtr0087059]	0.00589602	7.40237e-07	2.07035	1.04988	2.07035	up	-20.0742	-4.32727	20.0742	down	-41.5606	-5.37714	41.5606	down	0.276894	-0.772981	4.60416	36908///36908	NM_137331		chr2R:12888816-12888757	GO:0004222(metalloendopeptidase activity)|GO:0006508(proteolysis)|GO:0016020(membrane)|GO:0071586(CAAX-box protein processing)	FBtr0087059	NM_137331	TC254192	FBgn0034176
CUST_1645_PI429798866	stj	straightjacket	straightjacket [Source:FlyBase gene name;Acc:FBgn0261041] [FBtr0304695]///straightjacket [Source:FlyBase gene name;Acc:FBgn0261041] [FBtr0087631]	0.0359741	0.000205919	2.74884	1.45882	2.74884	up	-1.00789	-0.0113436	1.00789	down	-2.77054	-1.47017	2.77054	down	0.230195	-1.22863	0.241539	36526	NM_001259374		chr2R:9705737-9705796///chr2R:9706951-9707010	GO:0005245|GO:0005891|GO:0007274|GO:0007528|GO:0019233|GO:0031629|GO:0045202|GO:0045886|GO:0048488|GO:0048786	FBtr0087631	NM_001259374	TC221824	FBgn0261041
CUST_1655_PI429798866	stj	straightjacket	straightjacket [Source:FlyBase gene name;Acc:FBgn0261041] [FBtr0304695]///straightjacket [Source:FlyBase gene name;Acc:FBgn0261041] [FBtr0087631]	0.0363921	0.000211414	2.66279	1.41294	2.66279	up	1.00593	0.0085315	1.00593	up	-2.64709	-1.40441	2.64709	down	0.220875	-1.19206	0.212344	36526	NM_001259374		chr2R:9705737-9705796///chr2R:9706951-9707010	GO:0005245|GO:0005891|GO:0007274|GO:0007528|GO:0019233|GO:0031629|GO:0045202|GO:0045886|GO:0048488|GO:0048786	FBtr0304694	NM_001259374	TC221824	FBgn0261041
A_09_P010626	Su(P)	Suppressor of ref(2)P sterility	Suppressor of ref(2)P sterility [Source:FlyBase gene name;Acc:FBgn0004465] [FBtr0075359]	0.00729709	1.97601e-05	-1.32259	-0.403364	1.32259	down	639.646	9.32113	639.646	up	845.988	9.72449	845.988	up	0.313955	0.717319	-9.00717	39856///39856	NM_079392		chr3L:16603877-16603818	GO:0009055(electron carrier activity)|GO:0015035(protein disulfide oxidoreductase activity)|GO:0045454(cell redox homeostasis)	FBtr0075359	NM_079392	TC253543	FBgn0004465
A_09_P048716	Syx7	Syntaxin 7	Syntaxin 7 [Source:FlyBase gene name;Acc:FBgn0086377] [FBtr0078352]	0.0309646	0.000160884	-1.25894	-0.332209	1.25894	down	1.07711	0.107166	1.07711	up	1.35602	0.439375	1.35602	up	-0.0450726	0.287136	-0.152238	36173///36173	NM_168906		chr3L:21441157-21441216	GO:0005484(SNAP receptor activity)|GO:0005769(early endosome)|GO:0005886(plasma membrane)|GO:0007269(neurotransmitter secretion)|GO:0008285(negative regulation of cell proliferation)|GO:0016020(membrane)|GO:0016081(synaptic vesicle docking involved in exocytosis)|GO:0016192(vesicle-mediated transport)|GO:0016334(establishment or maintenance of polarity of follicular epithelium)|GO:0034058(endosom…	FBtr0078352	NM_168906	TC228696	FBgn0086377
A_09_P030301	tim	timeless	timeless [Source:FlyBase gene name;Acc:FBgn0014396] [FBtr0333254]///timeless [Source:FlyBase gene name;Acc:FBgn0014396] [FBtr0333256]///timeless [Source:FlyBase gene name;Acc:FBgn0014396] [FBtr0333253]	0.0296572	0.000149282	3.44012	1.78246	3.44012	up	1.62023	0.696195	1.62023	up	-2.12323	-1.08626	2.12323	down	0.677739	-1.10472	-0.0184557	33571///33571	NM_001038783		chr2L:3494050-3493991	GO:0000122(negative regulation of transcription from RNA polymerase II promoter)|GO:0005515(protein binding)|GO:0005634(nucleus)|GO:0005737(cytoplasm)|GO:0006606(protein import into nucleus)|GO:0007617(mating behavior)|GO:0007620(copulation)|GO:0007622(rhythmic behavior)|GO:0007623(circadian rhythm)|GO:0008062(eclosion rhythm)|GO:0008134(transcription factor binding)|GO:0009648(photoperiodism)|GO…	FBtr0333253	NM_001038783	TC240170	FBgn0014396
A_09_P032271	TM4SF	Transmembrane 4 superfamily	Transmembrane 4 superfamily [Source:FlyBase gene name;Acc:FBgn0020372] [FBtr0100255]///Transmembrane 4 superfamily [Source:FlyBase gene name;Acc:FBgn0020372] [FBtr0330600]	0.0204242	8.27363e-05	-1.17828	-0.236687	1.17828	down	-2.08593	-1.06069	2.08593	down	-1.77032	-0.824007	1.77032	down	-0.151301	0.0853861	0.909393	37786///37786	NM_001038879		chr2R:19768160-19768219	GO:0005886(plasma membrane)|GO:0016021(integral to membrane)	FBtr0100255	NM_001038879	TC229359	FBgn0020372
A_09_P184420	TM9SF4	CG7364 gene product from transcript CG7364-RA	This gene is referred to in FlyBase by the symbol Dmel\TM9SF4 (CG7364, FBgn0028541). It is a protein_coding_gene from Drosophila melanogaster. Based on sequence similarity, it is predicted to have molecular function</span>: transporter activity. There is experimental evidence that it is involved in the biological process</span>: phagocytosis; encapsulation of foreign target; defense response to G…	0.048508	0.000338537	1.43675	0.522808	1.43675	up	-15.5671	-3.96043	15.5671	down	-22.366	-4.48323	22.366	down	0.119854	-0.402954	4.08028	34778///34778	NM_135825		chr2L:13771524-13771583	GO:0005215(transporter activity)|GO:0005768(endosome)|GO:0006909(phagocytosis)|GO:0016021(integral to membrane)|GO:0035010(encapsulation of foreign target)|GO:0050829(defense response to Gram-negative bacterium)	FBtr0343657	NM_135825	TC237872	FBgn0028541
A_09_P032976	Tsf1	Transferrin 1	Transferrin 1 [Source:FlyBase gene name;Acc:FBgn0022355] [FBtr0074559]///The gene Transferrin 1 is referred to in FlyBase by the symbol Dmel\Tsf1 (CG6186, FBgn0022355). It is a protein_coding_gene from Drosophila melanogaster. Based on sequence similarity, it is predicted to have molecular function</span>: iron ion transmembrane transporter activity; ferric iron binding. Based on sequence similar…	0.0290261	0.000141226	-1.0522	-0.0734131	1.0522	down	2.17981	1.1242	2.17981	up	2.2936	1.19762	2.2936	up	0.142603	0.216016	-0.981601	32821///32821	NM_078677		chrX:18284299-18284358	GO:0005381(iron ion transmembrane transporter activity)|GO:0005576(extracellular region)|GO:0006826(iron ion transport)|GO:0006879(cellular iron ion homeostasis)|GO:0006952(defense response)|GO:0008199(ferric iron binding)|GO:0042048(olfactory behavior)	FBtr0074559	NM_078677	TC239172	FBgn0022355
A_09_P035961	TwdlF	TweedleF	TweedleF [Source:FlyBase gene name;Acc:FBgn0037224] [FBtr0078975]	0.0421378	0.000269032	-1.14048	-0.189646	1.14048	down	-15.4583	-3.95031	15.4583	down	-13.5541	-3.76066	13.5541	down	-0.352366	-0.162719	3.59794	40534///40534	NM_141186		chr3R:73882-73941	GO:0005578(proteinaceous extracellular matrix)|GO:0008010(structural constituent of chitin-based larval cuticle)|GO:0040003(chitin-based cuticle development)	FBtr0078975	NM_141186	TC230366	FBgn0037224
CUST_12021_PI429798866	up	upheld	upheld [Source:FlyBase gene name;Acc:FBgn0004169] [FBtr0073853]	0.021826	9.17786e-05	21.7048	4.43994	21.7048	up	10.1886	3.34888	10.1886	up	-2.1303	-1.09106	2.1303	down	3.00742	-1.43252	-0.341458	32314	NM_167376		chrX:13489354-13489218///chrX:13493628-13493569	GO:0005509|GO:0005523|GO:0005861|GO:0005865|GO:0006874|GO:0006937|GO:0007005|GO:0007498|GO:0030239|GO:0030240|GO:0045214|GO:0046716|GO:0048644	FBtr0310137	NM_167376	TC249830///TC243740	FBgn0004169
A_09_P023836	vari	varicose	varicose [Source:FlyBase gene name;Acc:FBgn0250785] [FBtr0089945]///The gene varicose is referred to in FlyBase by the symbol Dmel\vari (CG9326, FBgn0250785). It is a protein_coding_gene from Drosophila melanogaster. Based on sequence similarity, it is predicted to have molecular function</span>: guanylate kinase activity. There is experimental evidence that it is involved in the biological proce…	0.0411122	0.000260674	-1.38046	-0.465151	1.38046	down	-2.2645	-1.17919	2.2645	down	-1.64039	-0.71404	1.64039	down	-0.47969	-0.0145391	0.699501	35343///35343	NM_165342		chr2L:20788941-20788882	GO:0004385(guanylate kinase activity)|GO:0005918(septate junction)|GO:0007424(open tracheal system development)|GO:0016020(membrane)|GO:0016328(lateral plasma membrane)|GO:0019991(septate junction assembly)|GO:0035001(dorsal trunk growth, open tracheal system)|GO:0035151(regulation of tube size, open tracheal system)|GO:0035159(regulation of tube length, open tracheal system)	FBtr0089947	NM_165342	TC224721	FBgn0250785
A_09_P030731	Vha26	Vacuolar H[+]-ATPase 26kD E subunit	Vacuolar H[+]-ATPase 26kD E subunit [Source:FlyBase gene name;Acc:FBgn0015324] [FBtr0078701]	0.00627307	1.5606e-05	-1.03809	-0.0539381	1.03809	down	-1.3069	-0.386145	1.3069	down	-1.25894	-0.332207	1.25894	down	-0.0753779	-0.0214398	0.310767	40679///40679	NM_169073		chr3R:1420204-1420263	GO:0000221(vacuolar proton-transporting V-type ATPase, V1 domain)|GO:0005886(plasma membrane)|GO:0015991(ATP hydrolysis coupled proton transport)|GO:0015992(proton transport)|GO:0033181(plasma membrane proton-transporting V-type ATPase complex)|GO:0046961(proton-transporting ATPase activity, rotational mechanism)	FBtr0078701	NM_169073	TC225955	FBgn0015324
A_09_P222510				0.00589602	5.00546e-07	-1.04473	-0.0631276	1.04473	down	2.4674	1.30299	2.4674	up	2.57776	1.36612	2.57776	up	0.0729221	0.13605	-1.23007				chr2R:4843030-4843089		TC246318		TC246318
A_09_P075881				0.00589602	8.06033e-06	1.43501	0.52106	1.43501	up	7.50558	2.90796	7.50558	up	5.23034	2.3869	5.23034	up	0.619922	0.0988627	-2.28804				chr3R:12339859-12339918		TC253221		TC253221
A_09_P167200				0.00589602	1.0953e-05	2.00686	1.00494	2.00686	up	4.72961	2.24172	4.72961	up	2.35672	1.23678	2.35672	up	0.88111	-0.123833	-1.36061		BI485455		chrU:003291359-003291418		BI485455		TC241080	Dm.29324
A_09_P114880				0.00589602	8.2854e-06	1.03293	0.0467356	1.03293	up	1.82306	0.866364	1.82306	up	1.76495	0.819628	1.76495	up	0.154182	0.107447	-0.712181		CO299137		chrUextra:005750004-005750063		CO299137		TC243979	Dm.33018
A_09_P225160				0.00589602	2.38218e-06	1.89823	0.924652	1.89823	up	10.193	3.3495	10.193	up	5.36974	2.42485	5.36974	up	0.983383	0.0587311	-2.36612				chrUextra:4881381-4881322		TC244875		TC244875
A_09_P218935				0.00603622	1.4751e-05	1.60382	0.681508	1.60382	up	-1.13215	-0.179067	1.13215	down	-1.81576	-0.860575	1.81576	down	0.0324238	-0.649084	0.211491				chrX:2572348-2572407		TC252758		TC252758
A_09_P219323				0.00603622	1.45316e-05	1.15668	0.209987	1.15668	up	7.65708	2.93679	7.65708	up	6.61989	2.72681	6.61989	up	0.444477	0.23449	-2.49232				chr3LHet:2411141-2411200		TC239848		TC239848
A_09_P170585				0.00801565	2.18823e-05	-1.04172	-0.0589609	1.04172	down	7.39728	2.887	7.39728	up	7.70586	2.94596	7.70586	up	0.54738	0.606341	-2.33961				chr3LHet:1116756-1116697		NP802120		NP802120
A_09_P170475				0.00834654	2.40812e-05	1.64359	0.716851	1.64359	up	5.86068	2.55107	5.86068	up	3.56578	1.83422	3.56578	up	0.790673	0.0738213	-1.76039				chr3R:7283883-7283942		TC253993		TC253993
A_09_P182880				0.0114465	3.55324e-05	3.44364	1.78394	3.44364	up	-14.7382	-3.88149	14.7382	down	-50.7532	-5.66543	50.7532	down	0.23991	-1.54403	4.1214		BT023871		chr3R:24921555-24921614		GM04590		TC239153	Dm.34555
A_09_P160345				0.0119185	3.72599e-05	2.23326	1.15915	2.23326	up	-1.12656	-0.171927	1.12656	down	-2.5159	-1.33108	2.5159	down	0.107772	-1.05138	0.279699				chr3R:009590029-009589898
A_09_P224430				0.0138529	4.66624e-05	-1.24536	-0.316564	1.24536	down	-2.01876	-1.01347	2.01876	down	-1.62103	-0.696907	1.62103	down	-0.337638	-0.0210739	0.675833		AY089699		chr2R:15603564-15603619		SD06908		TC230152	Dm.16362
A_09_P002336				0.0154435	5.34783e-05	1.67589	0.744925	1.67589	up	40.7659	5.34929	40.7659	up	24.325	4.60437	24.325	up	1.19899	0.454068	-4.1503				chr3RHet:547291-547232		TC251295		TC251295
A_09_P203195				0.0160929	5.81048e-05	-1.87404	-0.906149	1.87404	down	-3.38885	-1.7608	3.38885	down	-1.80832	-0.854648	1.80832	down	-0.726762	0.179387	1.03404				chr3R:000076287-000076346
A_09_P224550				0.0161646	5.96759e-05	-1.14875	-0.200065	1.14875	down	1.44004	0.526112	1.44004	up	1.65425	0.726177	1.65425	up	0.0686146	0.268679	-0.457497				chrUextra:006841031-006840972		TC240406		TC240406
A_09_P222670				0.0191057	7.40303e-05	1.08026	0.111376	1.08026	up	-2.0535	-1.03809	2.0535	down	-2.21831	-1.14946	2.21831	down	-0.166633	-0.27801	0.871454				chr3R:14074168-14074227		TC240803		TC240803
A_09_P217165				0.0210737	8.72949e-05	-5.20278	-2.37928	5.20278	down	-11.9984	-3.58477	11.9984	down	-2.30615	-1.20549	2.30615	down	-1.73145	0.647831	1.85332				chr2L:22187989-22187930		NP1344325		NP1344325
A_09_P171450				0.0226977	9.64434e-05	2.1087	1.07635	2.1087	up	8.38459	3.06774	8.38459	up	3.97619	1.99139	3.97619	up	1.01048	-0.0658751	-2.05726		BT022709		chr2RHet:2266347-2266288		IP07237		TC232331	Dm.30434
A_09_P186350				0.0238315	0.000101786	1.24575	0.317012	1.24575	up	5.27279	2.39857	5.27279	up	4.23263	2.08155	4.23263	up	0.485133	0.16812	-1.91343				chrX:21498920-21498979		TC249426		TC249426
A_09_P050676				0.0258296	0.00011546	1.7286	0.7896	1.7286	up	3.90884	1.96674	3.90884	up	2.26128	1.17714	2.26128	up	0.562517	-0.227083	-1.40422		AY089662		chrUextra:1989536-1989477		RH25742		TC246602
A_09_P065186				0.0266367	0.00012315	-1.16989	-0.226375	1.16989	down	2.14799	1.10299	2.14799	up	2.51291	1.32936	2.51291	up	0.0990261	0.325401	-1.00396		AF181636		chr2L:11523359-11523300		GH07269		TC225690	Dm.3022
A_09_P189180				0.0276426	0.000129626	1.20021	0.263292	1.20021	up	65.062	6.02374	65.062	up	54.2087	5.76045	54.2087	up	0.419138	0.155846	-5.60461				chr2R:1005978-1006037		TC242370		TC242370
A_09_P046166				0.02955	0.000147678	-1.33844	-0.420547	1.33844	down	1.16946	0.225837	1.16946	up	1.56524	0.646384	1.56524	up	-0.0795455	0.341002	-0.305382		NM_001031991		chr3R:5184139-5184198		FBtr0344370	NM_001031991	TC226306	FBgn0263750
A_09_P182980				0.0303566	0.000155051	-1.08687	-0.120182	1.08687	down	1.66999	0.739841	1.66999	up	1.81507	0.860023	1.81507	up	0.167671	0.287853	-0.572171		AY060345		chr3R:25212450-25212509		GH25761		TC239196	Dm.4029
A_09_P191905				0.0316888	0.000167432	1.00719	0.0103392	1.00719	up	2.39339	1.25906	2.39339	up	2.3763	1.24872	2.3763	up	0.216515	0.206176	-1.04254				chr2R:649895-649836		TC234722		TC234722
A_09_P205115				0.0316888	0.000167437	1.73526	0.795148	1.73526	up	-1.26503	-0.339169	1.26503	down	-2.19515	-1.13432	2.19515	down	-0.0180312	-0.813179	0.321138		JV227140		chr2R:496617-496558		JV227140			Dm.1722
A_09_P176195				0.0335406	0.000180914	4.03879	2.01392	4.03879	up	1.73964	0.79879	1.73964	up	-2.32162	-1.21513	2.32162	down	0.833261	-1.18066	0.0344707				chr2L:005767720-005767778
A_09_P218360				0.0335655	0.000181786	1.43884	0.524908	1.43884	up	-15.9835	-3.99851	15.9835	down	-22.9977	-4.52342	22.9977	down	-0.025228	-0.550136	3.97328		AY061138		chr2R:2486325-2486266		LD11861		TC236433	Dm.494
A_09_P007691				0.0340616	0.000186723	1.37571	0.460181	1.37571	up	-3.58848	-1.84337	3.58848	down	-4.93672	-2.30355	4.93672	down	-0.362844	-0.823025	1.48053				chr2R:10337420-10337479		TC244266		TC244266
A_09_P181130				0.0363921	0.000210217	5.42702	2.44016	5.42702	up	1.23475	0.304214	1.23475	up	-4.39525	-2.13595	4.39525	down	0.613828	-1.82633	0.309614				chr2R:11403815-11403874		TC238206		TC238206
A_09_P052306				0.0428049	0.000276061	1.24247	0.313209	1.24247	up	3.09664	1.6307	3.09664	up	2.49233	1.31749	2.49233	up	0.294111	-0.0190978	-1.33659		X13719		chrUextra:1989237-1989178		RH25742		TC230002	Dm.7689
A_09_P181870				0.04283	0.000278166	1.46987	0.555693	1.46987	up	-3.96196	-1.98621	3.96196	down	-5.82358	-2.54191	5.82358	down	-0.0201918	-0.575884	1.96602				chr3R:21386746-21386687		TC238599		TC238599
A_09_P181730				0.0442509	0.00029324	1.32621	0.407309	1.32621	up	3.00164	1.58575	3.00164	up	2.26332	1.17844	2.26332	up	0.372482	-0.034827	-1.21327				chr2RHet:721141-721200		TC238535		TC238535
A_09_P172315				0.0458693	0.000311033	3.10553	1.63484	3.10553	up	-1.25518	-0.3279	1.25518	down	-3.89802	-1.96274	3.89802	down	0.413426	-1.22141	0.741326		AW941420		chr3L:2506988-2507047		AW941420			Dm.31607
A_09_P199865				0.0486062	0.000340293	1.33169	0.413262	1.33169	up	-2.11191	-1.07855	2.11191	down	-2.81241	-1.49181	2.81241	down	-0.0552505	-0.468512	1.0233		CO300986				CO300986		TC255279	Dm.35419

## Sheet: T-Test Young vs. Old
Moderated T-Test (Young vs. Post-ADP (45 days old))
p-value computation: Asymptotic
Multiple Testing Correction: Benjamini-Hochberg
Technology : Agilent.SingleColor.65755
ProbeName	GeneSymbol	GeneName	Description	p (Corr)	p	Regulation	FC (abs)	FC	Log FC	[Old](normalized)	[Young](normalized)	EntrezGeneID	GenbankAccession	Column1	GenomicCoordinates	GO	PrimaryAccession	RefSeqAccession	TIGRID	UniGeneID
CUST_12245_PI429798866	-			0.0188571	8.86059e-05	down	7.107	-7.107	-2.82924	-0.0786821	2.75056						FBtr0071034
CUST_12244_PI429798866	-			0.0190298	9.04943e-05	down	15.3535	-15.3535	-3.94049	-0.162907	3.77758						FBtr0071034
CUST_12243_PI429798866	-			0.0251302	0.000135162	down	20.2135	-20.2135	-4.33724	-0.162611	4.17463						FBtr0071034
A_09_P169045	Ack	Activated Cdc42 kinase	Ack [Source:FlyBase gene name;Acc:FBgn0028484] [FBtr0073211]	0.0440037	0.000278715	down	4.46815	-4.46815	-2.15968	-0.106002	2.05368	38489///38489	NM_139602		chr3L:4110858-4110917	GO:0004713(protein tyrosine kinase activity)|GO:0004715(non-membrane spanning protein tyrosine kinase activity)|GO:0005524(ATP binding)|GO:0005737(cytoplasm)|GO:0006468(protein phosphorylation)|GO:0007286(spermatid development)|GO:0007391(dorsal closure)|GO:0018108(peptidyl-tyrosine phosphorylation)|GO:0030136(clathrin-coated vesicle)|GO:0034613(cellular protein localization)|GO:0042169(SH2 domai…	FBtr0073211	NM_139602	TC242505	FBgn0028484
A_09_P041196	adp	adipose	adipose [Source:FlyBase gene name;Acc:FBgn0000057] [FBtr0086744]	0.0445787	0.000289523	down	10.0221	-10.0221	-3.32511	-0.284842	3.04026	37073///37073	NM_137452		chr2R:14040547-14040606	GO:0003674(molecular_function)|GO:0005575(cellular_component)|GO:0005975(carbohydrate metabolic process)|GO:0006629(lipid metabolic process)|GO:0009269(response to desiccation)|GO:0010883(regulation of lipid storage)|GO:0010891(negative regulation of sequestering of triglyceride)	FBtr0086744	NM_137452	TC240813	FBgn0000057
A_09_P101040	AGO3	Argonaute 3	Argonaute 3 [Source:FlyBase gene name;Acc:FBgn0250816] [FBtr0299881]///Argonaute 3 [Source:FlyBase gene name;Acc:FBgn0250816] [FBtr0301725]	0.00402855	1.04656e-05	up	15.7165	15.7165	3.97421	0.0121341	-3.96208	3355150///3355150	NM_001043164		chr3L:23642496-23642555	GO:0003723(RNA binding)|GO:0005737(cytoplasm)|GO:0034584(piRNA binding)|GO:0035194(posttranscriptional gene silencing by RNA)|GO:0043186(P granule)|GO:0060213(positive regulation of nuclear-transcribed mRNA poly(A) tail shortening)	FBtr0299881	NM_001043164	TC224771	FBgn0250816
A_09_P203365	AGO3	Argonaute 3	Argonaute 3 [Source:FlyBase gene name;Acc:FBgn0250816] [FBtr0299881]///Argonaute 3 [Source:FlyBase gene name;Acc:FBgn0250816] [FBtr0301725]	0.0149939	6.1729e-05	up	16.8143	16.8143	4.07162	0.185262	-3.88635	3355150///3355150	NM_001043164		chr3L:23642467-23642526	GO:0003723(RNA binding)|GO:0005737(cytoplasm)|GO:0034584(piRNA binding)|GO:0035194(posttranscriptional gene silencing by RNA)|GO:0043186(P granule)|GO:0060213(positive regulation of nuclear-transcribed mRNA poly(A) tail shortening)	FBtr0299881	NM_001043164	TC224771	FBgn0250816
A_09_P007636	Arc1	Activity-regulated cytoskeleton associated protein 1	Activity-regulated cytoskeleton associated protein 1 [Source:FlyBase gene name;Acc:FBgn0033926] [FBtr0087560]	0.0120953	4.66003e-05	up	2.77061	2.77061	1.4702	0.303588	-1.16661	36595///36595	NM_137111		chr2R:10245522-10245463	GO:0003012(muscle system process)|GO:0003676(nucleic acid binding)|GO:0008270(zinc ion binding)|GO:0030017(sarcomere)|GO:0042595(behavioral response to starvation)|GO:0045202(synapse)	FBtr0087560	NM_137111	TC247242	FBgn0033926
A_09_P076376	B4	CG9239 gene product from transcript CG9239-RC	B4 [Source:FlyBase gene name;Acc:FBgn0023407] [FBtr0080513]	0.0255385	0.00014	up	1.78162	1.78162	0.833189	0.135521	-0.697668	34767///34767	NM_057977		chr2L:13502729-13502670	GO:0007444(imaginal disc development)|GO:0007623(circadian rhythm)	FBtr0080513	NM_057977	TC239680	FBgn0023407
A_09_P194325	bin3	bicoid-interacting protein 3	bicoid-interacting protein 3 [Source:FlyBase gene name;Acc:FBgn0263144] [FBtr0085993]///bicoid-interacting protein 3 [Source:FlyBase gene name;Acc:FBgn0263144] [FBtr0085992]	0.0203163	0.0001022	up	1.90606	1.90606	0.930595	0.154465	-0.77613	35552///35552	NM_078902		chr2R:2120786-2120845	GO:0001085(RNA polymerase II transcription factor binding)|GO:0005575(cellular_component)|GO:0008168(methyltransferase activity)|GO:0017069(snRNA binding)|GO:0017148(negative regulation of translation)|GO:0032259(methylation)|GO:0042048(olfactory behavior)	FBtr0085992	NM_078902	TC251408	FBgn0263144
A_09_P062476	bor	belphegor	belphegor [Source:FlyBase gene name;Acc:FBgn0040237] [FBtr0083276]	0.0229807	0.000119907	down	2.55791	-2.55791	-1.35497	-0.37947	0.975497	53565///53565	NM_080257		chr3R:12087269-12087210	GO:0005524(ATP binding)|GO:0005737(cytoplasm)|GO:0017111(nucleoside-triphosphatase activity)	FBtr0083276	NM_080257	TC237485	FBgn0040237
A_09_P034596	brv1	brivido-1	brivido-1 [Source:FlyBase gene name;Acc:FBgn0036874] [FBtr0074982]	0.0166119	7.16817e-05	down	5.32061	-5.32061	-2.41159	-0.284639	2.12695	40116///40116	NM_140859		chr3L:19477577-19477518	GO:0005262(calcium channel activity)|GO:0005509(calcium ion binding)|GO:0006816(calcium ion transport)|GO:0016020(membrane)|GO:0050960(detection of temperature stimulus involved in thermoception)|GO:0070417(cellular response to cold)	FBtr0074982	NM_140859	TC225997	FBgn0036874
CUST_8246_PI429798866	Ca-beta	Ca2+-channel-protein-beta-subunit	The gene Ca2+-channel-protein-+Â¦-subunit is referred to in FlyBase by the symbol Dmel\Ca-+Â¦ (CG42403, FBgn0259822). It is a protein_coding_gene from Drosophila melanogaster. Based on sequence similarity, it is predicted to have molecular function</span>: voltage-gated calcium channel activity. Based on sequence similarity, it is predicted to be involved in the biological process</span>: calcium…	0.0200805	9.94696e-05	down	7.08482	-7.08482	-2.82473	-0.222681	2.60205	34557	NM_001259048///NM_001273448///NM_001273447///NM_001273446///NM_164959		chr2L:11164301-11164242///chr2L:11165316-11165257///chr2L:11156496-11156437///chr2L:11164295-11164236///chr2L:11159329-11159270///chr2L:11157653-11157599///chr2L:11161095-11160305///chr2L:11156896-11156837///chr2L:11157352-11157293	GO:0005245|GO:0005886|GO:0005891|GO:0006816|GO:0070588	FBtr0310279	NM_001259048///NM_001273448///NM_001273447///NM_001273446///NM_164959	TC232159///TC233571///TC246962///TC237941///NP165016	FBgn0259822
A_09_P164390	Catsup	Catecholamines up	Catecholamines up [Source:FlyBase gene name;Acc:FBgn0002022] [FBtr0081143]	0.0171748	7.67488e-05	down	22.6952	-22.6952	-4.50432	-0.767777	3.73654	48805///48805	NM_080192		chr2L:19042784-19042843	GO:0005887(integral to plasma membrane)|GO:0007298(border follicle cell migration)|GO:0007300(ovarian nurse cell to oocyte transport)|GO:0008021(synaptic vesicle)|GO:0016020(membrane)|GO:0030001(metal ion transport)|GO:0030234(enzyme regulator activity)|GO:0030424(axon)|GO:0042069(regulation of catecholamine metabolic process)|GO:0043025(neuronal cell body)|GO:0045202(synapse)|GO:0046873(metal io…	FBtr0081143	NM_080192	TC229922	FBgn0002022
A_09_P024231	CG10396	CG10396 gene product from transcript CG10396-RB	This gene is referred to in FlyBase by the symbol Dmel\CG10396 (FBgn0033020). It is a protein_coding_gene from Drosophila melanogaster. Based on sequence similarity, it is predicted to have molecular function</span>: cytochrome-c oxidase activity. Based on sequence similarity, it is predicted to be involved in the biological process</span>: mitochondrial electron transport, cytochrome c to oxygen…	0.0476092	0.000311302	down	35.0107	-35.0107	-5.12972	0.157235	5.28696	35491///35491	NM_001273779		chr2R:1242169-1242228	GO:0004129(cytochrome-c oxidase activity)|GO:0005739(mitochondrion)|GO:0005751(mitochondrial respiratory chain complex IV)|GO:0006123(mitochondrial electron transport, cytochrome c to oxygen)	FBtr0086089	NM_001273779	TC234876	FBgn0033020
A_09_P184010	CG10576	CG10576 gene product from transcript CG10576-RA	This gene is referred to in FlyBase by the symbol Dmel\CG10576 (FBgn0035630). It is a protein_coding_gene from Drosophila melanogaster. Based on sequence similarity, it is predicted to have molecular function</span>: aminopeptidase activity. An electronic pipeline based on InterPro domains suggests that it is involved in the biological process</span>: cellular process. 5 alleles are reported. The…	0.0341628	0.000200816	down	16.428	-16.428	-4.03809	-0.0446966	3.99339	38645///38645	NM_139727		chr3L:5756723-5756664	GO:0004177(aminopeptidase activity)|GO:0009987(cellular process)	FBtr0077121	NM_139727	TC239732	FBgn0035630
A_09_P018451	CG10874	CG10874 gene product from transcript CG10874-RB	This gene is referred to in FlyBase by the symbol Dmel\CG10874 (FBgn0031395). It is a protein_coding_gene from Drosophila melanogaster. Its molecular function is unknown. The biological processes in which it is involved are not known. 4 alleles are reported. No phenotypic data is available. It has 4 annotated transcripts and 4 annotated polypeptides. Protein features are: Domain of unknown functi…	0.0161692	6.87036e-05	down	6.07103	-6.07103	-2.60194	-0.208886	2.39306	33394///33394	NM_164458		chr2L:2192297-2192238		FBtr0077849	NM_164458	TC239101	FBgn0031395
A_09_P072811	CG11966	CG11966 gene product from transcript CG11966-RA	This gene is referred to in FlyBase by the symbol Dmel\CG11966 (FBgn0037645). It is a protein_coding_gene from Drosophila melanogaster. An electronic pipeline based on InterPro domains suggests that it has the molecular function</span>: zinc ion binding; nucleic acid binding. The biological processes in which it is involved are not known. 15 alleles are reported. The phenotypes of these alleles a…	0.0105879	3.7495e-05	down	2.98014	-2.98014	-1.57538	-0.25629	1.31909	41069///41069	NM_001275464		chr3R:4778362-4778303	GO:0003676(nucleic acid binding)|GO:0046872(metal ion binding)	FBtr0082014	NM_001275464	TC227508	FBgn0037645
A_09_P006041	CG12911	CG12911 gene product from transcript CG12911-RB	This gene is referred to in FlyBase by the symbol Dmel\CG12911 (FBgn0033501). It is a protein_coding_gene from Drosophila melanogaster. Its molecular function is unknown. The biological processes in which it is involved are not known. 5 alleles are reported. No phenotypic data is available. It has 6 annotated transcripts and 6 annotated polypeptides. Summary of modENCODE Temporal Expression Profi…	0.00787612	2.42758e-05	down	16.1348	-16.1348	-4.01211	-0.199843	3.81226	36081///36081	NM_001144163		chr2R:6148712-6148771		FBtr0088336	NM_001144163	TC228395	FBgn0033501
A_09_P023526	CG13082	CG13082 gene product from transcript CG13082-RA	This gene is referred to in FlyBase by the symbol Dmel\CG13082 (FBgn0032803). It is a protein_coding_gene from Drosophila melanogaster. Its molecular function is unknown. The biological processes in which it is involved are not known. 4 alleles are reported. The phenotype of these alleles is annotated with: trichogen cell. It has one annotated transcript and one annotated polypeptide. Summary of …	0.0234054	0.000122638	down	6.52817	-6.52817	-2.70668	-0.294086	2.41259	35244///35244	NM_136140		chr2L:19539656-19539715		FBtr0081251	NM_136140	TC243315	FBgn0032803
A_09_P218045	CG13829	CG13829 gene product from transcript CG13829-RA	This gene is referred to in FlyBase by the symbol Dmel\CG13829 (FBgn0039059). It is a protein_coding_gene from Drosophila melanogaster. Its molecular function is unknown. The biological processes in which it is involved are not known. 3 alleles are reported. No phenotypic data is available. It has one annotated transcript and one annotated polypeptide. Protein features are: Vacuolar ATPase assemb…	0.0251671	0.000136393	down	3.13889	-3.13889	-1.65025	-0.207983	1.44227	42740///42740	NM_142872		chr3R:18986418-18986359		FBtr0084400	NM_142872	TC234782	FBgn0039059
A_09_P022191	CG14946	CG14946 gene product from transcript CG14946-RD	This gene is referred to in FlyBase by the symbol Dmel\CG14946 (FBgn0032405). It is a protein_coding_gene from Drosophila melanogaster. Based on sequence similarity, it is predicted to have molecular function</span>: oxidoreductase activity. An electronic pipeline based on InterPro domains suggests that it is involved in the biological process</span>: metabolic process. 5 alleles are reported. No…	0.000943513	4.92571e-07	down	3.55953	-3.55953	-1.83169	-0.233698	1.59799	34627///34627	NM_001038811		chr2L:12063638-12063579	GO:0008152(metabolic process)|GO:0016491(oxidoreductase activity)	FBtr0302029	NM_001038811	TC225103	FBgn0032405
A_09_P171710	CG15116	CG15116 gene product from transcript CG15116-RA	IP04721.5prime IP Drosophila melanogaster iPCR Amplified Library Drosophila melanogaster cDNA clone IP04721 5, mRNA sequence [EL872872]///This gene is referred to in FlyBase by the symbol Dmel\CG15116 (FBgn0034415). It is a protein_coding_gene from Drosophila melanogaster. Based on sequence similarity, it is predicted to have molecular function</span>: glutathione peroxidase activity. There is ex…	0.0191272	9.17997e-05	down	3.29037	-3.29037	-1.71825	-0.362809	1.35544	37194///37194	EL872872		chr2R:014942789-014942734	GO:0004602(glutathione peroxidase activity)|GO:0005615(extracellular space)|GO:0006979(response to oxidative stress)|GO:0032504(multicellular organism reproduction)|GO:0055114(oxidation-reduction process)	EL872872	NM_137549	TC235330	Dm.30995
A_09_P037601	CG15201	CG15201 gene product from transcript CG15201-RA	This gene is referred to in FlyBase by the symbol Dmel\CG15201 (FBgn0030272). It is a protein_coding_gene from Drosophila melanogaster. Its molecular function is unknown. The biological processes in which it is involved are not known. 3 alleles are reported. No phenotypic data is available. It has one annotated transcript and one annotated polypeptide. Summary of modENCODE Temporal Expression Pro…	0.0114251	4.32636e-05	up	2.94009	2.94009	1.55586	0.205394	-1.35046	32053///32053	NM_132463		chrX:11038785-11038842	GO:0005615(extracellular space)	FBtr0073439	NM_132463	TC240461	FBgn0030272
A_09_P184175	CG15478	CG15478 gene product from transcript CG15478-RA	This gene is referred to in FlyBase by the symbol Dmel\CG15478 (FBgn0029955). It is a protein_coding_gene from Drosophila melanogaster. Its molecular function is unknown. The biological processes in which it is involved are not known. 5 alleles are reported. The phenotype of these alleles is annotated with: heart primordium. It has 2 annotated transcripts and 2 annotated polypeptides. Summary of …	0.0109121	4.03968e-05	down	4.48608	-4.48608	-2.16545	-0.217898	1.94756	31679///31679	NM_001169221		chrX:7608202-7608143		FBtr0300836	NM_001169221	TC239813	FBgn0029955
A_09_P111155	CG15927	CG15927 gene product from transcript CG15927-RA	This gene is referred to in FlyBase by the symbol Dmel\CG15927 (FBgn0030389). It is a protein_coding_gene from Drosophila melanogaster. Its molecular function is unknown. The biological processes in which it is involved are not known. 3 alleles are reported. No phenotypic data is available. It has one annotated transcript and one annotated polypeptide. Summary of modENCODE Temporal Expression Pro…	0.00787612	2.4244e-05	down	37.3426	-37.3426	-5.22275	-0.264258	4.95849	32193///32193	BT022732		chrX:12349544-12349603		FBtr0073647	NM_132570	TC224239	FBgn0030389
A_09_P022636	CG16957	CG16957 gene product from transcript CG16957-RA	This gene is referred to in FlyBase by the symbol Dmel\CG16957 (FBgn0032519). It is a protein_coding_gene from Drosophila melanogaster. An electronic pipeline based on InterPro domains suggests that it has the molecular function</span>: heme binding. The biological processes in which it is involved are not known. 3 alleles are reported. No phenotypic data is available. It has one annotated transc…	0.0236634	0.000124924	down	6.61073	-6.61073	-2.72481	-0.260647	2.46416	34755///34755	NM_135806		chr2L:13395599-13395540	GO:0020037(heme binding)	FBtr0080523	NM_135806	TC233381	FBgn0032519
A_09_P056086	CG18581	CG18581 gene product from transcript CG18581-RA	This gene is referred to in FlyBase by the symbol Dmel\CG18581 (FBgn0036466). It is a protein_coding_gene from Drosophila melanogaster. Its molecular function is unknown. The biological processes in which it is involved are not known. 2 alleles are reported. No phenotypic data is available. It has one annotated transcript and one annotated polypeptide. Summary of modENCODE Temporal Expression Pro…	0.0106154	3.82826e-05	down	37.1582	-37.1582	-5.21561	-0.156407	5.0592	39633///39633	NM_140479		chr3L:15042858-15042799		FBtr0075666	NM_140479	TC233744	FBgn0036466
A_09_P191640	CG30197	CG30197 gene product from transcript CG30197-RA	This gene is referred to in FlyBase by the symbol Dmel\CG30197 (FBgn0050197). It is a protein_coding_gene from Drosophila melanogaster. An electronic pipeline based on InterPro domains suggests that it has the molecular function</span>: peptidase inhibitor activity. The biological processes in which it is involved are not known. 2 alleles are reported. No phenotypic data is available. It has one …	0.0498423	0.000333584	up	1.96709	1.96709	0.976062	0.174265	-0.801797	246513///246513	NM_166058		chr2R:10402408-10402467	GO:0005576(extracellular region)|GO:0008150(biological_process)|GO:0030414(peptidase inhibitor activity)	FBtr0087494	NM_166058	TC244143	FBgn0050197
A_09_P111075	CG30345	CG30345 gene product from transcript CG30345-RB	This gene is referred to in FlyBase by the symbol Dmel\CG30345 (FBgn0050345). It is a protein_coding_gene from Drosophila melanogaster. An electronic pipeline based on InterPro domains suggests that it has the molecular function</span>: transporter activity. An electronic pipeline based on InterPro domains suggests that it is involved in the biological process</span>: transmembrane transport. 4 a…	0.0423861	0.000260352	up	3.71453	3.71453	1.89318	0.388225	-1.50495	246553///246553	NM_165656		chr2R:5038964-5039023	GO:0005215(transporter activity)|GO:0016021(integral to membrane)|GO:0055085(transmembrane transport)	FBtr0305317	NM_165656	TC233283	FBgn0050345
A_09_P058466	CG30438	CG30438 gene product from transcript CG30438-RB	This gene is referred to in FlyBase by the symbol Dmel\CG30438 (FBgn0050438). It is a protein_coding_gene from Drosophila melanogaster. Based on sequence similarity, it is predicted to have molecular function</span>: transferase activity, transferring hexosyl groups. An electronic pipeline based on InterPro domains suggests that it is involved in the biological process</span>: metabolic process. …	0.000943513	1.15172e-07	up	11.3492	11.3492	3.50452	0.280749	-3.22377	246614///246614	NM_165435		chr2R:1436568-1436627	GO:0008152(metabolic process)|GO:0016758(transferase activity, transferring hexosyl groups)	FBtr0086069	NM_165435	TC244117	FBgn0050438
A_09_P059651	CG31345	CG31345 gene product from transcript CG31345-RA	This gene is referred to in FlyBase by the symbol Dmel\CG31345 (FBgn0051345). It is a protein_coding_gene from Drosophila melanogaster. Based on sequence similarity, it is predicted to have molecular function</span>: calcium ion binding. There is experimental evidence that it is involved in the biological process</span>: phagocytosis, engulfment. 2 alleles are reported. No phenotypic data is avai…	0.0105879	3.77624e-05	down	2.00105	-2.00105	-1.00076	-0.176775	0.823982	41576///41576	NM_169480		chr3R:8637129-8637070	GO:0005509(calcium ion binding)|GO:0005513(detection of calcium ion)|GO:0006909(phagocytosis)	FBtr0082689	NM_169480	TC235305	FBgn0051345
CUST_9812_PI429798866	CG31345	CG31345 gene product from transcript CG31345-RA	This gene is referred to in FlyBase by the symbol Dmel\CG31345 (FBgn0051345). It is a protein_coding_gene from Drosophila melanogaster. Based on sequence similarity, it is predicted to have molecular function</span>: calcium ion binding. There is experimental evidence that it is involved in the biological process</span>: phagocytosis, engulfment. 2 alleles are reported. No phenotypic data is avai…	0.0146162	5.926e-05	down	2.06189	-2.06189	-1.04397	-0.211523	0.832445	41576	NM_169480		chr3R:8637129-8637070	GO:0005509|GO:0005513|GO:0006909	FBtr0082689	NM_169480	TC235305	FBgn0051345
CUST_9813_PI429798866	CG31345	CG31345 gene product from transcript CG31345-RA	This gene is referred to in FlyBase by the symbol Dmel\CG31345 (FBgn0051345). It is a protein_coding_gene from Drosophila melanogaster. Based on sequence similarity, it is predicted to have molecular function</span>: calcium ion binding. There is experimental evidence that it is involved in the biological process</span>: phagocytosis, engulfment. 2 alleles are reported. No phenotypic data is avai…	0.0176858	8.05137e-05	down	1.88944	-1.88944	-0.917955	-0.158095	0.759861	41576	NM_169480		chr3R:8637129-8637070	GO:0005509|GO:0005513|GO:0006909	FBtr0082689	NM_169480	TC235305	FBgn0051345
CUST_9814_PI429798866	CG31345	CG31345 gene product from transcript CG31345-RA	This gene is referred to in FlyBase by the symbol Dmel\CG31345 (FBgn0051345). It is a protein_coding_gene from Drosophila melanogaster. Based on sequence similarity, it is predicted to have molecular function</span>: calcium ion binding. There is experimental evidence that it is involved in the biological process</span>: phagocytosis, engulfment. 2 alleles are reported. No phenotypic data is avai…	0.0190671	9.10915e-05	down	2.28722	-2.28722	-1.19359	-0.319122	0.874471	41576	NM_169480		chr3R:8637129-8637070	GO:0005509|GO:0005513|GO:0006909	FBtr0082689	NM_169480	TC235305	FBgn0051345
CUST_9816_PI429798866	CG31345	CG31345 gene product from transcript CG31345-RA	This gene is referred to in FlyBase by the symbol Dmel\CG31345 (FBgn0051345). It is a protein_coding_gene from Drosophila melanogaster. Based on sequence similarity, it is predicted to have molecular function</span>: calcium ion binding. There is experimental evidence that it is involved in the biological process</span>: phagocytosis, engulfment. 2 alleles are reported. No phenotypic data is avai…	0.0197549	9.69869e-05	down	3.54218	-3.54218	-1.82464	-0.42834	1.3963	41576	NM_169480		chr3R:8637129-8637070	GO:0005509|GO:0005513|GO:0006909	FBtr0082689	NM_169480	TC235305	FBgn0051345
CUST_9817_PI429798866	CG31345	CG31345 gene product from transcript CG31345-RA	This gene is referred to in FlyBase by the symbol Dmel\CG31345 (FBgn0051345). It is a protein_coding_gene from Drosophila melanogaster. Based on sequence similarity, it is predicted to have molecular function</span>: calcium ion binding. There is experimental evidence that it is involved in the biological process</span>: phagocytosis, engulfment. 2 alleles are reported. No phenotypic data is avai…	0.0203163	0.000102427	down	3.13894	-3.13894	-1.65028	-0.478622	1.17166	41576	NM_169480		chr3R:8637129-8637070	GO:0005509|GO:0005513|GO:0006909	FBtr0082689	NM_169480	TC235305	FBgn0051345
CUST_9815_PI429798866	CG31345	CG31345 gene product from transcript CG31345-RA	This gene is referred to in FlyBase by the symbol Dmel\CG31345 (FBgn0051345). It is a protein_coding_gene from Drosophila melanogaster. Based on sequence similarity, it is predicted to have molecular function</span>: calcium ion binding. There is experimental evidence that it is involved in the biological process</span>: phagocytosis, engulfment. 2 alleles are reported. No phenotypic data is avai…	0.0220866	0.000113297	down	2.72216	-2.72216	-1.44475	-0.485791	0.95896	41576	NM_169480		chr3R:8637129-8637070	GO:0005509|GO:0005513|GO:0006909	FBtr0082689	NM_169480	TC235305	FBgn0051345
CUST_9818_PI429798866	CG31345	CG31345 gene product from transcript CG31345-RA	This gene is referred to in FlyBase by the symbol Dmel\CG31345 (FBgn0051345). It is a protein_coding_gene from Drosophila melanogaster. Based on sequence similarity, it is predicted to have molecular function</span>: calcium ion binding. There is experimental evidence that it is involved in the biological process</span>: phagocytosis, engulfment. 2 alleles are reported. No phenotypic data is avai…	0.0488322	0.000323598	down	3.09966	-3.09966	-1.63211	-0.514491	1.11762	41576	NM_169480		chr3R:8637129-8637070	GO:0005509|GO:0005513|GO:0006909	FBtr0082689	NM_169480	TC235305	FBgn0051345
A_09_P060176	CG31601	CG31601 gene product from transcript CG31601-RC	This gene is referred to in FlyBase by the symbol Dmel\CG31601 (FBgn0051601). It is a protein_coding_gene from Drosophila melanogaster. An electronic pipeline based on InterPro domains suggests that it has the molecular function</span>: zinc ion binding; nucleic acid binding. The biological processes in which it is involved are not known. 3 alleles are reported. No phenotypic data is available. I…	2.67605e-05	5.89153e-10	up	83.7292	83.7292	6.38766	0.14613	-6.24153	318835///318835	NM_001259201		chr2L:22040855-22040796	GO:0005575(cellular_component)|GO:0008150(biological_process)|GO:0046872(metal ion binding)	FBtr0307507	NM_001259201	TC227405	FBgn0051601
A_09_P163970	CG31601	CG31601 gene product from transcript CG31601-RC	This gene is referred to in FlyBase by the symbol Dmel\CG31601 (FBgn0051601). It is a protein_coding_gene from Drosophila melanogaster. An electronic pipeline based on InterPro domains suggests that it has the molecular function</span>: zinc ion binding; nucleic acid binding. The biological processes in which it is involved are not known. 3 alleles are reported. No phenotypic data is available. I…	0.0134445	5.32785e-05	up	87.1523	87.1523	6.44547	-0.158683	-6.60415	318835///318835	NM_001259201		chr2L:22040765-22040727	GO:0005575(cellular_component)|GO:0008150(biological_process)|GO:0046872(metal ion binding)	FBtr0307507	NM_001259201	TC234496	FBgn0051601
A_09_P060496	CG31706	CG31706 gene product from transcript CG31706-RB	This gene is referred to in FlyBase by the symbol Dmel\CG31706 (FBgn0051706). It is a protein_coding_gene from Drosophila melanogaster. Its molecular function is unknown. The biological processes in which it is involved are not known. 2 alleles are reported. No phenotypic data is available. It has 2 annotated transcripts and 2 annotated polypeptides. Summary of modENCODE Temporal Expression Profi…	0.0313634	0.000181599	up	2.43182	2.43182	1.28204	0.257862	-1.02418	261621///261621	NM_164969		chr2L:11529604-11529545		FBtr0080241	NM_164969	TC230986	FBgn0051706
A_09_P014261	CG31999	CG31999 gene product from transcript CG31999-RA	This gene is referred to in FlyBase by the symbol Dmel\CG31999 (FBgn0051999). It is a protein_coding_gene from Drosophila melanogaster. An electronic pipeline based on InterPro domains suggests that it has the molecular function</span>: calcium ion binding. Based on sequence similarity, it is predicted to be involved in the biological process</span>: cell adhesion. 5 alleles are reported. The phe…	0.0439272	0.000276578	up	3.09845	3.09845	1.63155	0.417225	-1.21432	43777///43777	NM_166745		chr4:235711-235652	GO:0005509(calcium ion binding)|GO:0005578(proteinaceous extracellular matrix)|GO:0007155(cell adhesion)	FBtr0089144	NM_166745	TC224217	FBgn0051999
A_09_P217225	CG32277	CG32277 gene product from transcript CG32277-RA	This gene is referred to in FlyBase by the symbol Dmel\CG32277 (FBgn0052277). It is a protein_coding_gene from Drosophila melanogaster. It is reported to have molecular function</span>: serine-type endopeptidase activity. It is reported to be involved in the biological process</span>: proteolysis. 3 alleles are reported. No phenotypic data is available. It has one annotated transcript and one ann…	0.00500456	1.36811e-05	down	3.89656	-3.89656	-1.9622	-0.216984	1.74522	38393///38393	NM_168002		chr3L:3204879-3204820	GO:0004252(serine-type endopeptidase activity)|GO:0006508(proteolysis)	FBtr0073103	NM_168002	TC232892	FBgn0052277
A_09_P018921	CG3277	CG3277 gene product from transcript CG3277-RC	This gene is referred to in FlyBase by the symbol Dmel\CG3277 (FBgn0031518). It is a protein_coding_gene from Drosophila melanogaster. Based on sequence similarity, it is predicted to have molecular function</span>: protein tyrosine kinase activity. It is reported to be involved in the biological process</span>: protein phosphorylation. 2 alleles are reported. No phenotypic data is available. It …	0.0269999	0.000150389	down	14.6179	-14.6179	-3.86967	0.0570904	3.92676	33543///33543	NM_134918		chr2L:3317024-3317083	GO:0004713(protein tyrosine kinase activity)|GO:0005524(ATP binding)|GO:0006468(protein phosphorylation)	FBtr0114460	NM_134918	TC225343	FBgn0031518
A_09_P000631	CG33777	CG33777 gene product from transcript CG33777-RA	This gene is referred to in FlyBase by the symbol Dmel\CG33777 (FBgn0053777). It is a protein_coding_gene from Drosophila melanogaster. Its molecular function is unknown. The biological processes in which it is involved are not known. One allele is reported. No phenotypic data is available. It has one annotated transcript and one annotated polypeptide. Protein features are: Protein of unknown fun…	0.00653389	1.92757e-05	down	39.4784	-39.4784	-5.30299	0.110192	5.41318	3772311///3772311	NM_001031937		chr3L:4554622-4554563	GO:0003674(molecular_function)|GO:0005575(cellular_component)|GO:0008150(biological_process)	FBtr0091778	NM_001031937	TC239356	FBgn0053777
A_09_P217040	CG34109	CG34109 gene product from transcript CG34109-RC	This gene is referred to in FlyBase by the symbol Dmel\CG34109 (FBgn0083945). It is a protein_coding_gene from Drosophila melanogaster. Its molecular function is unknown. There is experimental evidence that it is involved in the biological process</span>: neurogenesis. 7 alleles are reported. No phenotypic data is available. It has one annotated transcript and one annotated polypeptide. Protein f…	0.0176858	8.21534e-05	down	3.21275	-3.21275	-1.68381	-0.258979	1.42483	4379890///4379890	NM_001042886		chr2L:10118139-10118198	GO:0022008(neurogenesis)	FBtr0300423	NM_001042886	NP1344789	FBgn0083945
A_09_P003841	CG34342	CG34342 gene product from transcript CG34342-RC	This gene is referred to in FlyBase by the symbol Dmel\CG34342 (FBgn0085371). It is a protein_coding_gene from Drosophila melanogaster. An electronic pipeline based on InterPro domains suggests that it has the molecular function</span>: nucleotide binding; fatty-acyl-CoA reductase (alcohol-forming) activity. The biological processes in which it is involved are not known. 4 alleles are reported. N…	0.0106154	3.84186e-05	down	24.2242	-24.2242	-4.59838	-0.192987	4.40539	5740152///5740152	NM_001104039		chr3L:5497017-5496958	GO:0005575(cellular_component)|GO:0008150(biological_process)|GO:0080019(fatty-acyl-CoA reductase (alcohol-forming) activity)	FBtr0300031	NM_001104039	TC228119	FBgn0085371
A_09_P004006	CG34369	CG34369 gene product from transcript CG34369-RA	This gene is referred to in FlyBase by the symbol Dmel\CG34369 (FBgn0085398). It is a protein_coding_gene from Drosophila melanogaster. An electronic pipeline based on InterPro domains suggests that it has the molecular function</span>: sodium channel activity. An electronic pipeline based on InterPro domains suggests that it is involved in the biological process</span>: sodium ion transport. 6 a…	0.00645245	1.88934e-05	down	64.9366	-64.9366	-6.02096	-0.0993365	5.92162	37498///37498	NM_137778		chr2R:17858107-17858166	GO:0005272(sodium channel activity)|GO:0006814(sodium ion transport)|GO:0016021(integral to membrane)	FBtr0112594	NM_137778	TC227419	FBgn0085398
A_09_P004141	CG34394	CG34394 gene product from transcript CG34394-RH	This gene is referred to in FlyBase by the symbol Dmel\CG34394 (FBgn0085423). It is a protein_coding_gene from Drosophila melanogaster. Its molecular function is unknown. The biological processes in which it is involved are not known. 6 alleles are reported. No phenotypic data is available. It has 6 annotated transcripts and 6 annotated polypeptides. Protein features are: GRAM. Summary of modENCO…	0.0433141	0.000270767	down	8.32273	-8.32273	-3.05706	-0.23501	2.82205	33552///33552	NM_001103598		chr2L:3363669-3363610		FBtr0112638	NM_001103598	TC225092	FBgn0085423
A_09_P175960	CG3603	CG3603 gene product from transcript CG3603-RB	This gene is referred to in FlyBase by the symbol Dmel\CG3603 (FBgn0029648). It is a protein_coding_gene from Drosophila melanogaster. Based on sequence similarity, it is predicted to have molecular function</span>: oxidoreductase activity, acting on CH-OH group of donors. An electronic pipeline based on InterPro domains suggests that it is involved in the biological process</span>: metabolic pro…	0.0229149	0.000118555	down	4.80373	-4.80373	-2.26415	-0.321792	1.94236	31289///31289	NM_130690		chrX:2842122-2842181	GO:0008152(metabolic process)|GO:0016614(oxidoreductase activity, acting on CH-OH group of donors)	FBtr0070558	NM_130690	TC251975	FBgn0029648
A_09_P178985	CG4119	CG4119 gene product from transcript CG4119-RA	This gene is referred to in FlyBase by the symbol Dmel\CG4119 (FBgn0028474). It is a protein_coding_gene from Drosophila melanogaster. Based on sequence similarity, it is predicted to have molecular function</span>: mRNA binding. There is experimental evidence that it is involved in the biological process</span>: regulation of alternative mRNA splicing, via spliceosome. 4 alleles are reported. No…	0.0440037	0.000282882	down	5.47958	-5.47958	-2.45407	-0.314064	2.14	31481///31481	NM_132014		chrX:5560237-5560296	GO:0000166(nucleotide binding)|GO:0000381(regulation of alternative nuclear mRNA splicing, via spliceosome)|GO:0000398(nuclear mRNA splicing, via spliceosome)|GO:0003676(nucleic acid binding)|GO:0003729(mRNA binding)|GO:0005634(nucleus)|GO:0071011(precatalytic spliceosome)	FBtr0070799	NM_132014	TC253729	FBgn0028474
A_09_P055496	CG42588	CG42588 gene product from transcript CG42588-RA	This gene is referred to in FlyBase by the symbol Dmel\CG42588 (FBgn0260965). It is a protein_coding_gene from Drosophila melanogaster. Its molecular function is unknown. There is experimental evidence that it is involved in the biological process</span>: neurogenesis. 8 alleles are reported. No phenotypic data is available. It has 2 annotated transcripts and 2 annotated polypeptides. Protein fea…	0.00846816	2.66599e-05	down	5.8439	-5.8439	-2.54693	-0.25659	2.29034	39457///39457	NM_140347		chr3L:12814833-12814892	GO:0003674(molecular_function)|GO:0005575(cellular_component)|GO:0022008(neurogenesis)	FBtr0301717	NM_140347	TC221897	FBgn0260965
CUST_320_PI429798866	CG4662	CG4662 gene product from transcript CG4662-RB	This gene is referred to in FlyBase by the symbol Dmel\CG4662 (FBgn0038735). It is a protein_coding_gene from Drosophila melanogaster. An electronic pipeline based on InterPro domains suggests that it has the molecular function</span>: calcium ion binding. The biological processes in which it is involved are not known. 5 alleles are reported. No phenotypic data is available. It has 6 annotated tr…	0.004657	1.25083e-05	down	7.81905	-7.81905	-2.96699	-0.300321	2.66667	42357	NM_001275812///NM_001275814		chr3R:15679511-15679570///chr3R:15678586-15678645	GO:0005509	FBtr0335009	NM_001275812///NM_001275814	TC238789///TC243830	FBgn0038735
A_09_P217155	CG6675	CG6675 gene product from transcript CG6675-RB	This gene is referred to in FlyBase by the symbol Dmel\CG6675 (FBgn0032973). It is a protein_coding_gene from Drosophila melanogaster. Based on sequence similarity, it is predicted to have molecular function</span>: lipase activity. An electronic pipeline based on InterPro domains suggests that it is involved in the biological process</span>: lipid metabolic process. 3 alleles are reported. No ph…	0.00500456	1.37724e-05	down	16.5462	-16.5462	-4.04843	-0.364233	3.6842	35439///35439	NM_136288		chr2L:22110283-22110342	GO:0005575(cellular_component)|GO:0016042(lipid catabolic process)|GO:0016298(lipase activity)	FBtr0299905	NM_136288	TC229272	FBgn0032973
A_09_P063686	CG8620	CG8620 gene product from transcript CG8620-RA	This gene is referred to in FlyBase by the symbol Dmel\CG8620 (FBgn0040837). It is a protein_coding_gene from Drosophila melanogaster. Its molecular function is unknown. The biological processes in which it is involved are not known. 2 alleles are reported. No phenotypic data is available. It has 2 annotated transcripts and 2 annotated polypeptides. Summary of modENCODE Temporal Expression Profil…	0.00305229	7.05584e-06	up	5.91755	5.91755	2.565	0.459517	-2.10548	50310///50310	NM_001144423		chr3L:7151890-7151949		FBtr0076918	NM_001144423	TC234205	FBgn0040837
A_09_P212855	CG8840	CG8840 gene product from transcript CG8840-RA	bs74b07.y1 Drosophila melanogaster adult testis library Drosophila melanogaster cDNA clone bs74b07 5', mRNA sequence [BE978121]///This gene is referred to in FlyBase by the symbol Dmel\CG8840 (FBgn0031531). It is a protein_coding_gene from Drosophila melanogaster. Its molecular function is unknown. The biological processes in which it is involved are not known. 2 alleles are reported. No phenotyp…	0.0440037	0.000282281	up	2.1479	2.1479	1.10293	0.328832	-0.774094	33557///33557	BE978121		chr2L:003411088-003411147		BE978121	NM_134930	TC236926	Dm.7495
A_09_P026266	CG9308	CG9308 gene product from transcript CG9308-RA	This gene is referred to in FlyBase by the symbol Dmel\CG9308 (FBgn0034681). It is a protein_coding_gene from Drosophila melanogaster. Its molecular function is unknown. Based on sequence similarity, it is predicted to be involved in the biological process</span>: vesicle organization. 2 alleles are reported. The phenotype of these alleles is annotated with: trichogen cell. It has one annotated t…	0.0279033	0.000156035	down	4.7293	-4.7293	-2.24163	-0.0564117	2.18521	37507///37507	NM_137785		chr2R:17923104-17923163	GO:0006810(transport)|GO:0016021(integral to membrane)|GO:0016050(vesicle organization)|GO:0030142(Golgi to ER transport vesicle)	FBtr0071749	NM_137785	TC232908	FBgn0034681
A_09_P068606	CG9686	CG9686 gene product from transcript CG9686-RA	This gene is referred to in FlyBase by the symbol Dmel\CG9686 (FBgn0030158). It is a protein_coding_gene from Drosophila melanogaster. Its molecular function is unknown. The biological processes in which it is involved are not known. 2 alleles are reported. No phenotypic data is available. It has one annotated transcript and one annotated polypeptide. Summary of modENCODE Temporal Expression Prof…	0.0227571	0.000117237	up	3.50056	3.50056	1.80759	0.496812	-1.31077	31921///31921	NM_132358		chrX:9774456-9774515		FBtr0071389	NM_132358	TC235192	FBgn0030158
A_09_P026661	CG9826	CG9826 gene product from transcript CG9826-RB	This gene is referred to in FlyBase by the symbol Dmel\CG9826 (FBgn0034784). It is a protein_coding_gene from Drosophila melanogaster. Based on sequence similarity, it is predicted to have molecular function</span>: high affinity inorganic phosphate:sodium symporter activity. An electronic pipeline based on InterPro domains suggests that it is involved in the biological process</span>: transmembr…	0.00878969	2.88332e-05	down	5.4971	-5.4971	-2.45867	-0.58784	1.87083	37625///37625	NM_137880		chr2R:18729569-18729628	GO:0005316(high affinity inorganic phosphate:sodium symporter activity)|GO:0016021(integral to membrane)|GO:0055085(transmembrane transport)	FBtr0071894	NM_137880	TC228928	FBgn0034784
A_09_P142601	CG9850	CG9850 gene product from transcript CG9850-RA	This gene is referred to in FlyBase by the symbol Dmel\CG9850 (FBgn0034903). It is a protein_coding_gene from Drosophila melanogaster. An electronic pipeline based on InterPro domains suggests that it has the molecular function</span>: metalloendopeptidase activity. It is reported to be involved in the biological process</span>: cell proliferation. 12 alleles are reported. No phenotypic data is a…	0.000943513	3.81466e-07	up	8.01782	8.01782	3.00321	0.35549	-2.64772	37762///37762	NM_001144274		chr2R:19641245-19641237	GO:0004222(metalloendopeptidase activity)|GO:0005575(cellular_component)|GO:0006508(proteolysis)|GO:0008283(cell proliferation)	FBtr0290120	NM_001144274	TC239921	FBgn0034903
CUST_9567_PI429798866	ClC-a	Chloride channel-a	Chloride channel-a [Source:FlyBase gene name;Acc:FBgn0051116] [FBtr0301023]///Chloride channel-a [Source:FlyBase gene name;Acc:FBgn0051116] [FBtr0082526]///The gene Chloride channel-a is referred to in FlyBase by the symbol Dmel\ClC-a (CG31116, FBgn0051116). It is a protein_coding_gene from Drosophila melanogaster. Based on sequence similarity, it is predicted to have molecular function</span>: c…	0.0163434	6.98038e-05	down	11.6738	-11.6738	-3.5452	-0.251303	3.2939	41428	NM_001170121///NM_001275558		chr3R:7623108-7623049///chr3R:7627910-7627762///chr3R:7623223-7623164	GO:0005247|GO:0005254|GO:0006821|GO:0015629|GO:0016020|GO:0030554|GO:0055085	FBtr0082526	NM_001170121///NM_001275558	NP12806511	FBgn0051116
A_09_P189326	CR40597	ribosomal RNA	Drosophila melanogaster ribosomal RNA (CR40597), rRNA [NR_004028]	0.000184318	8.11581e-09	up	14.0832	14.0832	3.8159	0.256945	-3.55896	5740447///5740447	NR_004028		chrUextra:009701497-009701438		NR_004028	NR_004028	TC243468
A_09_P128220	CR9284	ncRNA	Drosophila melanogaster CR9284 (CR9284), ncRNA [NR_048187]	0.0267451	0.000147792	down	4.17044	-4.17044	-2.0602	-0.397009	1.66319	12798136///12798136	NR_048187		chr2R:17691380-17691439		NR_048187	NR_048187	TC234847	Dm.7651
A_09_P168320	Cyp4ac3	CG14031 gene product from transcript CG14031-RA	Cyp4ac3 [Source:FlyBase gene name;Acc:FBgn0031695] [FBtr0079068]	0.0300036	0.000170422	down	4.77363	-4.77363	-2.25509	-0.288188	1.9669	33756///33756	NM_135074		chr2L:5269435-5269494	GO:0005506(iron ion binding)|GO:0009055(electron carrier activity)|GO:0016020(membrane)|GO:0016705(oxidoreductase activity, acting on paired donors, with incorporation or reduction of molecular oxygen)|GO:0020037(heme binding)|GO:0043231(intracellular membrane-bounded organelle)|GO:0055114(oxidation-reduction process)	FBtr0079068	NM_135074	TC240091	FBgn0031695
A_09_P022126	dgt2	dim gamma-tubulin 2	dim gamma-tubulin 2 [Source:FlyBase gene name;Acc:FBgn0032390] [FBtr0080285]	0.000943513	8.02265e-07	up	4.63729	4.63729	2.21328	0.349957	-1.86333	34610///34610	NM_135687		chr2L:11990753-11990812	GO:0005515(protein binding)|GO:0005819(spindle)|GO:0005875(microtubule associated complex)|GO:0007052(mitotic spindle organization)|GO:0008017(microtubule binding)|GO:0031122(cytoplasmic microtubule organization)|GO:0043234(protein complex)|GO:0070652(HAUS complex)	FBtr0080285	NM_135687	TC227266	FBgn0032390
A_09_P052301	dnc	dunce	dunce [Source:FlyBase gene name;Acc:FBgn0000479] [FBtr0070509]///dunce [Source:FlyBase gene name;Acc:FBgn0000479] [FBtr0070519]	0.0251302	0.000135549	up	2.46392	2.46392	1.30095	0.360233	-0.94072	31309///31309	NM_166960		chrX:3140681-3215095	GO:0001661(conditioned taste aversion)|GO:0004114(3',5'-cyclic-nucleotide phosphodiesterase activity)|GO:0004115(3',5'-cyclic-AMP phosphodiesterase activity)|GO:0007165(signal transduction)|GO:0007268(synaptic transmission)|GO:0007611(learning or memory)|GO:0007612(learning)|GO:0007613(memory)|GO:0007614(short-term memory)|GO:0007617(mating behavior)|GO:0007619(courtship behavior)|GO:0007623(circ…	FBtr0070509	NM_166960	TC256270	FBgn0000479
CUST_1526_PI429798866	dp	dumpy	dumpy [Source:FlyBase gene name;Acc:FBgn0053196] [FBtr0332346]///dumpy [Source:FlyBase gene name;Acc:FBgn0053196] [FBtr0332345]	0.000943513	1.45351e-06	up	8.13957	8.13957	3.02495	0.271697	-2.75326	318824	NM_001273103///NM_001273104		chr2L:4477713-4477654///chr2L:4479553-4479494	GO:0004519|GO:0004867|GO:0005201|GO:0005509|GO:0005578|GO:0007424|GO:0007475|GO:0008362|GO:0031012|GO:0040005|GO:0046331|GO:0051539	FBtr0332344	NM_001273103///NM_001273104	TC244771///TC221524	FBgn0053196
CUST_1507_PI429798866	dp	dumpy	dumpy [Source:FlyBase gene name;Acc:FBgn0053196] [FBtr0332346]///dumpy [Source:FlyBase gene name;Acc:FBgn0053196] [FBtr0332345]	0.000943513	7.99336e-07	up	8.96067	8.96067	3.16361	0.277124	-2.88648	318824	NM_001273103///NM_001273104		chr2L:4477713-4477654///chr2L:4479553-4479494	GO:0004519|GO:0004867|GO:0005201|GO:0005509|GO:0005578|GO:0007424|GO:0007475|GO:0008362|GO:0031012|GO:0040005|GO:0046331|GO:0051539	FBtr0305145	NM_001273103///NM_001273104	TC244771///TC221524	FBgn0053196
CUST_1615_PI429798866	dp	dumpy	dumpy [Source:FlyBase gene name;Acc:FBgn0053196] [FBtr0332346]///dumpy [Source:FlyBase gene name;Acc:FBgn0053196] [FBtr0332345]	0.000943513	1.43743e-06	up	8.10565	8.10565	3.01893	0.287733	-2.73119	318824	NM_001273103///NM_001273104		chr2L:4477713-4477654///chr2L:4479553-4479494	GO:0004519|GO:0004867|GO:0005201|GO:0005509|GO:0005578|GO:0007424|GO:0007475|GO:0008362|GO:0031012|GO:0040005|GO:0046331|GO:0051539	FBtr0332353	NM_001273103///NM_001273104	TC244771///TC221524	FBgn0053196
CUST_1530_PI429798866	dp	dumpy	dumpy [Source:FlyBase gene name;Acc:FBgn0053196] [FBtr0332346]///dumpy [Source:FlyBase gene name;Acc:FBgn0053196] [FBtr0332345]	0.000943513	1.62331e-06	up	9.29166	9.29166	3.21594	0.348561	-2.86738	318824	NM_001273103///NM_001273104		chr2L:4477713-4477654///chr2L:4479553-4479494	GO:0004519|GO:0004867|GO:0005201|GO:0005509|GO:0005578|GO:0007424|GO:0007475|GO:0008362|GO:0031012|GO:0040005|GO:0046331|GO:0051539	FBtr0332344	NM_001273103///NM_001273104	TC244771///TC221524	FBgn0053196
CUST_1639_PI429798866	dp	dumpy	dumpy [Source:FlyBase gene name;Acc:FBgn0053196] [FBtr0332346]///dumpy [Source:FlyBase gene name;Acc:FBgn0053196] [FBtr0332345]	0.000943513	1.64363e-06	up	8.33182	8.33182	3.05863	0.32197	-2.73666	318824	NM_001273103///NM_001273104		chr2L:4477713-4477654///chr2L:4479553-4479494	GO:0004519|GO:0004867|GO:0005201|GO:0005509|GO:0005578|GO:0007424|GO:0007475|GO:0008362|GO:0031012|GO:0040005|GO:0046331|GO:0051539	FBtr0332355	NM_001273103///NM_001273104	TC244771///TC221524	FBgn0053196
CUST_1619_PI429798866	dp	dumpy	dumpy [Source:FlyBase gene name;Acc:FBgn0053196] [FBtr0332346]///dumpy [Source:FlyBase gene name;Acc:FBgn0053196] [FBtr0332345]	0.000943513	1.36584e-06	up	8.96711	8.96711	3.16464	0.306488	-2.85815	318824	NM_001273103///NM_001273104		chr2L:4477713-4477654///chr2L:4479553-4479494	GO:0004519|GO:0004867|GO:0005201|GO:0005509|GO:0005578|GO:0007424|GO:0007475|GO:0008362|GO:0031012|GO:0040005|GO:0046331|GO:0051539	FBtr0332353	NM_001273103///NM_001273104	TC244771///TC221524	FBgn0053196
CUST_1549_PI429798866	dp	dumpy	dumpy [Source:FlyBase gene name;Acc:FBgn0053196] [FBtr0332346]///dumpy [Source:FlyBase gene name;Acc:FBgn0053196] [FBtr0332345]	0.000943513	1.21254e-06	up	9.42638	9.42638	3.2367	0.294629	-2.94208	318824	NM_001273103///NM_001273104		chr2L:4477713-4477654///chr2L:4479553-4479494	GO:0004519|GO:0004867|GO:0005201|GO:0005509|GO:0005578|GO:0007424|GO:0007475|GO:0008362|GO:0031012|GO:0040005|GO:0046331|GO:0051539	FBtr0332346	NM_001273103///NM_001273104	TC244771///TC221524	FBgn0053196
CUST_1550_PI429798866	dp	dumpy	dumpy [Source:FlyBase gene name;Acc:FBgn0053196] [FBtr0332346]///dumpy [Source:FlyBase gene name;Acc:FBgn0053196] [FBtr0332345]	0.000943513	1.48237e-06	up	9.2749	9.2749	3.21333	0.322301	-2.89103	318824	NM_001273103///NM_001273104		chr2L:4477713-4477654///chr2L:4479553-4479494	GO:0004519|GO:0004867|GO:0005201|GO:0005509|GO:0005578|GO:0007424|GO:0007475|GO:0008362|GO:0031012|GO:0040005|GO:0046331|GO:0051539	FBtr0332346	NM_001273103///NM_001273104	TC244771///TC221524	FBgn0053196
CUST_1557_PI429798866	dp	dumpy	dumpy [Source:FlyBase gene name;Acc:FBgn0053196] [FBtr0332346]///dumpy [Source:FlyBase gene name;Acc:FBgn0053196] [FBtr0332345]	0.000943513	1.23245e-06	up	7.94608	7.94608	2.99024	0.288248	-2.70199	318824	NM_001273103///NM_001273104		chr2L:4477713-4477654///chr2L:4479553-4479494	GO:0004519|GO:0004867|GO:0005201|GO:0005509|GO:0005578|GO:0007424|GO:0007475|GO:0008362|GO:0031012|GO:0040005|GO:0046331|GO:0051539	FBtr0332347	NM_001273103///NM_001273104	TC244771///TC221524	FBgn0053196
CUST_1637_PI429798866	dp	dumpy	dumpy [Source:FlyBase gene name;Acc:FBgn0053196] [FBtr0332346]///dumpy [Source:FlyBase gene name;Acc:FBgn0053196] [FBtr0332345]	0.000943513	9.81e-07	up	9.17426	9.17426	3.19759	0.325435	-2.87216	318824	NM_001273103///NM_001273104		chr2L:4477713-4477654///chr2L:4479553-4479494	GO:0004519|GO:0004867|GO:0005201|GO:0005509|GO:0005578|GO:0007424|GO:0007475|GO:0008362|GO:0031012|GO:0040005|GO:0046331|GO:0051539	FBtr0332355	NM_001273103///NM_001273104	TC244771///TC221524	FBgn0053196
CUST_1516_PI429798866	dp	dumpy	dumpy [Source:FlyBase gene name;Acc:FBgn0053196] [FBtr0332346]///dumpy [Source:FlyBase gene name;Acc:FBgn0053196] [FBtr0332345]	0.000943513	1.10734e-06	up	7.98329	7.98329	2.99698	0.324626	-2.67236	318824	NM_001273103///NM_001273104		chr2L:4477713-4477654///chr2L:4479553-4479494	GO:0004519|GO:0004867|GO:0005201|GO:0005509|GO:0005578|GO:0007424|GO:0007475|GO:0008362|GO:0031012|GO:0040005|GO:0046331|GO:0051539	FBtr0332343	NM_001273103///NM_001273104	TC244771///TC221524	FBgn0053196
CUST_1501_PI429798866	dp	dumpy	dumpy [Source:FlyBase gene name;Acc:FBgn0053196] [FBtr0332346]///dumpy [Source:FlyBase gene name;Acc:FBgn0053196] [FBtr0332345]	0.000943513	1.50996e-06	up	7.04599	7.04599	2.8168	0.265841	-2.55096	318824	NM_001273103///NM_001273104		chr2L:4477713-4477654///chr2L:4479553-4479494	GO:0004519|GO:0004867|GO:0005201|GO:0005509|GO:0005578|GO:0007424|GO:0007475|GO:0008362|GO:0031012|GO:0040005|GO:0046331|GO:0051539	FBtr0305145	NM_001273103///NM_001273104	TC244771///TC221524	FBgn0053196
CUST_1515_PI429798866	dp	dumpy	dumpy [Source:FlyBase gene name;Acc:FBgn0053196] [FBtr0332346]///dumpy [Source:FlyBase gene name;Acc:FBgn0053196] [FBtr0332345]	0.000943513	9.44795e-07	up	8.02375	8.02375	3.00428	0.306852	-2.69742	318824	NM_001273103///NM_001273104		chr2L:4477713-4477654///chr2L:4479553-4479494	GO:0004519|GO:0004867|GO:0005201|GO:0005509|GO:0005578|GO:0007424|GO:0007475|GO:0008362|GO:0031012|GO:0040005|GO:0046331|GO:0051539	FBtr0332343	NM_001273103///NM_001273104	TC244771///TC221524	FBgn0053196
CUST_1527_PI429798866	dp	dumpy	dumpy [Source:FlyBase gene name;Acc:FBgn0053196] [FBtr0332346]///dumpy [Source:FlyBase gene name;Acc:FBgn0053196] [FBtr0332345]	0.000943513	9.32975e-07	up	8.53794	8.53794	3.09389	0.251672	-2.84222	318824	NM_001273103///NM_001273104		chr2L:4477713-4477654///chr2L:4479553-4479494	GO:0004519|GO:0004867|GO:0005201|GO:0005509|GO:0005578|GO:0007424|GO:0007475|GO:0008362|GO:0031012|GO:0040005|GO:0046331|GO:0051539	FBtr0332344	NM_001273103///NM_001273104	TC244771///TC221524	FBgn0053196
CUST_1514_PI429798866	dp	dumpy	dumpy [Source:FlyBase gene name;Acc:FBgn0053196] [FBtr0332346]///dumpy [Source:FlyBase gene name;Acc:FBgn0053196] [FBtr0332345]	0.000943513	1.12734e-06	up	8.25879	8.25879	3.04593	0.291825	-2.75411	318824	NM_001273103///NM_001273104		chr2L:4477713-4477654///chr2L:4479553-4479494	GO:0004519|GO:0004867|GO:0005201|GO:0005509|GO:0005578|GO:0007424|GO:0007475|GO:0008362|GO:0031012|GO:0040005|GO:0046331|GO:0051539	FBtr0332343	NM_001273103///NM_001273104	TC244771///TC221524	FBgn0053196
CUST_1638_PI429798866	dp	dumpy	dumpy [Source:FlyBase gene name;Acc:FBgn0053196] [FBtr0332346]///dumpy [Source:FlyBase gene name;Acc:FBgn0053196] [FBtr0332345]	0.000943513	1.06659e-06	up	8.8867	8.8867	3.15165	0.302032	-2.84962	318824	NM_001273103///NM_001273104		chr2L:4477713-4477654///chr2L:4479553-4479494	GO:0004519|GO:0004867|GO:0005201|GO:0005509|GO:0005578|GO:0007424|GO:0007475|GO:0008362|GO:0031012|GO:0040005|GO:0046331|GO:0051539	FBtr0332355	NM_001273103///NM_001273104	TC244771///TC221524	FBgn0053196
CUST_1508_PI429798866	dp	dumpy	dumpy [Source:FlyBase gene name;Acc:FBgn0053196] [FBtr0332346]///dumpy [Source:FlyBase gene name;Acc:FBgn0053196] [FBtr0332345]	0.000943513	1.53562e-06	up	8.42723	8.42723	3.07506	0.246083	-2.82898	318824	NM_001273103///NM_001273104		chr2L:4477713-4477654///chr2L:4479553-4479494	GO:0004519|GO:0004867|GO:0005201|GO:0005509|GO:0005578|GO:0007424|GO:0007475|GO:0008362|GO:0031012|GO:0040005|GO:0046331|GO:0051539	FBtr0305145	NM_001273103///NM_001273104	TC244771///TC221524	FBgn0053196
CUST_1487_PI429798866	dp	dumpy	dumpy [Source:FlyBase gene name;Acc:FBgn0053196] [FBtr0332346]///dumpy [Source:FlyBase gene name;Acc:FBgn0053196] [FBtr0332345]	0.000943513	1.20697e-06	up	7.94914	7.94914	2.9908	0.252273	-2.73853	318824	NM_001273103///NM_001273104		chr2L:4477713-4477654///chr2L:4479553-4479494	GO:0004519|GO:0004867|GO:0005201|GO:0005509|GO:0005578|GO:0007424|GO:0007475|GO:0008362|GO:0031012|GO:0040005|GO:0046331|GO:0051539	FBtr0305141	NM_001273103///NM_001273104	TC244771///TC221524	FBgn0053196
CUST_1618_PI429798866	dp	dumpy	dumpy [Source:FlyBase gene name;Acc:FBgn0053196] [FBtr0332346]///dumpy [Source:FlyBase gene name;Acc:FBgn0053196] [FBtr0332345]	0.000943513	6.17084e-07	up	9.30563	9.30563	3.2181	0.288533	-2.92957	318824	NM_001273103///NM_001273104		chr2L:4477713-4477654///chr2L:4479553-4479494	GO:0004519|GO:0004867|GO:0005201|GO:0005509|GO:0005578|GO:0007424|GO:0007475|GO:0008362|GO:0031012|GO:0040005|GO:0046331|GO:0051539	FBtr0332353	NM_001273103///NM_001273104	TC244771///TC221524	FBgn0053196
A_09_P017076	dp	dumpy	dumpy [Source:FlyBase gene name;Acc:FBgn0053196] [FBtr0332346]///dumpy [Source:FlyBase gene name;Acc:FBgn0053196] [FBtr0332345]	0.000943513	1.62987e-06	up	7.76074	7.76074	2.95619	0.270029	-2.68616	318824///318824	NM_001273104		chr2L:4479553-4479494	GO:0004519(endonuclease activity)|GO:0004867(serine-type endopeptidase inhibitor activity)|GO:0005201(extracellular matrix structural constituent)|GO:0005509(calcium ion binding)|GO:0005578(proteinaceous extracellular matrix)|GO:0007424(open tracheal system development)|GO:0007475(apposition of dorsal and ventral imaginal disc-derived wing surfaces)|GO:0008362(chitin-based embryonic cuticle biosy…	FBtr0332346	NM_001273104	TC221524	FBgn0053196
CUST_1617_PI429798866	dp	dumpy	dumpy [Source:FlyBase gene name;Acc:FBgn0053196] [FBtr0332346]///dumpy [Source:FlyBase gene name;Acc:FBgn0053196] [FBtr0332345]	0.000943513	1.61743e-06	up	8.67809	8.67809	3.11738	0.403717	-2.71366	318824	NM_001273103///NM_001273104		chr2L:4477713-4477654///chr2L:4479553-4479494	GO:0004519|GO:0004867|GO:0005201|GO:0005509|GO:0005578|GO:0007424|GO:0007475|GO:0008362|GO:0031012|GO:0040005|GO:0046331|GO:0051539	FBtr0332353	NM_001273103///NM_001273104	TC244771///TC221524	FBgn0053196
CUST_1541_PI429798866	dp	dumpy	dumpy [Source:FlyBase gene name;Acc:FBgn0053196] [FBtr0332346]///dumpy [Source:FlyBase gene name;Acc:FBgn0053196] [FBtr0332345]	0.000943513	1.66177e-06	up	7.62141	7.62141	2.93006	0.326232	-2.60383	318824	NM_001273103///NM_001273104		chr2L:4477713-4477654///chr2L:4479553-4479494	GO:0004519|GO:0004867|GO:0005201|GO:0005509|GO:0005578|GO:0007424|GO:0007475|GO:0008362|GO:0031012|GO:0040005|GO:0046331|GO:0051539	FBtr0332346	NM_001273103///NM_001273104	TC244771///TC221524	FBgn0053196
CUST_1517_PI429798866	dp	dumpy	dumpy [Source:FlyBase gene name;Acc:FBgn0053196] [FBtr0332346]///dumpy [Source:FlyBase gene name;Acc:FBgn0053196] [FBtr0332345]	0.000943513	8.39933e-07	up	8.52543	8.52543	3.09177	0.247911	-2.84386	318824	NM_001273103///NM_001273104		chr2L:4477713-4477654///chr2L:4479553-4479494	GO:0004519|GO:0004867|GO:0005201|GO:0005509|GO:0005578|GO:0007424|GO:0007475|GO:0008362|GO:0031012|GO:0040005|GO:0046331|GO:0051539	FBtr0332343	NM_001273103///NM_001273104	TC244771///TC221524	FBgn0053196
CUST_1631_PI429798866	dp	dumpy	dumpy [Source:FlyBase gene name;Acc:FBgn0053196] [FBtr0332346]///dumpy [Source:FlyBase gene name;Acc:FBgn0053196] [FBtr0332345]	0.000943513	1.5198e-06	up	7.72633	7.72633	2.94978	0.305038	-2.64474	318824	NM_001273103///NM_001273104		chr2L:4477713-4477654///chr2L:4479553-4479494	GO:0004519|GO:0004867|GO:0005201|GO:0005509|GO:0005578|GO:0007424|GO:0007475|GO:0008362|GO:0031012|GO:0040005|GO:0046331|GO:0051539	FBtr0332355	NM_001273103///NM_001273104	TC244771///TC221524	FBgn0053196
CUST_1484_PI429798866	dp	dumpy	dumpy [Source:FlyBase gene name;Acc:FBgn0053196] [FBtr0332346]///dumpy [Source:FlyBase gene name;Acc:FBgn0053196] [FBtr0332345]	0.000943513	1.04767e-06	up	8.89035	8.89035	3.15224	0.31423	-2.83801	318824	NM_001273103///NM_001273104		chr2L:4477713-4477654///chr2L:4479553-4479494	GO:0004519|GO:0004867|GO:0005201|GO:0005509|GO:0005578|GO:0007424|GO:0007475|GO:0008362|GO:0031012|GO:0040005|GO:0046331|GO:0051539	FBtr0305141	NM_001273103///NM_001273104	TC244771///TC221524	FBgn0053196
CUST_1553_PI429798866	dp	dumpy	dumpy [Source:FlyBase gene name;Acc:FBgn0053196] [FBtr0332346]///dumpy [Source:FlyBase gene name;Acc:FBgn0053196] [FBtr0332345]	0.000943513	1.10843e-06	up	8.12622	8.12622	3.02258	0.289378	-2.73321	318824	NM_001273103///NM_001273104		chr2L:4477713-4477654///chr2L:4479553-4479494	GO:0004519|GO:0004867|GO:0005201|GO:0005509|GO:0005578|GO:0007424|GO:0007475|GO:0008362|GO:0031012|GO:0040005|GO:0046331|GO:0051539	FBtr0332347	NM_001273103///NM_001273104	TC244771///TC221524	FBgn0053196
CUST_1505_PI429798866	dp	dumpy	dumpy [Source:FlyBase gene name;Acc:FBgn0053196] [FBtr0332346]///dumpy [Source:FlyBase gene name;Acc:FBgn0053196] [FBtr0332345]	0.000943513	8.35439e-07	up	8.10395	8.10395	3.01863	0.338682	-2.67994	318824	NM_001273103///NM_001273104		chr2L:4477713-4477654///chr2L:4479553-4479494	GO:0004519|GO:0004867|GO:0005201|GO:0005509|GO:0005578|GO:0007424|GO:0007475|GO:0008362|GO:0031012|GO:0040005|GO:0046331|GO:0051539	FBtr0305145	NM_001273103///NM_001273104	TC244771///TC221524	FBgn0053196
CUST_1488_PI429798866	dp	dumpy	dumpy [Source:FlyBase gene name;Acc:FBgn0053196] [FBtr0332346]///dumpy [Source:FlyBase gene name;Acc:FBgn0053196] [FBtr0332345]	0.000943513	8.4783e-07	up	9.13271	9.13271	3.19104	0.31281	-2.87823	318824	NM_001273103///NM_001273104		chr2L:4477713-4477654///chr2L:4479553-4479494	GO:0004519|GO:0004867|GO:0005201|GO:0005509|GO:0005578|GO:0007424|GO:0007475|GO:0008362|GO:0031012|GO:0040005|GO:0046331|GO:0051539	FBtr0305141	NM_001273103///NM_001273104	TC244771///TC221524	FBgn0053196
CUST_1524_PI429798866	dp	dumpy	dumpy [Source:FlyBase gene name;Acc:FBgn0053196] [FBtr0332346]///dumpy [Source:FlyBase gene name;Acc:FBgn0053196] [FBtr0332345]	0.000943513	1.0382e-06	up	8.22239	8.22239	3.03956	0.327936	-2.71162	318824	NM_001273103///NM_001273104		chr2L:4477713-4477654///chr2L:4479553-4479494	GO:0004519|GO:0004867|GO:0005201|GO:0005509|GO:0005578|GO:0007424|GO:0007475|GO:0008362|GO:0031012|GO:0040005|GO:0046331|GO:0051539	FBtr0332344	NM_001273103///NM_001273104	TC244771///TC221524	FBgn0053196
CUST_1616_PI429798866	dp	dumpy	dumpy [Source:FlyBase gene name;Acc:FBgn0053196] [FBtr0332346]///dumpy [Source:FlyBase gene name;Acc:FBgn0053196] [FBtr0332345]	0.000943513	8.09311e-07	up	8.67673	8.67673	3.11715	0.296474	-2.82068	318824	NM_001273103///NM_001273104		chr2L:4477713-4477654///chr2L:4479553-4479494	GO:0004519|GO:0004867|GO:0005201|GO:0005509|GO:0005578|GO:0007424|GO:0007475|GO:0008362|GO:0031012|GO:0040005|GO:0046331|GO:0051539	FBtr0332353	NM_001273103///NM_001273104	TC244771///TC221524	FBgn0053196
CUST_1486_PI429798866	dp	dumpy	dumpy [Source:FlyBase gene name;Acc:FBgn0053196] [FBtr0332346]///dumpy [Source:FlyBase gene name;Acc:FBgn0053196] [FBtr0332345]	0.000943513	8.22305e-07	up	8.76308	8.76308	3.13144	0.289162	-2.84228	318824	NM_001273103///NM_001273104		chr2L:4477713-4477654///chr2L:4479553-4479494	GO:0004519|GO:0004867|GO:0005201|GO:0005509|GO:0005578|GO:0007424|GO:0007475|GO:0008362|GO:0031012|GO:0040005|GO:0046331|GO:0051539	FBtr0305141	NM_001273103///NM_001273104	TC244771///TC221524	FBgn0053196
CUST_1511_PI429798866	dp	dumpy	dumpy [Source:FlyBase gene name;Acc:FBgn0053196] [FBtr0332346]///dumpy [Source:FlyBase gene name;Acc:FBgn0053196] [FBtr0332345]	0.000943513	1.31672e-06	up	7.88075	7.88075	2.97833	0.321951	-2.65638	318824	NM_001273103///NM_001273104		chr2L:4477713-4477654///chr2L:4479553-4479494	GO:0004519|GO:0004867|GO:0005201|GO:0005509|GO:0005578|GO:0007424|GO:0007475|GO:0008362|GO:0031012|GO:0040005|GO:0046331|GO:0051539	FBtr0332343	NM_001273103///NM_001273104	TC244771///TC221524	FBgn0053196
CUST_1558_PI429798866	dp	dumpy	dumpy [Source:FlyBase gene name;Acc:FBgn0053196] [FBtr0332346]///dumpy [Source:FlyBase gene name;Acc:FBgn0053196] [FBtr0332345]	0.000943513	1.25953e-06	up	8.82299	8.82299	3.14127	0.324701	-2.81657	318824	NM_001273103///NM_001273104		chr2L:4477713-4477654///chr2L:4479553-4479494	GO:0004519|GO:0004867|GO:0005201|GO:0005509|GO:0005578|GO:0007424|GO:0007475|GO:0008362|GO:0031012|GO:0040005|GO:0046331|GO:0051539	FBtr0332347	NM_001273103///NM_001273104	TC244771///TC221524	FBgn0053196
CUST_1543_PI429798866	dp	dumpy	dumpy [Source:FlyBase gene name;Acc:FBgn0053196] [FBtr0332346]///dumpy [Source:FlyBase gene name;Acc:FBgn0053196] [FBtr0332345]	0.000943513	1.31408e-06	up	8.46302	8.46302	3.08117	0.246978	-2.83419	318824	NM_001273103///NM_001273104		chr2L:4477713-4477654///chr2L:4479553-4479494	GO:0004519|GO:0004867|GO:0005201|GO:0005509|GO:0005578|GO:0007424|GO:0007475|GO:0008362|GO:0031012|GO:0040005|GO:0046331|GO:0051539	FBtr0332346	NM_001273103///NM_001273104	TC244771///TC221524	FBgn0053196
CUST_1547_PI429798866	dp	dumpy	dumpy [Source:FlyBase gene name;Acc:FBgn0053196] [FBtr0332346]///dumpy [Source:FlyBase gene name;Acc:FBgn0053196] [FBtr0332345]	0.000943513	1.13112e-06	up	8.41413	8.41413	3.07281	0.300265	-2.77255	318824	NM_001273103///NM_001273104		chr2L:4477713-4477654///chr2L:4479553-4479494	GO:0004519|GO:0004867|GO:0005201|GO:0005509|GO:0005578|GO:0007424|GO:0007475|GO:0008362|GO:0031012|GO:0040005|GO:0046331|GO:0051539	FBtr0332346	NM_001273103///NM_001273104	TC244771///TC221524	FBgn0053196
CUST_1520_PI429798866	dp	dumpy	dumpy [Source:FlyBase gene name;Acc:FBgn0053196] [FBtr0332346]///dumpy [Source:FlyBase gene name;Acc:FBgn0053196] [FBtr0332345]	0.000943513	1.35827e-06	up	9.43635	9.43635	3.23823	0.374667	-2.86356	318824	NM_001273103///NM_001273104		chr2L:4477713-4477654///chr2L:4479553-4479494	GO:0004519|GO:0004867|GO:0005201|GO:0005509|GO:0005578|GO:0007424|GO:0007475|GO:0008362|GO:0031012|GO:0040005|GO:0046331|GO:0051539	FBtr0332343	NM_001273103///NM_001273104	TC244771///TC221524	FBgn0053196
CUST_1552_PI429798866	dp	dumpy	dumpy [Source:FlyBase gene name;Acc:FBgn0053196] [FBtr0332346]///dumpy [Source:FlyBase gene name;Acc:FBgn0053196] [FBtr0332345]	0.000943513	1.20102e-06	up	8.04004	8.04004	3.0072	0.301408	-2.70579	318824	NM_001273103///NM_001273104		chr2L:4477713-4477654///chr2L:4479553-4479494	GO:0004519|GO:0004867|GO:0005201|GO:0005509|GO:0005578|GO:0007424|GO:0007475|GO:0008362|GO:0031012|GO:0040005|GO:0046331|GO:0051539	FBtr0332347	NM_001273103///NM_001273104	TC244771///TC221524	FBgn0053196
CUST_1545_PI429798866	dp	dumpy	dumpy [Source:FlyBase gene name;Acc:FBgn0053196] [FBtr0332346]///dumpy [Source:FlyBase gene name;Acc:FBgn0053196] [FBtr0332345]	0.000943513	1.61873e-06	up	8.07842	8.07842	3.01407	0.279778	-2.73429	318824	NM_001273103///NM_001273104		chr2L:4477713-4477654///chr2L:4479553-4479494	GO:0004519|GO:0004867|GO:0005201|GO:0005509|GO:0005578|GO:0007424|GO:0007475|GO:0008362|GO:0031012|GO:0040005|GO:0046331|GO:0051539	FBtr0332346	NM_001273103///NM_001273104	TC244771///TC221524	FBgn0053196
CUST_1506_PI429798866	dp	dumpy	dumpy [Source:FlyBase gene name;Acc:FBgn0053196] [FBtr0332346]///dumpy [Source:FlyBase gene name;Acc:FBgn0053196] [FBtr0332345]	0.000943513	7.04243e-07	up	9.32614	9.32614	3.22128	0.293542	-2.92774	318824	NM_001273103///NM_001273104		chr2L:4477713-4477654///chr2L:4479553-4479494	GO:0004519|GO:0004867|GO:0005201|GO:0005509|GO:0005578|GO:0007424|GO:0007475|GO:0008362|GO:0031012|GO:0040005|GO:0046331|GO:0051539	FBtr0305145	NM_001273103///NM_001273104	TC244771///TC221524	FBgn0053196
CUST_1556_PI429798866	dp	dumpy	dumpy [Source:FlyBase gene name;Acc:FBgn0053196] [FBtr0332346]///dumpy [Source:FlyBase gene name;Acc:FBgn0053196] [FBtr0332345]	0.000943513	1.43786e-06	up	8.78283	8.78283	3.13469	0.284204	-2.85048	318824	NM_001273103///NM_001273104		chr2L:4477713-4477654///chr2L:4479553-4479494	GO:0004519|GO:0004867|GO:0005201|GO:0005509|GO:0005578|GO:0007424|GO:0007475|GO:0008362|GO:0031012|GO:0040005|GO:0046331|GO:0051539	FBtr0332347	NM_001273103///NM_001273104	TC244771///TC221524	FBgn0053196
CUST_1548_PI429798866	dp	dumpy	dumpy [Source:FlyBase gene name;Acc:FBgn0053196] [FBtr0332346]///dumpy [Source:FlyBase gene name;Acc:FBgn0053196] [FBtr0332345]	0.000943513	1.31394e-06	up	8.55063	8.55063	3.09603	0.269103	-2.82693	318824	NM_001273103///NM_001273104		chr2L:4477713-4477654///chr2L:4479553-4479494	GO:0004519|GO:0004867|GO:0005201|GO:0005509|GO:0005578|GO:0007424|GO:0007475|GO:0008362|GO:0031012|GO:0040005|GO:0046331|GO:0051539	FBtr0332346	NM_001273103///NM_001273104	TC244771///TC221524	FBgn0053196
CUST_1510_PI429798866	dp	dumpy	dumpy [Source:FlyBase gene name;Acc:FBgn0053196] [FBtr0332346]///dumpy [Source:FlyBase gene name;Acc:FBgn0053196] [FBtr0332345]	0.000943513	1.60563e-06	up	8.56004	8.56004	3.09762	0.320778	-2.77684	318824	NM_001273103///NM_001273104		chr2L:4477713-4477654///chr2L:4479553-4479494	GO:0004519|GO:0004867|GO:0005201|GO:0005509|GO:0005578|GO:0007424|GO:0007475|GO:0008362|GO:0031012|GO:0040005|GO:0046331|GO:0051539	FBtr0305145	NM_001273103///NM_001273104	TC244771///TC221524	FBgn0053196
CUST_1485_PI429798866	dp	dumpy	dumpy [Source:FlyBase gene name;Acc:FBgn0053196] [FBtr0332346]///dumpy [Source:FlyBase gene name;Acc:FBgn0053196] [FBtr0332345]	0.000943513	8.64349e-07	up	8.3402	8.3402	3.06008	0.281238	-2.77884	318824	NM_001273103///NM_001273104		chr2L:4477713-4477654///chr2L:4479553-4479494	GO:0004519|GO:0004867|GO:0005201|GO:0005509|GO:0005578|GO:0007424|GO:0007475|GO:0008362|GO:0031012|GO:0040005|GO:0046331|GO:0051539	FBtr0305141	NM_001273103///NM_001273104	TC244771///TC221524	FBgn0053196
CUST_1635_PI429798866	dp	dumpy	dumpy [Source:FlyBase gene name;Acc:FBgn0053196] [FBtr0332346]///dumpy [Source:FlyBase gene name;Acc:FBgn0053196] [FBtr0332345]	0.000943513	7.08987e-07	up	8.76443	8.76443	3.13166	0.25478	-2.87688	318824	NM_001273103///NM_001273104		chr2L:4477713-4477654///chr2L:4479553-4479494	GO:0004519|GO:0004867|GO:0005201|GO:0005509|GO:0005578|GO:0007424|GO:0007475|GO:0008362|GO:0031012|GO:0040005|GO:0046331|GO:0051539	FBtr0332355	NM_001273103///NM_001273104	TC244771///TC221524	FBgn0053196
CUST_1546_PI429798866	dp	dumpy	dumpy [Source:FlyBase gene name;Acc:FBgn0053196] [FBtr0332346]///dumpy [Source:FlyBase gene name;Acc:FBgn0053196] [FBtr0332345]	0.000943513	1.22935e-06	up	8.37379	8.37379	3.06588	0.304768	-2.76111	318824	NM_001273103///NM_001273104		chr2L:4477713-4477654///chr2L:4479553-4479494	GO:0004519|GO:0004867|GO:0005201|GO:0005509|GO:0005578|GO:0007424|GO:0007475|GO:0008362|GO:0031012|GO:0040005|GO:0046331|GO:0051539	FBtr0332346	NM_001273103///NM_001273104	TC244771///TC221524	FBgn0053196
CUST_1529_PI429798866	dp	dumpy	dumpy [Source:FlyBase gene name;Acc:FBgn0053196] [FBtr0332346]///dumpy [Source:FlyBase gene name;Acc:FBgn0053196] [FBtr0332345]	0.000943513	9.61407e-07	up	9.42147	9.42147	3.23595	0.28807	-2.94788	318824	NM_001273103///NM_001273104		chr2L:4477713-4477654///chr2L:4479553-4479494	GO:0004519|GO:0004867|GO:0005201|GO:0005509|GO:0005578|GO:0007424|GO:0007475|GO:0008362|GO:0031012|GO:0040005|GO:0046331|GO:0051539	FBtr0332344	NM_001273103///NM_001273104	TC244771///TC221524	FBgn0053196
CUST_1555_PI429798866	dp	dumpy	dumpy [Source:FlyBase gene name;Acc:FBgn0053196] [FBtr0332346]///dumpy [Source:FlyBase gene name;Acc:FBgn0053196] [FBtr0332345]	0.000943513	8.22805e-07	up	8.63552	8.63552	3.11028	0.287113	-2.82317	318824	NM_001273103///NM_001273104		chr2L:4477713-4477654///chr2L:4479553-4479494	GO:0004519|GO:0004867|GO:0005201|GO:0005509|GO:0005578|GO:0007424|GO:0007475|GO:0008362|GO:0031012|GO:0040005|GO:0046331|GO:0051539	FBtr0332347	NM_001273103///NM_001273104	TC244771///TC221524	FBgn0053196
CUST_1528_PI429798866	dp	dumpy	dumpy [Source:FlyBase gene name;Acc:FBgn0053196] [FBtr0332346]///dumpy [Source:FlyBase gene name;Acc:FBgn0053196] [FBtr0332345]	0.000943513	1.055e-06	up	9.06622	9.06622	3.1805	0.203124	-2.97738	318824	NM_001273103///NM_001273104		chr2L:4477713-4477654///chr2L:4479553-4479494	GO:0004519|GO:0004867|GO:0005201|GO:0005509|GO:0005578|GO:0007424|GO:0007475|GO:0008362|GO:0031012|GO:0040005|GO:0046331|GO:0051539	FBtr0332344	NM_001273103///NM_001273104	TC244771///TC221524	FBgn0053196
CUST_1509_PI429798866	dp	dumpy	dumpy [Source:FlyBase gene name;Acc:FBgn0053196] [FBtr0332346]///dumpy [Source:FlyBase gene name;Acc:FBgn0053196] [FBtr0332345]	0.000943513	1.00885e-06	up	9.19418	9.19418	3.20072	0.284326	-2.91639	318824	NM_001273103///NM_001273104		chr2L:4477713-4477654///chr2L:4479553-4479494	GO:0004519|GO:0004867|GO:0005201|GO:0005509|GO:0005578|GO:0007424|GO:0007475|GO:0008362|GO:0031012|GO:0040005|GO:0046331|GO:0051539	FBtr0305145	NM_001273103///NM_001273104	TC244771///TC221524	FBgn0053196
CUST_1519_PI429798866	dp	dumpy	dumpy [Source:FlyBase gene name;Acc:FBgn0053196] [FBtr0332346]///dumpy [Source:FlyBase gene name;Acc:FBgn0053196] [FBtr0332345]	0.000943513	1.40531e-06	up	8.97111	8.97111	3.16529	0.274996	-2.89029	318824	NM_001273103///NM_001273104		chr2L:4477713-4477654///chr2L:4479553-4479494	GO:0004519|GO:0004867|GO:0005201|GO:0005509|GO:0005578|GO:0007424|GO:0007475|GO:0008362|GO:0031012|GO:0040005|GO:0046331|GO:0051539	FBtr0332343	NM_001273103///NM_001273104	TC244771///TC221524	FBgn0053196
CUST_1560_PI429798866	dp	dumpy	dumpy [Source:FlyBase gene name;Acc:FBgn0053196] [FBtr0332346]///dumpy [Source:FlyBase gene name;Acc:FBgn0053196] [FBtr0332345]	0.000943513	1.18663e-06	up	9.19241	9.19241	3.20044	0.273022	-2.92742	318824	NM_001273103///NM_001273104		chr2L:4477713-4477654///chr2L:4479553-4479494	GO:0004519|GO:0004867|GO:0005201|GO:0005509|GO:0005578|GO:0007424|GO:0007475|GO:0008362|GO:0031012|GO:0040005|GO:0046331|GO:0051539	FBtr0332347	NM_001273103///NM_001273104	TC244771///TC221524	FBgn0053196
CUST_1513_PI429798866	dp	dumpy	dumpy [Source:FlyBase gene name;Acc:FBgn0053196] [FBtr0332346]///dumpy [Source:FlyBase gene name;Acc:FBgn0053196] [FBtr0332345]	0.000943513	1.05513e-06	up	8.41316	8.41316	3.07265	0.296629	-2.77602	318824	NM_001273103///NM_001273104		chr2L:4477713-4477654///chr2L:4479553-4479494	GO:0004519|GO:0004867|GO:0005201|GO:0005509|GO:0005578|GO:0007424|GO:0007475|GO:0008362|GO:0031012|GO:0040005|GO:0046331|GO:0051539	FBtr0332343	NM_001273103///NM_001273104	TC244771///TC221524	FBgn0053196
CUST_1481_PI429798866	dp	dumpy	dumpy [Source:FlyBase gene name;Acc:FBgn0053196] [FBtr0332346]///dumpy [Source:FlyBase gene name;Acc:FBgn0053196] [FBtr0332345]	0.000943513	1.51334e-06	up	8.26939	8.26939	3.04778	0.296029	-2.75175	318824	NM_001273103///NM_001273104		chr2L:4477713-4477654///chr2L:4479553-4479494	GO:0004519|GO:0004867|GO:0005201|GO:0005509|GO:0005578|GO:0007424|GO:0007475|GO:0008362|GO:0031012|GO:0040005|GO:0046331|GO:0051539	FBtr0305141	NM_001273103///NM_001273104	TC244771///TC221524	FBgn0053196
CUST_1542_PI429798866	dp	dumpy	dumpy [Source:FlyBase gene name;Acc:FBgn0053196] [FBtr0332346]///dumpy [Source:FlyBase gene name;Acc:FBgn0053196] [FBtr0332345]	0.000943513	1.57972e-06	up	7.66339	7.66339	2.93798	0.309938	-2.62804	318824	NM_001273103///NM_001273104		chr2L:4477713-4477654///chr2L:4479553-4479494	GO:0004519|GO:0004867|GO:0005201|GO:0005509|GO:0005578|GO:0007424|GO:0007475|GO:0008362|GO:0031012|GO:0040005|GO:0046331|GO:0051539	FBtr0332346	NM_001273103///NM_001273104	TC244771///TC221524	FBgn0053196
CUST_1482_PI429798866	dp	dumpy	dumpy [Source:FlyBase gene name;Acc:FBgn0053196] [FBtr0332346]///dumpy [Source:FlyBase gene name;Acc:FBgn0053196] [FBtr0332345]	0.000943513	8.46088e-07	up	8.29437	8.29437	3.05213	0.330947	-2.72119	318824	NM_001273103///NM_001273104		chr2L:4477713-4477654///chr2L:4479553-4479494	GO:0004519|GO:0004867|GO:0005201|GO:0005509|GO:0005578|GO:0007424|GO:0007475|GO:0008362|GO:0031012|GO:0040005|GO:0046331|GO:0051539	FBtr0305141	NM_001273103///NM_001273104	TC244771///TC221524	FBgn0053196
CUST_1502_PI429798866	dp	dumpy	dumpy [Source:FlyBase gene name;Acc:FBgn0053196] [FBtr0332346]///dumpy [Source:FlyBase gene name;Acc:FBgn0053196] [FBtr0332345]	0.000943513	1.33769e-06	up	8.02077	8.02077	3.00374	0.329136	-2.6746	318824	NM_001273103///NM_001273104		chr2L:4477713-4477654///chr2L:4479553-4479494	GO:0004519|GO:0004867|GO:0005201|GO:0005509|GO:0005578|GO:0007424|GO:0007475|GO:0008362|GO:0031012|GO:0040005|GO:0046331|GO:0051539	FBtr0305145	NM_001273103///NM_001273104	TC244771///TC221524	FBgn0053196
CUST_1634_PI429798866	dp	dumpy	dumpy [Source:FlyBase gene name;Acc:FBgn0053196] [FBtr0332346]///dumpy [Source:FlyBase gene name;Acc:FBgn0053196] [FBtr0332345]	0.000943513	1.65572e-06	up	7.86184	7.86184	2.97487	0.288107	-2.68676	318824	NM_001273103///NM_001273104		chr2L:4477713-4477654///chr2L:4479553-4479494	GO:0004519|GO:0004867|GO:0005201|GO:0005509|GO:0005578|GO:0007424|GO:0007475|GO:0008362|GO:0031012|GO:0040005|GO:0046331|GO:0051539	FBtr0332355	NM_001273103///NM_001273104	TC244771///TC221524	FBgn0053196
CUST_1611_PI429798866	dp	dumpy	dumpy [Source:FlyBase gene name;Acc:FBgn0053196] [FBtr0332346]///dumpy [Source:FlyBase gene name;Acc:FBgn0053196] [FBtr0332345]	0.000943513	1.37219e-06	up	8.32712	8.32712	3.05782	0.313958	-2.74386	318824	NM_001273103///NM_001273104		chr2L:4477713-4477654///chr2L:4479553-4479494	GO:0004519|GO:0004867|GO:0005201|GO:0005509|GO:0005578|GO:0007424|GO:0007475|GO:0008362|GO:0031012|GO:0040005|GO:0046331|GO:0051539	FBtr0332353	NM_001273103///NM_001273104	TC244771///TC221524	FBgn0053196
CUST_1633_PI429798866	dp	dumpy	dumpy [Source:FlyBase gene name;Acc:FBgn0053196] [FBtr0332346]///dumpy [Source:FlyBase gene name;Acc:FBgn0053196] [FBtr0332345]	0.000943513	1.25227e-06	up	7.94105	7.94105	2.98933	0.247809	-2.74152	318824	NM_001273103///NM_001273104		chr2L:4477713-4477654///chr2L:4479553-4479494	GO:0004519|GO:0004867|GO:0005201|GO:0005509|GO:0005578|GO:0007424|GO:0007475|GO:0008362|GO:0031012|GO:0040005|GO:0046331|GO:0051539	FBtr0332355	NM_001273103///NM_001273104	TC244771///TC221524	FBgn0053196
CUST_1518_PI429798866	dp	dumpy	dumpy [Source:FlyBase gene name;Acc:FBgn0053196] [FBtr0332346]///dumpy [Source:FlyBase gene name;Acc:FBgn0053196] [FBtr0332345]	0.000943513	1.32548e-06	up	8.7297	8.7297	3.12593	0.262068	-2.86386	318824	NM_001273103///NM_001273104		chr2L:4477713-4477654///chr2L:4479553-4479494	GO:0004519|GO:0004867|GO:0005201|GO:0005509|GO:0005578|GO:0007424|GO:0007475|GO:0008362|GO:0031012|GO:0040005|GO:0046331|GO:0051539	FBtr0332343	NM_001273103///NM_001273104	TC244771///TC221524	FBgn0053196
CUST_1559_PI429798866	dp	dumpy	dumpy [Source:FlyBase gene name;Acc:FBgn0053196] [FBtr0332346]///dumpy [Source:FlyBase gene name;Acc:FBgn0053196] [FBtr0332345]	0.000943513	1.46544e-06	up	8.9296	8.9296	3.1586	0.300652	-2.85794	318824	NM_001273103///NM_001273104		chr2L:4477713-4477654///chr2L:4479553-4479494	GO:0004519|GO:0004867|GO:0005201|GO:0005509|GO:0005578|GO:0007424|GO:0007475|GO:0008362|GO:0031012|GO:0040005|GO:0046331|GO:0051539	FBtr0332347	NM_001273103///NM_001273104	TC244771///TC221524	FBgn0053196
CUST_1612_PI429798866	dp	dumpy	dumpy [Source:FlyBase gene name;Acc:FBgn0053196] [FBtr0332346]///dumpy [Source:FlyBase gene name;Acc:FBgn0053196] [FBtr0332345]	0.000943513	1.16233e-06	up	7.7637	7.7637	2.95675	0.310425	-2.64632	318824	NM_001273103///NM_001273104		chr2L:4477713-4477654///chr2L:4479553-4479494	GO:0004519|GO:0004867|GO:0005201|GO:0005509|GO:0005578|GO:0007424|GO:0007475|GO:0008362|GO:0031012|GO:0040005|GO:0046331|GO:0051539	FBtr0332353	NM_001273103///NM_001273104	TC244771///TC221524	FBgn0053196
CUST_1523_PI429798866	dp	dumpy	dumpy [Source:FlyBase gene name;Acc:FBgn0053196] [FBtr0332346]///dumpy [Source:FlyBase gene name;Acc:FBgn0053196] [FBtr0332345]	0.000943513	1.09607e-06	up	8.24847	8.24847	3.04413	0.267154	-2.77697	318824	NM_001273103///NM_001273104		chr2L:4477713-4477654///chr2L:4479553-4479494	GO:0004519|GO:0004867|GO:0005201|GO:0005509|GO:0005578|GO:0007424|GO:0007475|GO:0008362|GO:0031012|GO:0040005|GO:0046331|GO:0051539	FBtr0332344	NM_001273103///NM_001273104	TC244771///TC221524	FBgn0053196
CUST_1632_PI429798866	dp	dumpy	dumpy [Source:FlyBase gene name;Acc:FBgn0053196] [FBtr0332346]///dumpy [Source:FlyBase gene name;Acc:FBgn0053196] [FBtr0332345]	0.000943513	1.17732e-06	up	8.1825	8.1825	3.03254	0.310749	-2.72179	318824	NM_001273103///NM_001273104		chr2L:4477713-4477654///chr2L:4479553-4479494	GO:0004519|GO:0004867|GO:0005201|GO:0005509|GO:0005578|GO:0007424|GO:0007475|GO:0008362|GO:0031012|GO:0040005|GO:0046331|GO:0051539	FBtr0332355	NM_001273103///NM_001273104	TC244771///TC221524	FBgn0053196
CUST_1521_PI429798866	dp	dumpy	dumpy [Source:FlyBase gene name;Acc:FBgn0053196] [FBtr0332346]///dumpy [Source:FlyBase gene name;Acc:FBgn0053196] [FBtr0332345]	0.000943513	7.49465e-07	up	8.50586	8.50586	3.08846	0.275668	-2.81279	318824	NM_001273103///NM_001273104		chr2L:4477713-4477654///chr2L:4479553-4479494	GO:0004519|GO:0004867|GO:0005201|GO:0005509|GO:0005578|GO:0007424|GO:0007475|GO:0008362|GO:0031012|GO:0040005|GO:0046331|GO:0051539	FBtr0332344	NM_001273103///NM_001273104	TC244771///TC221524	FBgn0053196
CUST_1551_PI429798866	dp	dumpy	dumpy [Source:FlyBase gene name;Acc:FBgn0053196] [FBtr0332346]///dumpy [Source:FlyBase gene name;Acc:FBgn0053196] [FBtr0332345]	0.000946376	1.77099e-06	up	7.93382	7.93382	2.98802	0.314543	-2.67347	318824	NM_001273103///NM_001273104		chr2L:4477713-4477654///chr2L:4479553-4479494	GO:0004519|GO:0004867|GO:0005201|GO:0005509|GO:0005578|GO:0007424|GO:0007475|GO:0008362|GO:0031012|GO:0040005|GO:0046331|GO:0051539	FBtr0332347	NM_001273103///NM_001273104	TC244771///TC221524	FBgn0053196
CUST_1613_PI429798866	dp	dumpy	dumpy [Source:FlyBase gene name;Acc:FBgn0053196] [FBtr0332346]///dumpy [Source:FlyBase gene name;Acc:FBgn0053196] [FBtr0332345]	0.000946376	1.76222e-06	up	6.76086	6.76086	2.75721	0.278737	-2.47847	318824	NM_001273103///NM_001273104		chr2L:4477713-4477654///chr2L:4479553-4479494	GO:0004519|GO:0004867|GO:0005201|GO:0005509|GO:0005578|GO:0007424|GO:0007475|GO:0008362|GO:0031012|GO:0040005|GO:0046331|GO:0051539	FBtr0332353	NM_001273103///NM_001273104	TC244771///TC221524	FBgn0053196
CUST_1636_PI429798866	dp	dumpy	dumpy [Source:FlyBase gene name;Acc:FBgn0053196] [FBtr0332346]///dumpy [Source:FlyBase gene name;Acc:FBgn0053196] [FBtr0332345]	0.000946376	1.76146e-06	up	7.07747	7.07747	2.82323	0.298098	-2.52514	318824	NM_001273103///NM_001273104		chr2L:4477713-4477654///chr2L:4479553-4479494	GO:0004519|GO:0004867|GO:0005201|GO:0005509|GO:0005578|GO:0007424|GO:0007475|GO:0008362|GO:0031012|GO:0040005|GO:0046331|GO:0051539	FBtr0332355	NM_001273103///NM_001273104	TC244771///TC221524	FBgn0053196
CUST_1483_PI429798866	dp	dumpy	dumpy [Source:FlyBase gene name;Acc:FBgn0053196] [FBtr0332346]///dumpy [Source:FlyBase gene name;Acc:FBgn0053196] [FBtr0332345]	0.000946376	1.73516e-06	up	8.1589	8.1589	3.02838	0.269093	-2.75928	318824	NM_001273103///NM_001273104		chr2L:4477713-4477654///chr2L:4479553-4479494	GO:0004519|GO:0004867|GO:0005201|GO:0005509|GO:0005578|GO:0007424|GO:0007475|GO:0008362|GO:0031012|GO:0040005|GO:0046331|GO:0051539	FBtr0305141	NM_001273103///NM_001273104	TC244771///TC221524	FBgn0053196
CUST_1489_PI429798866	dp	dumpy	dumpy [Source:FlyBase gene name;Acc:FBgn0053196] [FBtr0332346]///dumpy [Source:FlyBase gene name;Acc:FBgn0053196] [FBtr0332345]	0.000946376	1.7041e-06	up	8.76332	8.76332	3.13148	0.299351	-2.83213	318824	NM_001273103///NM_001273104		chr2L:4477713-4477654///chr2L:4479553-4479494	GO:0004519|GO:0004867|GO:0005201|GO:0005509|GO:0005578|GO:0007424|GO:0007475|GO:0008362|GO:0031012|GO:0040005|GO:0046331|GO:0051539	FBtr0305141	NM_001273103///NM_001273104	TC244771///TC221524	FBgn0053196
CUST_1614_PI429798866	dp	dumpy	dumpy [Source:FlyBase gene name;Acc:FBgn0053196] [FBtr0332346]///dumpy [Source:FlyBase gene name;Acc:FBgn0053196] [FBtr0332345]	0.000968018	1.88242e-06	up	7.56886	7.56886	2.92008	0.294439	-2.62564	318824	NM_001273103///NM_001273104		chr2L:4477713-4477654///chr2L:4479553-4479494	GO:0004519|GO:0004867|GO:0005201|GO:0005509|GO:0005578|GO:0007424|GO:0007475|GO:0008362|GO:0031012|GO:0040005|GO:0046331|GO:0051539	FBtr0332353	NM_001273103///NM_001273104	TC244771///TC221524	FBgn0053196
CUST_1490_PI429798866	dp	dumpy	dumpy [Source:FlyBase gene name;Acc:FBgn0053196] [FBtr0332346]///dumpy [Source:FlyBase gene name;Acc:FBgn0053196] [FBtr0332345]	0.000968018	1.87849e-06	up	8.44266	8.44266	3.0777	0.292154	-2.78554	318824	NM_001273103///NM_001273104		chr2L:4477713-4477654///chr2L:4479553-4479494	GO:0004519|GO:0004867|GO:0005201|GO:0005509|GO:0005578|GO:0007424|GO:0007475|GO:0008362|GO:0031012|GO:0040005|GO:0046331|GO:0051539	FBtr0305141	NM_001273103///NM_001273104	TC244771///TC221524	FBgn0053196
CUST_1544_PI429798866	dp	dumpy	dumpy [Source:FlyBase gene name;Acc:FBgn0053196] [FBtr0332346]///dumpy [Source:FlyBase gene name;Acc:FBgn0053196] [FBtr0332345]	0.000968018	1.89674e-06	up	8.39521	8.39521	3.06957	0.317634	-2.75193	318824	NM_001273103///NM_001273104		chr2L:4477713-4477654///chr2L:4479553-4479494	GO:0004519|GO:0004867|GO:0005201|GO:0005509|GO:0005578|GO:0007424|GO:0007475|GO:0008362|GO:0031012|GO:0040005|GO:0046331|GO:0051539	FBtr0332346	NM_001273103///NM_001273104	TC244771///TC221524	FBgn0053196
CUST_1640_PI429798866	dp	dumpy	dumpy [Source:FlyBase gene name;Acc:FBgn0053196] [FBtr0332346]///dumpy [Source:FlyBase gene name;Acc:FBgn0053196] [FBtr0332345]	0.000968018	1.88992e-06	up	8.60258	8.60258	3.10477	0.29649	-2.80828	318824	NM_001273103///NM_001273104		chr2L:4477713-4477654///chr2L:4479553-4479494	GO:0004519|GO:0004867|GO:0005201|GO:0005509|GO:0005578|GO:0007424|GO:0007475|GO:0008362|GO:0031012|GO:0040005|GO:0046331|GO:0051539	FBtr0332355	NM_001273103///NM_001273104	TC244771///TC221524	FBgn0053196
CUST_1554_PI429798866	dp	dumpy	dumpy [Source:FlyBase gene name;Acc:FBgn0053196] [FBtr0332346]///dumpy [Source:FlyBase gene name;Acc:FBgn0053196] [FBtr0332345]	0.000986614	1.96564e-06	up	7.67746	7.67746	2.94063	0.267145	-2.67349	318824	NM_001273103///NM_001273104		chr2L:4477713-4477654///chr2L:4479553-4479494	GO:0004519|GO:0004867|GO:0005201|GO:0005509|GO:0005578|GO:0007424|GO:0007475|GO:0008362|GO:0031012|GO:0040005|GO:0046331|GO:0051539	FBtr0332347	NM_001273103///NM_001273104	TC244771///TC221524	FBgn0053196
CUST_1620_PI429798866	dp	dumpy	dumpy [Source:FlyBase gene name;Acc:FBgn0053196] [FBtr0332346]///dumpy [Source:FlyBase gene name;Acc:FBgn0053196] [FBtr0332345]	0.000986614	1.97662e-06	up	7.23377	7.23377	2.85475	0.262638	-2.59211	318824	NM_001273103///NM_001273104		chr2L:4477713-4477654///chr2L:4479553-4479494	GO:0004519|GO:0004867|GO:0005201|GO:0005509|GO:0005578|GO:0007424|GO:0007475|GO:0008362|GO:0031012|GO:0040005|GO:0046331|GO:0051539	FBtr0332353	NM_001273103///NM_001273104	TC244771///TC221524	FBgn0053196
CUST_1512_PI429798866	dp	dumpy	dumpy [Source:FlyBase gene name;Acc:FBgn0053196] [FBtr0332346]///dumpy [Source:FlyBase gene name;Acc:FBgn0053196] [FBtr0332345]	0.000991389	2.00801e-06	up	7.85158	7.85158	2.97298	0.292353	-2.68063	318824	NM_001273103///NM_001273104		chr2L:4477713-4477654///chr2L:4479553-4479494	GO:0004519|GO:0004867|GO:0005201|GO:0005509|GO:0005578|GO:0007424|GO:0007475|GO:0008362|GO:0031012|GO:0040005|GO:0046331|GO:0051539	FBtr0332343	NM_001273103///NM_001273104	TC244771///TC221524	FBgn0053196
CUST_1504_PI429798866	dp	dumpy	dumpy [Source:FlyBase gene name;Acc:FBgn0053196] [FBtr0332346]///dumpy [Source:FlyBase gene name;Acc:FBgn0053196] [FBtr0332345]	0.00104336	2.13625e-06	up	7.57732	7.57732	2.92169	0.271657	-2.65003	318824	NM_001273103///NM_001273104		chr2L:4477713-4477654///chr2L:4479553-4479494	GO:0004519|GO:0004867|GO:0005201|GO:0005509|GO:0005578|GO:0007424|GO:0007475|GO:0008362|GO:0031012|GO:0040005|GO:0046331|GO:0051539	FBtr0305145	NM_001273103///NM_001273104	TC244771///TC221524	FBgn0053196
CUST_1525_PI429798866	dp	dumpy	dumpy [Source:FlyBase gene name;Acc:FBgn0053196] [FBtr0332346]///dumpy [Source:FlyBase gene name;Acc:FBgn0053196] [FBtr0332345]	0.00107303	2.22061e-06	up	7.27066	7.27066	2.86209	0.281169	-2.58092	318824	NM_001273103///NM_001273104		chr2L:4477713-4477654///chr2L:4479553-4479494	GO:0004519|GO:0004867|GO:0005201|GO:0005509|GO:0005578|GO:0007424|GO:0007475|GO:0008362|GO:0031012|GO:0040005|GO:0046331|GO:0051539	FBtr0332344	NM_001273103///NM_001273104	TC244771///TC221524	FBgn0053196
CUST_1522_PI429798866	dp	dumpy	dumpy [Source:FlyBase gene name;Acc:FBgn0053196] [FBtr0332346]///dumpy [Source:FlyBase gene name;Acc:FBgn0053196] [FBtr0332345]	0.00121724	2.54585e-06	up	7.76957	7.76957	2.95784	0.289671	-2.66816	318824	NM_001273103///NM_001273104		chr2L:4477713-4477654///chr2L:4479553-4479494	GO:0004519|GO:0004867|GO:0005201|GO:0005509|GO:0005578|GO:0007424|GO:0007475|GO:0008362|GO:0031012|GO:0040005|GO:0046331|GO:0051539	FBtr0332344	NM_001273103///NM_001273104	TC244771///TC221524	FBgn0053196
CUST_1503_PI429798866	dp	dumpy	dumpy [Source:FlyBase gene name;Acc:FBgn0053196] [FBtr0332346]///dumpy [Source:FlyBase gene name;Acc:FBgn0053196] [FBtr0332345]	0.00191898	4.18253e-06	up	6.74989	6.74989	2.75486	0.31448	-2.44038	318824	NM_001273103///NM_001273104		chr2L:4477713-4477654///chr2L:4479553-4479494	GO:0004519|GO:0004867|GO:0005201|GO:0005509|GO:0005578|GO:0007424|GO:0007475|GO:0008362|GO:0031012|GO:0040005|GO:0046331|GO:0051539	FBtr0305145	NM_001273103///NM_001273104	TC244771///TC221524	FBgn0053196
CUST_12546_PI429798866	ds	dachsous	dachsous [Source:FlyBase gene name;Acc:FBgn0000497] [FBtr0078045]	0.00784709	2.36681e-05	down	6.18835	-6.18835	-2.62956	-0.394633	2.23492	33245	NM_078722		chr2L:640091-640032	GO:0000904|GO:0001736|GO:0001737|GO:0004871|GO:0004872|GO:0005509|GO:0005886|GO:0005887|GO:0007156|GO:0007164|GO:0007476|GO:0007480|GO:0008283|GO:0016021|GO:0016318|GO:0016337|GO:0016339|GO:0018149|GO:0030010|GO:0035159|GO:0035222|GO:0042067|GO:0045198|GO:0045317|GO:0048592|GO:0050839|GO:0090175|GO:0090176	FBtr0078045	NM_078722	TC223463	FBgn0000497
A_09_P076741	Dys	Dystrophin	Dystrophin [Source:FlyBase gene name;Acc:FBgn0260003] [FBtr0110919]///Dystrophin [Source:FlyBase gene name;Acc:FBgn0260003] [FBtr0083764]///Dystrophin [Source:FlyBase gene name;Acc:FBgn0260003] [FBtr0110916]///Dystrophin [Source:FlyBase gene name;Acc:FBgn0260003] [FBtr0083765]	0.0428127	0.000264858	down	3.85674	-3.85674	-1.94738	-0.14843	1.79895	42327///42327	NM_001043258		chr3R:15417900-15418059	GO:0003779(actin binding)|GO:0005198(structural molecule activity)|GO:0005200(structural constituent of cytoskeleton)|GO:0005509(calcium ion binding)|GO:0005737(cytoplasm)|GO:0005856(cytoskeleton)|GO:0007274(neuromuscular synaptic transmission)|GO:0007474(imaginal disc-derived wing vein specification)|GO:0007517(muscle organ development)|GO:0008092(cytoskeletal protein binding)|GO:0008270(zinc io…	FBtr0083764	NM_001043258	NP3188059	FBgn0260003
A_09_P207005	Fhos	CG42610 gene product from transcript CG42610-RI	Drosophila melanogaster fhos (Fhos), transcript variant B, mRNA [NM_168294]///Drosophila melanogaster fhos (Fhos), transcript variant D, mRNA [NM_001202143]	0.00784709	2.36328e-05	down	8.69061	-8.69061	-3.11946	-0.253721	2.86574	39004///39004	NM_001202143		chr3L:8790863-8791221		FBtr0302583	NM_001202143	TC241518	Dm.1500
A_09_P014331	Fhos	CG42610 gene product from transcript CG42610-RI	Drosophila melanogaster fhos (Fhos), transcript variant B, mRNA [NM_168294]///Drosophila melanogaster fhos (Fhos), transcript variant D, mRNA [NM_001202143]	0.0405322	0.000244116	up	1.81931	1.81931	0.86339	0.248239	-0.615151	39004///39004	NM_168294		chr3L:8784482-8784541		FBtr0302086	NM_168294	TC230004	Dm.1500
A_09_P016631	FoxP	Forkhead box P	Forkhead box P [Source:FlyBase gene name;Acc:FBgn0262477] [FBtr0304869]///Forkhead box P [Source:FlyBase gene name;Acc:FBgn0262477] [FBtr0329937]	0.0251302	0.000134618	down	2.49394	-2.49394	-1.31843	-0.379987	0.938442	41182///41182	NM_001260082		chr3R:5551870-5551811	GO:0003700(sequence-specific DNA binding transcription factor activity)|GO:0005634(nucleus)|GO:0006355(regulation of transcription, DNA-dependent)|GO:0043565(sequence-specific DNA binding)	FBtr0304869	NM_001260082	TC231953	FBgn0262477
A_09_P011436	fs(1)M3	female sterile (1) M3	female sterile (1) M3 [Source:FlyBase gene name;Acc:FBgn0005390] [FBtr0070892]	0.0440037	0.000281128	down	28.0363	-28.0363	-4.80923	-1.61497	3.19426	45994///45994	NM_132056		chrX:5852352-5852293	GO:0005576(extracellular region)|GO:0007304(chorion-containing eggshell formation)|GO:0007305(vitelline membrane formation involved in chorion-containing eggshell formation)|GO:0007362(terminal region determination)|GO:0009897(external side of plasma membrane)	FBtr0070892	NM_132056	TC222046	FBgn0005390
A_09_P224130	gce	germ cell-expressed bHLH-PAS	germ cell-expressed bHLH-PAS [Source:FlyBase gene name;Acc:FBgn0261703] [FBtr0303198]	0.0251671	0.000136856	up	2.5115	2.5115	1.32855	0.300046	-1.0285	32457///32457	NM_078605		chrX:15200175-15200234	GO:0003700(sequence-specific DNA binding transcription factor activity)|GO:0004871(signal transducer activity)|GO:0005634(nucleus)|GO:0005667(transcription factor complex)|GO:0005737(cytoplasm)|GO:0006355(regulation of transcription, DNA-dependent)|GO:0007165(signal transduction)|GO:0008134(transcription factor binding)|GO:0043069(negative regulation of programmed cell death)|GO:0045944(positive …	FBtr0303198	NM_078605	TC245613	FBgn0261703
A_09_P029176	Gr63a	Gustatory receptor 63a	Gustatory receptor 63a [Source:FlyBase gene name;Acc:FBgn0035468] [FBtr0114512]	0.00306896	7.16195e-06	down	5.66011	-5.66011	-2.50083	-0.261969	2.23886	38453///38453	NM_001144411		chr3L:3895132-3895073	GO:0003031(detection of carbon dioxide)|GO:0008340(determination of adult lifespan)|GO:0008527(taste receptor activity)|GO:0010037(response to carbon dioxide)|GO:0016021(integral to membrane)|GO:0050909(sensory perception of taste)	FBtr0114512	NM_001144411	TC228688	FBgn0035468
A_09_P115235	His2B:CG17949	CG17949 gene product from transcript CG17949-RA	His2B:CG17949 [Source:FlyBase gene name;Acc:FBgn0061209] [FBtr0085927]	0.0419905	0.000256074	up	6.13119	6.13119	2.61617	0.478965	-2.1372	326273///326273	NM_001032120		chr2L:021503365-021503306	GO:0000786(nucleosome)|GO:0003677(DNA binding)|GO:0005634(nucleus)|GO:0005811(lipid particle)|GO:0006334(nucleosome assembly)|GO:0046982(protein heterodimerization activity)	FBtr0085927	NM_001032120		FBgn0061209
A_09_P010346	HmgD	High mobility group protein D	High mobility group protein D [Source:FlyBase gene name;Acc:FBgn0004362] [FBtr0071708]///High mobility group protein D [Source:FlyBase gene name;Acc:FBgn0004362] [FBtr0071709]///High mobility group protein D [Source:FlyBase gene name;Acc:FBgn0004362] [FBtr0301410]	0.0154081	6.40137e-05	up	1.82255	1.82255	0.865961	0.0697234	-0.796237	37481///37481	NM_001169773		chr2R:17603704-17603763	GO:0000790(nuclear chromatin)|GO:0003680(AT DNA binding)|GO:0006325(chromatin organization)|GO:0007517(muscle organ development)|GO:0008301(DNA binding, bending)|GO:0048813(dendrite morphogenesis)	FBtr0071709	NM_001169773	TC242974	FBgn0004362
A_09_P190300	HmgD	High mobility group protein D	High mobility group protein D [Source:FlyBase gene name;Acc:FBgn0004362] [FBtr0071708]///High mobility group protein D [Source:FlyBase gene name;Acc:FBgn0004362] [FBtr0071709]///High mobility group protein D [Source:FlyBase gene name;Acc:FBgn0004362] [FBtr0301410]	0.0195596	9.53274e-05	up	1.75432	1.75432	0.810913	0.100385	-0.710528	37481///37481	NM_001169773		chr2R:17603674-17603733	GO:0000790(nuclear chromatin)|GO:0003680(AT DNA binding)|GO:0006325(chromatin organization)|GO:0007517(muscle organ development)|GO:0008301(DNA binding, bending)|GO:0048813(dendrite morphogenesis)	FBtr0301410	NM_001169773	TC242974	FBgn0004362
A_09_P053721	HP4	Heterochromatin protein 4	Heterochromatin protein 4 [Source:FlyBase gene name;Acc:FBgn0035829] [FBtr0076765]	0.0168376	7.37678e-05	up	2.18484	2.18484	1.12753	0.11119	-1.01634	38887///38887	NM_168247		chr3L:7968597-7968538	GO:0005701(polytene chromosome chromocenter)|GO:0005704(polytene chromosome band)|GO:0005730(nucleolus)|GO:0006325(chromatin organization)|GO:0010369(chromocenter)|GO:0035012(polytene chromosome, telomeric region)	FBtr0076765	NM_168247	TC235474	FBgn0035829
CUST_12257_PI429798866	Inx7	Innexin 7	innexin 7 [Source:FlyBase gene name;Acc:FBgn0027106] [FBtr0071034]///innexin 7 [Source:FlyBase gene name;Acc:FBgn0027106] [FBtr0071035]	0.00385091	9.74979e-06	down	5.42169	-5.42169	-2.43874	-0.357128	2.08161	33027	NM_176698///NM_176699		chrX:6887385-6887326///chrX:6885796-6885737	GO:0005243|GO:0005634|GO:0005737|GO:0005921|GO:0007476|GO:0010496|GO:0016021|GO:0072375	FBtr0071035	NM_176698///NM_176699	TC229808	FBgn0027106
CUST_12255_PI429798866	Inx7	Innexin 7	innexin 7 [Source:FlyBase gene name;Acc:FBgn0027106] [FBtr0071034]///innexin 7 [Source:FlyBase gene name;Acc:FBgn0027106] [FBtr0071035]	0.008567	2.75369e-05	down	9.58222	-9.58222	-3.26036	-0.352437	2.90792	33027	NM_176698///NM_176699		chrX:6887385-6887326///chrX:6885796-6885737	GO:0005243|GO:0005634|GO:0005737|GO:0005921|GO:0007476|GO:0010496|GO:0016021|GO:0072375	FBtr0071035	NM_176698///NM_176699	TC229808	FBgn0027106
CUST_12254_PI429798866	Inx7	Innexin 7	innexin 7 [Source:FlyBase gene name;Acc:FBgn0027106] [FBtr0071034]///innexin 7 [Source:FlyBase gene name;Acc:FBgn0027106] [FBtr0071035]	0.0229416	0.000119198	down	12.6173	-12.6173	-3.65733	-0.113377	3.54395	33027	NM_176698///NM_176699		chrX:6887385-6887326///chrX:6885796-6885737	GO:0005243|GO:0005634|GO:0005737|GO:0005921|GO:0007476|GO:0010496|GO:0016021|GO:0072375	FBtr0071035	NM_176698///NM_176699	TC229808	FBgn0027106
CUST_12253_PI429798866	Inx7	Innexin 7	innexin 7 [Source:FlyBase gene name;Acc:FBgn0027106] [FBtr0071034]///innexin 7 [Source:FlyBase gene name;Acc:FBgn0027106] [FBtr0071035]	0.026987	0.000149723	down	21.8129	-21.8129	-4.44711	-0.148844	4.29827	33027	NM_176698///NM_176699		chrX:6887385-6887326///chrX:6885796-6885737	GO:0005243|GO:0005634|GO:0005737|GO:0005921|GO:0007476|GO:0010496|GO:0016021|GO:0072375	FBtr0071035	NM_176698///NM_176699	TC229808	FBgn0027106
CUST_2578_PI429798866	Ir7a	Ionotropic receptor 7a	Ionotropic receptor 7a [Source:FlyBase gene name;Acc:FBgn0029961] [FBtr0071075]	0.008567	2.73587e-05	down	2.2309	-2.2309	-1.15763	-0.209809	0.94782	31686	NM_132178		chrX:7660800-7660859	GO:0009593|GO:0015276|GO:0016021|GO:0050909	FBtr0071075	NM_132178	TC227222	FBgn0029961
A_09_P017046	Kdm4B	Histone demethylase 4B	Histone demethylase 4B [Source:FlyBase gene name;Acc:FBgn0053182] [FBtr0087770]///Histone demethylase 4B [Source:FlyBase gene name;Acc:FBgn0053182] [FBtr0302054]	0.000943513	1.23927e-06	up	3.95227	3.95227	1.98268	0.423532	-1.55915	318918///318918	NM_001169668		chr2R:9073376-9073317	GO:0005634(nucleus)|GO:0016577(histone demethylation)|GO:0032454(histone demethylase activity (H3-K9 specific))|GO:0033169(histone H3-K9 demethylation)|GO:0051864(histone demethylase activity (H3-K36 specific))|GO:0070544(histone H3-K36 demethylation)	FBtr0087770	NM_001169668	TC227529	FBgn0053182
A_09_P182380	l(1)G0469	lethal (1) G0469	lethal (1) G0469 [Source:FlyBase gene name;Acc:FBgn0040153] [FBtr0073927]///lethal (1) G0469 [Source:FlyBase gene name;Acc:FBgn0040153] [FBtr0333429]	0.0132945	5.23913e-05	down	19.706	-19.706	-4.30056	0.0397913	4.34035	32371///32371	NM_001272614		chrX:14099211-14099152	GO:0003674(molecular_function)|GO:0005575(cellular_component)|GO:0008150(biological_process)	FBtr0333429	NM_001272614	TC238886	FBgn0040153
A_09_P205005	Lsd-2	Lipid storage droplet-2	The gene Lipid storage droplet-2 is referred to in FlyBase by the symbol Dmel\Lsd-2 (CG9057, FBgn0030608). It is a protein_coding_gene from Drosophila melanogaster. There is experimental evidence that it has the molecular function</span>: protein binding. There is experimental evidence that it is involved in the biological process</span>: lipid metabolic process; lipid particle transport along mi…	0.0472783	0.000308097	down	5.03809	-5.03809	-2.33288	-0.305193	2.02768	32437///32437	NM_001042812		chrX:14966510-14966451	GO:0005515(protein binding)|GO:0005811(lipid particle)|GO:0005875(microtubule associated complex)|GO:0006629(lipid metabolic process)|GO:0007476(imaginal disc-derived wing morphogenesis)|GO:0019915(lipid storage)|GO:0030730(sequestering of triglyceride)|GO:0031887(lipid particle transport along microtubule)|GO:0050995(negative regulation of lipid catabolic process)|GO:0051049(regulation of transp…	FBtr0340428	NM_001042812	TC241686	FBgn0030608
A_09_P006216	Lsm10	CG12938 gene product from transcript CG12938-RA	Lsm10 [Source:FlyBase gene name;Acc:FBgn0033554] [FBtr0088248]	0.0167868	7.31756e-05	up	3.15411	3.15411	1.65723	0.187768	-1.46947	36141///36141	NM_136771		chr2R:6708766-6708707	GO:0006397(mRNA processing)|GO:0006398(histone mRNA 3'-end processing)|GO:0016604(nuclear body)|GO:0035363(histone locus body)|GO:0071254(cytoplasmic U snRNP body)	FBtr0088248	NM_136771	TC238086	FBgn0033554
A_09_P051196	mask	multiple ankyrin repeats single KH domain	multiple ankyrin repeats single KH domain [Source:FlyBase gene name;Acc:FBgn0043884] [FBtr0084562]///multiple ankyrin repeats single KH domain [Source:FlyBase gene name;Acc:FBgn0043884] [FBtr0084563]	0.0168827	7.47086e-05	down	6.29644	-6.29644	-2.65454	-0.319817	2.33472	50070///50070	NM_176557		chr3R:20071357-20071416	GO:0001751(compound eye photoreceptor cell differentiation)|GO:0003723(RNA binding)|GO:0005200(structural constituent of cytoskeleton)|GO:0005737(cytoplasm)|GO:0005811(lipid particle)|GO:0007016(cytoskeletal anchoring at plasma membrane)|GO:0007169(transmembrane receptor protein tyrosine kinase signaling pathway)|GO:0008283(cell proliferation)|GO:0019730(antimicrobial humoral response)|GO:0043066…	FBtr0084563	NM_176557	TC257104	FBgn0043884
A_09_P026711	MED23	Mediator complex subunit 23	Mediator complex subunit 23 [Source:FlyBase gene name;Acc:FBgn0034795] [FBtr0071903]	0.0016698	3.60266e-06	up	2.83105	2.83105	1.50134	0.261749	-1.23959	37639///37639	NM_137891		chr2R:18781613-18781672	GO:0001104(RNA polymerase II transcription cofactor activity)|GO:0005634(nucleus)|GO:0006366(transcription from RNA polymerase II promoter)|GO:0006367(transcription initiation from RNA polymerase II promoter)|GO:0016592(mediator complex)	FBtr0071903	NM_137891	TC222570	FBgn0034795
A_09_P002191	Mitf	CG43369 gene product from transcript CG43369-RA	Mitf [Source:FlyBase gene name;Acc:FBgn0263112] [FBtr0307326]///Mitf [Source:FlyBase gene name;Acc:FBgn0263112] [FBtr0307328]	0.0154081	6.41127e-05	up	2.51506	2.51506	1.3306	0.291318	-1.03928	3885647///3885647	NM_001258507		chr4:1226998-1227057	GO:0001745(compound eye morphogenesis)|GO:0006355(regulation of transcription, DNA-dependent)|GO:0046983(protein dimerization activity)	FBtr0307328	NM_001258507	TC222809	FBgn0263112
A_09_P128775	Mlp60A	Muscle LIM protein at 60A	The gene Muscle LIM protein at 60A is referred to in FlyBase by the symbol Dmel\Mlp60A (CG42309, FBgn0259209). It is a protein_coding_gene from Drosophila melanogaster. It is reported to have molecular function</span>: zinc ion binding. There is experimental evidence that it is involved in the biological process</span>: muscle tissue development. 11 alleles are reported. No phenotypic data is ava…	0.000943513	1.73618e-07	up	90.7093	90.7093	6.50318	1.28791	-5.21527	37853///37853	NM_001144278		chr2R:19965680-19965739	GO:0005634(nucleus)|GO:0005737(cytoplasm)|GO:0008270(zinc ion binding)|GO:0015629(actin cytoskeleton)|GO:0016202(regulation of striated muscle tissue development)|GO:0060537(muscle tissue development)	FBtr0343338	NM_001144278	TC232421	FBgn0259209
CUST_5108_PI429798866	Mmp1	Matrix metalloproteinase 1	Matrix metalloproteinase 1 [Source:FlyBase gene name;Acc:FBgn0035049] [FBtr0304006]///Matrix metalloproteinase 1 [Source:FlyBase gene name;Acc:FBgn0035049] [FBtr0304005]	0.00243041	5.36719e-06	up	8.46481	8.46481	3.08148	0.663412	-2.41807	37949	NM_001202071///NM_001259570		chr2R:20560117-20559814///chr2R:20559122-20559063///chr2R:20562280-20562221	GO:0002168|GO:0004222|GO:0005509|GO:0006508|GO:0007155|GO:0007424|GO:0007561|GO:0007591|GO:0008270|GO:0030198|GO:0030425|GO:0031012|GO:0034769|GO:0035001|GO:0035071|GO:0035159|GO:0042060|GO:0042246|GO:0048102|GO:0071711	FBtr0304009	NM_001202071///NM_001259570	TC236611///TC247573///TC256169	FBgn0035049
CUST_5097_PI429798866	Mmp1	Matrix metalloproteinase 1	Matrix metalloproteinase 1 [Source:FlyBase gene name;Acc:FBgn0035049] [FBtr0304006]///Matrix metalloproteinase 1 [Source:FlyBase gene name;Acc:FBgn0035049] [FBtr0304005]	0.0030993	7.30097e-06	up	8.19397	8.19397	3.03456	0.654745	-2.37982	37949	NM_001202071///NM_001259570		chr2R:20560117-20559814///chr2R:20559122-20559063///chr2R:20562280-20562221	GO:0002168|GO:0004222|GO:0005509|GO:0006508|GO:0007155|GO:0007424|GO:0007561|GO:0007591|GO:0008270|GO:0030198|GO:0030425|GO:0031012|GO:0034769|GO:0035001|GO:0035071|GO:0035159|GO:0042060|GO:0042246|GO:0048102|GO:0071711	FBtr0304008	NM_001202071///NM_001259570	TC236611///TC247573///TC256169	FBgn0035049
CUST_5119_PI429798866	Mmp1	Matrix metalloproteinase 1	Matrix metalloproteinase 1 [Source:FlyBase gene name;Acc:FBgn0035049] [FBtr0304006]///Matrix metalloproteinase 1 [Source:FlyBase gene name;Acc:FBgn0035049] [FBtr0304005]	0.00312632	7.43347e-06	up	9.09448	9.09448	3.18499	0.606883	-2.57811	37949	NM_001202071///NM_001259570		chr2R:20560117-20559814///chr2R:20559122-20559063///chr2R:20562280-20562221	GO:0002168|GO:0004222|GO:0005509|GO:0006508|GO:0007155|GO:0007424|GO:0007561|GO:0007591|GO:0008270|GO:0030198|GO:0030425|GO:0031012|GO:0034769|GO:0035001|GO:0035071|GO:0035159|GO:0042060|GO:0042246|GO:0048102|GO:0071711	FBtr0304010	NM_001202071///NM_001259570	TC236611///TC247573///TC256169	FBgn0035049
CUST_5098_PI429798866	Mmp1	Matrix metalloproteinase 1	Matrix metalloproteinase 1 [Source:FlyBase gene name;Acc:FBgn0035049] [FBtr0304006]///Matrix metalloproteinase 1 [Source:FlyBase gene name;Acc:FBgn0035049] [FBtr0304005]	0.00317752	7.62514e-06	up	9.49338	9.49338	3.24692	0.645673	-2.60125	37949	NM_001202071///NM_001259570		chr2R:20560117-20559814///chr2R:20559122-20559063///chr2R:20562280-20562221	GO:0002168|GO:0004222|GO:0005509|GO:0006508|GO:0007155|GO:0007424|GO:0007561|GO:0007591|GO:0008270|GO:0030198|GO:0030425|GO:0031012|GO:0034769|GO:0035001|GO:0035071|GO:0035159|GO:0042060|GO:0042246|GO:0048102|GO:0071711	FBtr0304008	NM_001202071///NM_001259570	TC236611///TC247573///TC256169	FBgn0035049
CUST_5069_PI429798866	Mmp1	Matrix metalloproteinase 1	Matrix metalloproteinase 1 [Source:FlyBase gene name;Acc:FBgn0035049] [FBtr0304006]///Matrix metalloproteinase 1 [Source:FlyBase gene name;Acc:FBgn0035049] [FBtr0304005]	0.00322372	7.80699e-06	up	9.86099	9.86099	3.30173	0.608134	-2.6936	37949	NM_001202071///NM_001259570		chr2R:20560117-20559814///chr2R:20559122-20559063///chr2R:20562280-20562221	GO:0002168|GO:0004222|GO:0005509|GO:0006508|GO:0007155|GO:0007424|GO:0007561|GO:0007591|GO:0008270|GO:0030198|GO:0030425|GO:0031012|GO:0034769|GO:0035001|GO:0035071|GO:0035159|GO:0042060|GO:0042246|GO:0048102|GO:0071711	FBtr0304005	NM_001202071///NM_001259570	TC236611///TC247573///TC256169	FBgn0035049
CUST_5138_PI429798866	Mmp1	Matrix metalloproteinase 1	Matrix metalloproteinase 1 [Source:FlyBase gene name;Acc:FBgn0035049] [FBtr0304006]///Matrix metalloproteinase 1 [Source:FlyBase gene name;Acc:FBgn0035049] [FBtr0304005]	0.00332333	8.12139e-06	up	9.28963	9.28963	3.21562	0.657413	-2.55821	37949	NM_001202071///NM_001259570		chr2R:20560117-20559814///chr2R:20559122-20559063///chr2R:20562280-20562221	GO:0002168|GO:0004222|GO:0005509|GO:0006508|GO:0007155|GO:0007424|GO:0007561|GO:0007591|GO:0008270|GO:0030198|GO:0030425|GO:0031012|GO:0034769|GO:0035001|GO:0035071|GO:0035159|GO:0042060|GO:0042246|GO:0048102|GO:0071711	FBtr0306656	NM_001202071///NM_001259570	TC236611///TC247573///TC256169	FBgn0035049
CUST_5129_PI429798866	Mmp1	Matrix metalloproteinase 1	Matrix metalloproteinase 1 [Source:FlyBase gene name;Acc:FBgn0035049] [FBtr0304006]///Matrix metalloproteinase 1 [Source:FlyBase gene name;Acc:FBgn0035049] [FBtr0304005]	0.00352533	8.77024e-06	up	8.3843	8.3843	3.06769	0.645321	-2.42237	37949	NM_001202071///NM_001259570		chr2R:20560117-20559814///chr2R:20559122-20559063///chr2R:20562280-20562221	GO:0002168|GO:0004222|GO:0005509|GO:0006508|GO:0007155|GO:0007424|GO:0007561|GO:0007591|GO:0008270|GO:0030198|GO:0030425|GO:0031012|GO:0034769|GO:0035001|GO:0035071|GO:0035159|GO:0042060|GO:0042246|GO:0048102|GO:0071711	FBtr0304011	NM_001202071///NM_001259570	TC236611///TC247573///TC256169	FBgn0035049
CUST_5049_PI429798866	Mmp1	Matrix metalloproteinase 1	Matrix metalloproteinase 1 [Source:FlyBase gene name;Acc:FBgn0035049] [FBtr0304006]///Matrix metalloproteinase 1 [Source:FlyBase gene name;Acc:FBgn0035049] [FBtr0304005]	0.00390506	1.00588e-05	up	8.99028	8.99028	3.16837	0.604915	-2.56345	37949	NM_001202071///NM_001259570		chr2R:20560117-20559814///chr2R:20559122-20559063///chr2R:20562280-20562221	GO:0002168|GO:0004222|GO:0005509|GO:0006508|GO:0007155|GO:0007424|GO:0007561|GO:0007591|GO:0008270|GO:0030198|GO:0030425|GO:0031012|GO:0034769|GO:0035001|GO:0035071|GO:0035159|GO:0042060|GO:0042246|GO:0048102|GO:0071711	FBtr0273263	NM_001202071///NM_001259570	TC236611///TC247573///TC256169	FBgn0035049
CUST_5107_PI429798866	Mmp1	Matrix metalloproteinase 1	Matrix metalloproteinase 1 [Source:FlyBase gene name;Acc:FBgn0035049] [FBtr0304006]///Matrix metalloproteinase 1 [Source:FlyBase gene name;Acc:FBgn0035049] [FBtr0304005]	0.00569207	1.61657e-05	up	9.56921	9.56921	3.2584	0.640576	-2.61782	37949	NM_001202071///NM_001259570		chr2R:20560117-20559814///chr2R:20559122-20559063///chr2R:20562280-20562221	GO:0002168|GO:0004222|GO:0005509|GO:0006508|GO:0007155|GO:0007424|GO:0007561|GO:0007591|GO:0008270|GO:0030198|GO:0030425|GO:0031012|GO:0034769|GO:0035001|GO:0035071|GO:0035159|GO:0042060|GO:0042246|GO:0048102|GO:0071711	FBtr0304009	NM_001202071///NM_001259570	TC236611///TC247573///TC256169	FBgn0035049
CUST_5118_PI429798866	Mmp1	Matrix metalloproteinase 1	Matrix metalloproteinase 1 [Source:FlyBase gene name;Acc:FBgn0035049] [FBtr0304006]///Matrix metalloproteinase 1 [Source:FlyBase gene name;Acc:FBgn0035049] [FBtr0304005]	0.00570657	1.63325e-05	up	8.62154	8.62154	3.10795	0.696274	-2.41167	37949	NM_001202071///NM_001259570		chr2R:20560117-20559814///chr2R:20559122-20559063///chr2R:20562280-20562221	GO:0002168|GO:0004222|GO:0005509|GO:0006508|GO:0007155|GO:0007424|GO:0007561|GO:0007591|GO:0008270|GO:0030198|GO:0030425|GO:0031012|GO:0034769|GO:0035001|GO:0035071|GO:0035159|GO:0042060|GO:0042246|GO:0048102|GO:0071711	FBtr0304010	NM_001202071///NM_001259570	TC236611///TC247573///TC256169	FBgn0035049
CUST_5128_PI429798866	Mmp1	Matrix metalloproteinase 1	Matrix metalloproteinase 1 [Source:FlyBase gene name;Acc:FBgn0035049] [FBtr0304006]///Matrix metalloproteinase 1 [Source:FlyBase gene name;Acc:FBgn0035049] [FBtr0304005]	0.00580414	1.67395e-05	up	8.76838	8.76838	3.13231	0.653929	-2.47838	37949	NM_001202071///NM_001259570		chr2R:20560117-20559814///chr2R:20559122-20559063///chr2R:20562280-20562221	GO:0002168|GO:0004222|GO:0005509|GO:0006508|GO:0007155|GO:0007424|GO:0007561|GO:0007591|GO:0008270|GO:0030198|GO:0030425|GO:0031012|GO:0034769|GO:0035001|GO:0035071|GO:0035159|GO:0042060|GO:0042246|GO:0048102|GO:0071711	FBtr0304011	NM_001202071///NM_001259570	TC236611///TC247573///TC256169	FBgn0035049
CUST_5048_PI429798866	Mmp1	Matrix metalloproteinase 1	Matrix metalloproteinase 1 [Source:FlyBase gene name;Acc:FBgn0035049] [FBtr0304006]///Matrix metalloproteinase 1 [Source:FlyBase gene name;Acc:FBgn0035049] [FBtr0304005]	0.00807306	2.50606e-05	up	9.21485	9.21485	3.20396	0.655166	-2.54879	37949	NM_001202071///NM_001259570		chr2R:20560117-20559814///chr2R:20559122-20559063///chr2R:20562280-20562221	GO:0002168|GO:0004222|GO:0005509|GO:0006508|GO:0007155|GO:0007424|GO:0007561|GO:0007591|GO:0008270|GO:0030198|GO:0030425|GO:0031012|GO:0034769|GO:0035001|GO:0035071|GO:0035159|GO:0042060|GO:0042246|GO:0048102|GO:0071711	FBtr0273263	NM_001202071///NM_001259570	TC236611///TC247573///TC256169	FBgn0035049
CUST_5137_PI429798866	Mmp1	Matrix metalloproteinase 1	Matrix metalloproteinase 1 [Source:FlyBase gene name;Acc:FBgn0035049] [FBtr0304006]///Matrix metalloproteinase 1 [Source:FlyBase gene name;Acc:FBgn0035049] [FBtr0304005]	0.00819265	2.56122e-05	up	8.82286	8.82286	3.14125	0.713797	-2.42745	37949	NM_001202071///NM_001259570		chr2R:20560117-20559814///chr2R:20559122-20559063///chr2R:20562280-20562221	GO:0002168|GO:0004222|GO:0005509|GO:0006508|GO:0007155|GO:0007424|GO:0007561|GO:0007591|GO:0008270|GO:0030198|GO:0030425|GO:0031012|GO:0034769|GO:0035001|GO:0035071|GO:0035159|GO:0042060|GO:0042246|GO:0048102|GO:0071711	FBtr0306656	NM_001202071///NM_001259570	TC236611///TC247573///TC256169	FBgn0035049
CUST_5050_PI429798866	Mmp1	Matrix metalloproteinase 1	Matrix metalloproteinase 1 [Source:FlyBase gene name;Acc:FBgn0035049] [FBtr0304006]///Matrix metalloproteinase 1 [Source:FlyBase gene name;Acc:FBgn0035049] [FBtr0304005]	0.008567	2.74683e-05	up	9.62704	9.62704	3.26709	0.496019	-2.77107	37949	NM_001202071///NM_001259570		chr2R:20560117-20559814///chr2R:20559122-20559063///chr2R:20562280-20562221	GO:0002168|GO:0004222|GO:0005509|GO:0006508|GO:0007155|GO:0007424|GO:0007561|GO:0007591|GO:0008270|GO:0030198|GO:0030425|GO:0031012|GO:0034769|GO:0035001|GO:0035071|GO:0035159|GO:0042060|GO:0042246|GO:0048102|GO:0071711	FBtr0273263	NM_001202071///NM_001259570	TC236611///TC247573///TC256169	FBgn0035049
CUST_5092_PI429798866	Mmp1	Matrix metalloproteinase 1	Matrix metalloproteinase 1 [Source:FlyBase gene name;Acc:FBgn0035049] [FBtr0304006]///Matrix metalloproteinase 1 [Source:FlyBase gene name;Acc:FBgn0035049] [FBtr0304005]	0.00878274	2.84237e-05	up	4.22563	4.22563	2.07917	0.471567	-1.6076	37949	NM_001202071///NM_001259570		chr2R:20560117-20559814///chr2R:20559122-20559063///chr2R:20562280-20562221	GO:0002168|GO:0004222|GO:0005509|GO:0006508|GO:0007155|GO:0007424|GO:0007561|GO:0007591|GO:0008270|GO:0030198|GO:0030425|GO:0031012|GO:0034769|GO:0035001|GO:0035071|GO:0035159|GO:0042060|GO:0042246|GO:0048102|GO:0071711	FBtr0304008	NM_001202071///NM_001259570	TC236611///TC247573///TC256169	FBgn0035049
CUST_5113_PI429798866	Mmp1	Matrix metalloproteinase 1	Matrix metalloproteinase 1 [Source:FlyBase gene name;Acc:FBgn0035049] [FBtr0304006]///Matrix metalloproteinase 1 [Source:FlyBase gene name;Acc:FBgn0035049] [FBtr0304005]	0.0089336	2.98954e-05	up	4.21937	4.21937	2.07703	0.431392	-1.64564	37949	NM_001202071///NM_001259570		chr2R:20560117-20559814///chr2R:20559122-20559063///chr2R:20562280-20562221	GO:0002168|GO:0004222|GO:0005509|GO:0006508|GO:0007155|GO:0007424|GO:0007561|GO:0007591|GO:0008270|GO:0030198|GO:0030425|GO:0031012|GO:0034769|GO:0035001|GO:0035071|GO:0035159|GO:0042060|GO:0042246|GO:0048102|GO:0071711	FBtr0304010	NM_001202071///NM_001259570	TC236611///TC247573///TC256169	FBgn0035049
CUST_5068_PI429798866	Mmp1	Matrix metalloproteinase 1	Matrix metalloproteinase 1 [Source:FlyBase gene name;Acc:FBgn0035049] [FBtr0304006]///Matrix metalloproteinase 1 [Source:FlyBase gene name;Acc:FBgn0035049] [FBtr0304005]	0.00924693	3.17582e-05	up	9.01241	9.01241	3.17191	0.615668	-2.55624	37949	NM_001202071///NM_001259570		chr2R:20560117-20559814///chr2R:20559122-20559063///chr2R:20562280-20562221	GO:0002168|GO:0004222|GO:0005509|GO:0006508|GO:0007155|GO:0007424|GO:0007561|GO:0007591|GO:0008270|GO:0030198|GO:0030425|GO:0031012|GO:0034769|GO:0035001|GO:0035071|GO:0035159|GO:0042060|GO:0042246|GO:0048102|GO:0071711	FBtr0304005	NM_001202071///NM_001259570	TC236611///TC247573///TC256169	FBgn0035049
CUST_5063_PI429798866	Mmp1	Matrix metalloproteinase 1	Matrix metalloproteinase 1 [Source:FlyBase gene name;Acc:FBgn0035049] [FBtr0304006]///Matrix metalloproteinase 1 [Source:FlyBase gene name;Acc:FBgn0035049] [FBtr0304005]	0.0096879	3.36993e-05	up	4.21755	4.21755	2.0764	0.577618	-1.49879	37949	NM_001202071///NM_001259570		chr2R:20560117-20559814///chr2R:20559122-20559063///chr2R:20562280-20562221	GO:0002168|GO:0004222|GO:0005509|GO:0006508|GO:0007155|GO:0007424|GO:0007561|GO:0007591|GO:0008270|GO:0030198|GO:0030425|GO:0031012|GO:0034769|GO:0035001|GO:0035071|GO:0035159|GO:0042060|GO:0042246|GO:0048102|GO:0071711	FBtr0304005	NM_001202071///NM_001259570	TC236611///TC247573///TC256169	FBgn0035049
CUST_5042_PI429798866	Mmp1	Matrix metalloproteinase 1	Matrix metalloproteinase 1 [Source:FlyBase gene name;Acc:FBgn0035049] [FBtr0304006]///Matrix metalloproteinase 1 [Source:FlyBase gene name;Acc:FBgn0035049] [FBtr0304005]	0.0103686	3.62953e-05	up	3.98833	3.98833	1.99579	0.462303	-1.53348	37949	NM_001202071///NM_001259570		chr2R:20560117-20559814///chr2R:20559122-20559063///chr2R:20562280-20562221	GO:0002168|GO:0004222|GO:0005509|GO:0006508|GO:0007155|GO:0007424|GO:0007561|GO:0007591|GO:0008270|GO:0030198|GO:0030425|GO:0031012|GO:0034769|GO:0035001|GO:0035071|GO:0035159|GO:0042060|GO:0042246|GO:0048102|GO:0071711	FBtr0273263	NM_001202071///NM_001259570	TC236611///TC247573///TC256169	FBgn0035049
CUST_5123_PI429798866	Mmp1	Matrix metalloproteinase 1	Matrix metalloproteinase 1 [Source:FlyBase gene name;Acc:FBgn0035049] [FBtr0304006]///Matrix metalloproteinase 1 [Source:FlyBase gene name;Acc:FBgn0035049] [FBtr0304005]	0.0105879	3.75412e-05	up	4.26786	4.26786	2.09351	0.514643	-1.57887	37949	NM_001202071///NM_001259570		chr2R:20560117-20559814///chr2R:20559122-20559063///chr2R:20562280-20562221	GO:0002168|GO:0004222|GO:0005509|GO:0006508|GO:0007155|GO:0007424|GO:0007561|GO:0007591|GO:0008270|GO:0030198|GO:0030425|GO:0031012|GO:0034769|GO:0035001|GO:0035071|GO:0035159|GO:0042060|GO:0042246|GO:0048102|GO:0071711	FBtr0304011	NM_001202071///NM_001259570	TC236611///TC247573///TC256169	FBgn0035049
CUST_5102_PI429798866	Mmp1	Matrix metalloproteinase 1	Matrix metalloproteinase 1 [Source:FlyBase gene name;Acc:FBgn0035049] [FBtr0304006]///Matrix metalloproteinase 1 [Source:FlyBase gene name;Acc:FBgn0035049] [FBtr0304005]	0.010661	3.89617e-05	up	4.17036	4.17036	2.06017	0.524389	-1.53578	37949	NM_001202071///NM_001259570		chr2R:20560117-20559814///chr2R:20559122-20559063///chr2R:20562280-20562221	GO:0002168|GO:0004222|GO:0005509|GO:0006508|GO:0007155|GO:0007424|GO:0007561|GO:0007591|GO:0008270|GO:0030198|GO:0030425|GO:0031012|GO:0034769|GO:0035001|GO:0035071|GO:0035159|GO:0042060|GO:0042246|GO:0048102|GO:0071711	FBtr0304009	NM_001202071///NM_001259570	TC236611///TC247573///TC256169	FBgn0035049
CUST_5132_PI429798866	Mmp1	Matrix metalloproteinase 1	Matrix metalloproteinase 1 [Source:FlyBase gene name;Acc:FBgn0035049] [FBtr0304006]///Matrix metalloproteinase 1 [Source:FlyBase gene name;Acc:FBgn0035049] [FBtr0304005]	0.0112273	4.22206e-05	up	4.02816	4.02816	2.01012	0.535235	-1.47489	37949	NM_001202071///NM_001259570		chr2R:20560117-20559814///chr2R:20559122-20559063///chr2R:20562280-20562221	GO:0002168|GO:0004222|GO:0005509|GO:0006508|GO:0007155|GO:0007424|GO:0007561|GO:0007591|GO:0008270|GO:0030198|GO:0030425|GO:0031012|GO:0034769|GO:0035001|GO:0035071|GO:0035159|GO:0042060|GO:0042246|GO:0048102|GO:0071711	FBtr0306656	NM_001202071///NM_001259570	TC236611///TC247573///TC256169	FBgn0035049
CUST_5041_PI429798866	Mmp1	Matrix metalloproteinase 1	Matrix metalloproteinase 1 [Source:FlyBase gene name;Acc:FBgn0035049] [FBtr0304006]///Matrix metalloproteinase 1 [Source:FlyBase gene name;Acc:FBgn0035049] [FBtr0304005]	0.013062	5.11874e-05	up	4.21503	4.21503	2.07554	0.71305	-1.36249	37949	NM_001202071///NM_001259570		chr2R:20560117-20559814///chr2R:20559122-20559063///chr2R:20562280-20562221	GO:0002168|GO:0004222|GO:0005509|GO:0006508|GO:0007155|GO:0007424|GO:0007561|GO:0007591|GO:0008270|GO:0030198|GO:0030425|GO:0031012|GO:0034769|GO:0035001|GO:0035071|GO:0035159|GO:0042060|GO:0042246|GO:0048102|GO:0071711	FBtr0273263	NM_001202071///NM_001259570	TC236611///TC247573///TC256169	FBgn0035049
CUST_5120_PI429798866	Mmp1	Matrix metalloproteinase 1	Matrix metalloproteinase 1 [Source:FlyBase gene name;Acc:FBgn0035049] [FBtr0304006]///Matrix metalloproteinase 1 [Source:FlyBase gene name;Acc:FBgn0035049] [FBtr0304005]	0.0143939	5.76744e-05	up	8.30524	8.30524	3.05402	0.503017	-2.551	37949	NM_001202071///NM_001259570		chr2R:20560117-20559814///chr2R:20559122-20559063///chr2R:20562280-20562221	GO:0002168|GO:0004222|GO:0005509|GO:0006508|GO:0007155|GO:0007424|GO:0007561|GO:0007591|GO:0008270|GO:0030198|GO:0030425|GO:0031012|GO:0034769|GO:0035001|GO:0035071|GO:0035159|GO:0042060|GO:0042246|GO:0048102|GO:0071711	FBtr0304010	NM_001202071///NM_001259570	TC236611///TC247573///TC256169	FBgn0035049
CUST_5101_PI429798866	Mmp1	Matrix metalloproteinase 1	Matrix metalloproteinase 1 [Source:FlyBase gene name;Acc:FBgn0035049] [FBtr0304006]///Matrix metalloproteinase 1 [Source:FlyBase gene name;Acc:FBgn0035049] [FBtr0304005]	0.0155876	6.52029e-05	up	4.28623	4.28623	2.09971	0.787443	-1.31227	37949	NM_001202071///NM_001259570		chr2R:20560117-20559814///chr2R:20559122-20559063///chr2R:20562280-20562221	GO:0002168|GO:0004222|GO:0005509|GO:0006508|GO:0007155|GO:0007424|GO:0007561|GO:0007591|GO:0008270|GO:0030198|GO:0030425|GO:0031012|GO:0034769|GO:0035001|GO:0035071|GO:0035159|GO:0042060|GO:0042246|GO:0048102|GO:0071711	FBtr0304009	NM_001202071///NM_001259570	TC236611///TC247573///TC256169	FBgn0035049
CUST_5091_PI429798866	Mmp1	Matrix metalloproteinase 1	Matrix metalloproteinase 1 [Source:FlyBase gene name;Acc:FBgn0035049] [FBtr0304006]///Matrix metalloproteinase 1 [Source:FlyBase gene name;Acc:FBgn0035049] [FBtr0304005]	0.0159791	6.7544e-05	up	4.08282	4.08282	2.02957	0.759089	-1.27048	37949	NM_001202071///NM_001259570		chr2R:20560117-20559814///chr2R:20559122-20559063///chr2R:20562280-20562221	GO:0002168|GO:0004222|GO:0005509|GO:0006508|GO:0007155|GO:0007424|GO:0007561|GO:0007591|GO:0008270|GO:0030198|GO:0030425|GO:0031012|GO:0034769|GO:0035001|GO:0035071|GO:0035159|GO:0042060|GO:0042246|GO:0048102|GO:0071711	FBtr0304008	NM_001202071///NM_001259570	TC236611///TC247573///TC256169	FBgn0035049
CUST_5099_PI429798866	Mmp1	Matrix metalloproteinase 1	Matrix metalloproteinase 1 [Source:FlyBase gene name;Acc:FBgn0035049] [FBtr0304006]///Matrix metalloproteinase 1 [Source:FlyBase gene name;Acc:FBgn0035049] [FBtr0304005]	0.0176858	8.03437e-05	up	9.91839	9.91839	3.31011	0.462301	-2.84781	37949	NM_001202071///NM_001259570		chr2R:20560117-20559814///chr2R:20559122-20559063///chr2R:20562280-20562221	GO:0002168|GO:0004222|GO:0005509|GO:0006508|GO:0007155|GO:0007424|GO:0007561|GO:0007591|GO:0008270|GO:0030198|GO:0030425|GO:0031012|GO:0034769|GO:0035001|GO:0035071|GO:0035159|GO:0042060|GO:0042246|GO:0048102|GO:0071711	FBtr0304008	NM_001202071///NM_001259570	TC236611///TC247573///TC256169	FBgn0035049
A_09_P027666	Mmp1	Matrix metalloproteinase 1	Matrix metalloproteinase 1 [Source:FlyBase gene name;Acc:FBgn0035049] [FBtr0304006]///Matrix metalloproteinase 1 [Source:FlyBase gene name;Acc:FBgn0035049] [FBtr0304005]	0.0176858	8.02692e-05	up	4.17962	4.17962	2.06337	0.806829	-1.25654	37949///37949	NM_001259570		chr2R:20559122-20559063	GO:0002168(instar larval development)|GO:0004222(metalloendopeptidase activity)|GO:0005509(calcium ion binding)|GO:0006508(proteolysis)|GO:0007155(cell adhesion)|GO:0007424(open tracheal system development)|GO:0007561(imaginal disc eversion)|GO:0007591(molting cycle, chitin-based cuticle)|GO:0008270(zinc ion binding)|GO:0030198(extracellular matrix organization)|GO:0030425(dendrite)|GO:0031012(ex…	FBtr0304005	NM_001259570	TC256169	FBgn0035049
CUST_5109_PI429798866	Mmp1	Matrix metalloproteinase 1	Matrix metalloproteinase 1 [Source:FlyBase gene name;Acc:FBgn0035049] [FBtr0304006]///Matrix metalloproteinase 1 [Source:FlyBase gene name;Acc:FBgn0035049] [FBtr0304005]	0.0176858	8.13157e-05	up	9.12674	9.12674	3.1901	0.478742	-2.71136	37949	NM_001202071///NM_001259570		chr2R:20560117-20559814///chr2R:20559122-20559063///chr2R:20562280-20562221	GO:0002168|GO:0004222|GO:0005509|GO:0006508|GO:0007155|GO:0007424|GO:0007561|GO:0007591|GO:0008270|GO:0030198|GO:0030425|GO:0031012|GO:0034769|GO:0035001|GO:0035071|GO:0035159|GO:0042060|GO:0042246|GO:0048102|GO:0071711	FBtr0304009	NM_001202071///NM_001259570	TC236611///TC247573///TC256169	FBgn0035049
CUST_5112_PI429798866	Mmp1	Matrix metalloproteinase 1	Matrix metalloproteinase 1 [Source:FlyBase gene name;Acc:FBgn0035049] [FBtr0304006]///Matrix metalloproteinase 1 [Source:FlyBase gene name;Acc:FBgn0035049] [FBtr0304005]	0.0176858	8.21565e-05	up	4.2251	4.2251	2.07899	0.804574	-1.27441	37949	NM_001202071///NM_001259570		chr2R:20560117-20559814///chr2R:20559122-20559063///chr2R:20562280-20562221	GO:0002168|GO:0004222|GO:0005509|GO:0006508|GO:0007155|GO:0007424|GO:0007561|GO:0007591|GO:0008270|GO:0030198|GO:0030425|GO:0031012|GO:0034769|GO:0035001|GO:0035071|GO:0035159|GO:0042060|GO:0042246|GO:0048102|GO:0071711	FBtr0304010	NM_001202071///NM_001259570	TC236611///TC247573///TC256169	FBgn0035049
CUST_5122_PI429798866	Mmp1	Matrix metalloproteinase 1	Matrix metalloproteinase 1 [Source:FlyBase gene name;Acc:FBgn0035049] [FBtr0304006]///Matrix metalloproteinase 1 [Source:FlyBase gene name;Acc:FBgn0035049] [FBtr0304005]	0.0185524	8.65902e-05	up	4.21789	4.21789	2.07652	0.759618	-1.3169	37949	NM_001202071///NM_001259570		chr2R:20560117-20559814///chr2R:20559122-20559063///chr2R:20562280-20562221	GO:0002168|GO:0004222|GO:0005509|GO:0006508|GO:0007155|GO:0007424|GO:0007561|GO:0007591|GO:0008270|GO:0030198|GO:0030425|GO:0031012|GO:0034769|GO:0035001|GO:0035071|GO:0035159|GO:0042060|GO:0042246|GO:0048102|GO:0071711	FBtr0304011	NM_001202071///NM_001259570	TC236611///TC247573///TC256169	FBgn0035049
CUST_5139_PI429798866	Mmp1	Matrix metalloproteinase 1	Matrix metalloproteinase 1 [Source:FlyBase gene name;Acc:FBgn0035049] [FBtr0304006]///Matrix metalloproteinase 1 [Source:FlyBase gene name;Acc:FBgn0035049] [FBtr0304005]	0.019023	9.00431e-05	up	10.2037	10.2037	3.35102	0.48283	-2.86819	37949	NM_001202071///NM_001259570		chr2R:20560117-20559814///chr2R:20559122-20559063///chr2R:20562280-20562221	GO:0002168|GO:0004222|GO:0005509|GO:0006508|GO:0007155|GO:0007424|GO:0007561|GO:0007591|GO:0008270|GO:0030198|GO:0030425|GO:0031012|GO:0034769|GO:0035001|GO:0035071|GO:0035159|GO:0042060|GO:0042246|GO:0048102|GO:0071711	FBtr0306656	NM_001202071///NM_001259570	TC236611///TC247573///TC256169	FBgn0035049
CUST_5062_PI429798866	Mmp1	Matrix metalloproteinase 1	Matrix metalloproteinase 1 [Source:FlyBase gene name;Acc:FBgn0035049] [FBtr0304006]///Matrix metalloproteinase 1 [Source:FlyBase gene name;Acc:FBgn0035049] [FBtr0304005]	0.0203093	0.000101264	up	4.00158	4.00158	2.00057	0.790371	-1.2102	37949	NM_001202071///NM_001259570		chr2R:20560117-20559814///chr2R:20559122-20559063///chr2R:20562280-20562221	GO:0002168|GO:0004222|GO:0005509|GO:0006508|GO:0007155|GO:0007424|GO:0007561|GO:0007591|GO:0008270|GO:0030198|GO:0030425|GO:0031012|GO:0034769|GO:0035001|GO:0035071|GO:0035159|GO:0042060|GO:0042246|GO:0048102|GO:0071711	FBtr0304005	NM_001202071///NM_001259570	TC236611///TC247573///TC256169	FBgn0035049
CUST_5070_PI429798866	Mmp1	Matrix metalloproteinase 1	Matrix metalloproteinase 1 [Source:FlyBase gene name;Acc:FBgn0035049] [FBtr0304006]///Matrix metalloproteinase 1 [Source:FlyBase gene name;Acc:FBgn0035049] [FBtr0304005]	0.0206842	0.000104737	up	8.88963	8.88963	3.15212	0.336053	-2.81607	37949	NM_001202071///NM_001259570		chr2R:20560117-20559814///chr2R:20559122-20559063///chr2R:20562280-20562221	GO:0002168|GO:0004222|GO:0005509|GO:0006508|GO:0007155|GO:0007424|GO:0007561|GO:0007591|GO:0008270|GO:0030198|GO:0030425|GO:0031012|GO:0034769|GO:0035001|GO:0035071|GO:0035159|GO:0042060|GO:0042246|GO:0048102|GO:0071711	FBtr0304005	NM_001202071///NM_001259570	TC236611///TC247573///TC256169	FBgn0035049
CUST_5130_PI429798866	Mmp1	Matrix metalloproteinase 1	Matrix metalloproteinase 1 [Source:FlyBase gene name;Acc:FBgn0035049] [FBtr0304006]///Matrix metalloproteinase 1 [Source:FlyBase gene name;Acc:FBgn0035049] [FBtr0304005]	0.0236634	0.000125553	up	9.65223	9.65223	3.27086	0.483821	-2.78704	37949	NM_001202071///NM_001259570		chr2R:20560117-20559814///chr2R:20559122-20559063///chr2R:20562280-20562221	GO:0002168|GO:0004222|GO:0005509|GO:0006508|GO:0007155|GO:0007424|GO:0007561|GO:0007591|GO:0008270|GO:0030198|GO:0030425|GO:0031012|GO:0034769|GO:0035001|GO:0035071|GO:0035159|GO:0042060|GO:0042246|GO:0048102|GO:0071711	FBtr0304011	NM_001202071///NM_001259570	TC236611///TC247573///TC256169	FBgn0035049
CUST_5131_PI429798866	Mmp1	Matrix metalloproteinase 1	Matrix metalloproteinase 1 [Source:FlyBase gene name;Acc:FBgn0035049] [FBtr0304006]///Matrix metalloproteinase 1 [Source:FlyBase gene name;Acc:FBgn0035049] [FBtr0304005]	0.0405322	0.000245395	up	3.93243	3.93243	1.97542	0.903734	-1.07169	37949	NM_001202071///NM_001259570		chr2R:20560117-20559814///chr2R:20559122-20559063///chr2R:20562280-20562221	GO:0002168|GO:0004222|GO:0005509|GO:0006508|GO:0007155|GO:0007424|GO:0007561|GO:0007591|GO:0008270|GO:0030198|GO:0030425|GO:0031012|GO:0034769|GO:0035001|GO:0035071|GO:0035159|GO:0042060|GO:0042246|GO:0048102|GO:0071711	FBtr0306656	NM_001202071///NM_001259570	TC236611///TC247573///TC256169	FBgn0035049
A_09_P198610	msl-2	male-specific lethal 2	male-specific lethal 2 [Source:FlyBase gene name;Acc:FBgn0005616] [FBtr0077571]	0.029547	0.000165877	down	3.97488	-3.97488	-1.99091	-0.432407	1.5585	33565///33565	NM_078743		chr2L:3463748-3463637	GO:0000805(X chromosome)|GO:0003677(DNA binding)|GO:0003682(chromatin binding)|GO:0005634(nucleus)|GO:0005694(chromosome)|GO:0007549(dosage compensation)|GO:0008270(zinc ion binding)|GO:0009047(dosage compensation by hyperactivation of X chromosome)|GO:0016456(X chromosome located dosage compensation complex, transcription activating)|GO:0016457(dosage compensation complex assembly involved in do…	FBtr0077571	NM_078743	NP029000	FBgn0005616
A_09_P043731	MtnA	Metallothionein A	The gene Metallothionein A is referred to in FlyBase by the symbol Dmel\MtnA (CG9470, FBgn0002868). It is a protein_coding_gene from Drosophila melanogaster. There is experimental evidence that it has the molecular function</span>: metal ion binding. Based on sequence similarity, it is predicted to be involved in the biological process</span>: response to metal ion. 18 alleles are reported. The p…	0.0109121	4.06002e-05	up	2.73438	2.73438	1.45121	0.118003	-1.33321	41202///41202	NM_001275509		chr3R:5609557-5609500	GO:0005575(cellular_component)|GO:0010038(response to metal ion)|GO:0046872(metal ion binding)|GO:0055065(metal ion homeostasis)	FBtr0082158	NM_001275509	TC241899	FBgn0002868
A_09_P133185	MtnA	Metallothionein A	The gene Metallothionein A is referred to in FlyBase by the symbol Dmel\MtnA (CG9470, FBgn0002868). It is a protein_coding_gene from Drosophila melanogaster. There is experimental evidence that it has the molecular function</span>: metal ion binding. Based on sequence similarity, it is predicted to be involved in the biological process</span>: response to metal ion. 18 alleles are reported. The p…	0.0171748	7.67576e-05	up	2.50333	2.50333	1.32385	0.183262	-1.14058	41202///41202	NM_001275509		chr3R:5609544-5609487	GO:0005575(cellular_component)|GO:0010038(response to metal ion)|GO:0046872(metal ion binding)|GO:0055065(metal ion homeostasis)	FBtr0334686	NM_001275509	TC256269	FBgn0002868
A_09_P188275	Muc91C	Mucin 91C	Mucin 91C [Source:FlyBase gene name;Acc:FBgn0038642] [FBtr0083687]	0.0478258	0.000314153	down	3.68342	-3.68342	-1.88105	-0.346214	1.53483	42246///42246	NM_142487		chr3R:14513605-14513546	GO:0005201(extracellular matrix structural constituent)|GO:0022008(neurogenesis)|GO:0031012(extracellular matrix)	FBtr0083687	NM_142487	TC243469	FBgn0038642
CUST_6681_PI429798866	nan	nanchung	nanchung [Source:FlyBase gene name;Acc:FBgn0036414] [FBtr0321258]///nanchung [Source:FlyBase gene name;Acc:FBgn0036414] [FBtr0089524]	0.00143807	3.07105e-06	down	20.7064	-20.7064	-4.37201	-0.142076	4.22993	39571	NM_001274904		chr3L:14179417-14179358///chr3L:14179457-14179399	GO:0005261|GO:0005262|GO:0006812|GO:0006816|GO:0007605|GO:0009270|GO:0034703|GO:0048060|GO:0050974|GO:0055085	FBtr0089524	NM_001274904	NP814993///TC225152	FBgn0036414
A_09_P119105	Nckx30C	CG18660 gene product from transcript CG18660-RF	Nckx30C [Source:FlyBase gene name;Acc:FBgn0028704] [FBtr0303908]///Nckx30C [Source:FlyBase gene name;Acc:FBgn0028704] [FBtr0303909]///The gene Nckx30C is referred to in FlyBase by the symbol Dmel\Nckx30C (CG18660, FBgn0028704). It is a protein_coding_gene from Drosophila melanogaster. There is experimental evidence that it has the molecular function</span>: calcium, potassium:sodium antiporter ac…	0.0203093	0.000101497	down	2.17884	-2.17884	-1.12356	-0.224333	0.899224	45248///45248	NM_001201832		chr2L:9716971-9716912	GO:0006814(sodium ion transport)|GO:0006816(calcium ion transport)|GO:0008273(calcium, potassium:sodium antiporter activity)|GO:0016021(integral to membrane)|GO:0048749(compound eye development)|GO:0048812(neuron projection morphogenesis)|GO:0055085(transmembrane transport)	FBtr0303909	NM_001201832	TC257181///TC249986///TC224787///TC235813///TC242801	FBgn0028704
A_09_P030266	nol	no optic lobe	no optic lobe [Source:FlyBase gene name;Acc:FBgn0014368] [FBtr0076214]	0.0440037	0.000281429	down	4.30384	-4.30384	-2.10563	-0.362914	1.74271	64867///64867	NM_080275		chr3L:11124395-11124454	GO:0005576(extracellular region)|GO:0007405(neuroblast proliferation)	FBtr0076214	NM_080275	TC232600	FBgn0014368
A_09_P068496	Obp8a	Odorant-binding protein 8a	Odorant-binding protein 8a [Source:FlyBase gene name;Acc:FBgn0030103] [FBtr0071307]	0.00544053	1.52701e-05	up	4.56685	4.56685	2.1912	0.34892	-1.84228	31860///31860	NM_167184		chrX:9109627-9109686	GO:0005549(odorant binding)|GO:0005576(extracellular region)|GO:0007606(sensory perception of chemical stimulus)	FBtr0071307	NM_167184	TC240451	FBgn0030103
A_09_P030766	oxt	peptide O-xylosyltransferase	peptide O-xylosyltransferase [Source:FlyBase gene name;Acc:FBgn0015360] [FBtr0072904]	0.0433141	0.000270821	down	4.59038	-4.59038	-2.19861	-0.367951	1.83066	38288///38288	NM_139448		chr3L:2259717-2259658	GO:0008375(acetylglucosaminyltransferase activity)|GO:0015012(heparan sulfate proteoglycan biosynthetic process)|GO:0016020(membrane)|GO:0030158(protein xylosyltransferase activity)|GO:0030206(chondroitin sulfate biosynthetic process)|GO:0042732(D-xylose metabolic process)|GO:0050650(chondroitin sulfate proteoglycan biosynthetic process)	FBtr0072904	NM_139448		FBgn0015360
A_09_P011711	Pabp2	CG2163 gene product from transcript CG2163-RA	Pabp2 [Source:FlyBase gene name;Acc:FBgn0005648] [FBtr0088785]///Pabp2 [Source:FlyBase gene name;Acc:FBgn0005648] [FBtr0088786]	0.00263208	5.96856e-06	up	2.93427	2.93427	1.553	0.21508	-1.33792	35788///35788	NM_165589		chr2R:4020654-4020713	GO:0000166(nucleotide binding)|GO:0000289(nuclear-transcribed mRNA poly(A) tail shortening)|GO:0000398(nuclear mRNA splicing, via spliceosome)|GO:0003723(RNA binding)|GO:0003729(mRNA binding)|GO:0005634(nucleus)|GO:0005737(cytoplasm)|GO:0006378(mRNA polyadenylation)|GO:0008143(poly(A) RNA binding)|GO:0022008(neurogenesis)|GO:0071011(precatalytic spliceosome)|GO:0071013(catalytic step 2 spliceosom…	FBtr0088785	NM_165589	TC257589	FBgn0005648
A_09_P145735	Pabp2	CG2163 gene product from transcript CG2163-RA	Pabp2 [Source:FlyBase gene name;Acc:FBgn0005648] [FBtr0088785]///Pabp2 [Source:FlyBase gene name;Acc:FBgn0005648] [FBtr0088786]	0.00270729	6.19872e-06	up	2.90421	2.90421	1.53814	0.248803	-1.28934	35788///35788	NM_165589		chr2R:4020660-4020719	GO:0000166(nucleotide binding)|GO:0000289(nuclear-transcribed mRNA poly(A) tail shortening)|GO:0000398(nuclear mRNA splicing, via spliceosome)|GO:0003723(RNA binding)|GO:0003729(mRNA binding)|GO:0005634(nucleus)|GO:0005737(cytoplasm)|GO:0006378(mRNA polyadenylation)|GO:0008143(poly(A) RNA binding)|GO:0022008(neurogenesis)|GO:0071011(precatalytic spliceosome)|GO:0071013(catalytic step 2 spliceosom…	FBtr0088786	NM_165589	TC257589	FBgn0005648
A_09_P128455	Pk1r	Pyrokinin 1 receptor	Pyrokinin 1 receptor [Source:FlyBase gene name;Acc:FBgn0038201] [FBtr0100131]///Pyrokinin 1 receptor [Source:FlyBase gene name;Acc:FBgn0038201] [FBtr0305681]	0.00260346	5.84635e-06	down	31.9358	-31.9358	-4.9971	-0.265462	4.73164	41713///41713	NM_001260160		chr3R:9926021-9925962	GO:0004930(G-protein coupled receptor activity)|GO:0005887(integral to plasma membrane)|GO:0007186(G-protein coupled receptor signaling pathway)|GO:0007218(neuropeptide signaling pathway)|GO:0008188(neuropeptide receptor activity)|GO:0016021(integral to membrane)	FBtr0305681	NM_001260160	TC246242	FBgn0038201
CUST_8858_PI429798866	ppk20	pickpocket 20	pickpocket 20 [Source:FlyBase gene name;Acc:FBgn0039676] [FBtr0085466]	0.0356959	0.000210614	down	2.58602	-2.58602	-1.37073	-0.279298	1.09143	43486	NM_143448		chr3R:25493642-25493583///chr3R:25492598-25492539	GO:0005272|GO:0006814|GO:0016020|GO:0016021	FBtr0332442	NM_143448	NP605100	FBgn0039676
CUST_1277_PI429798866	ppk29	pickpocket 29	The gene pickpocket 29 is referred to in FlyBase by the symbol Dmel\ppk29 (CG13568, FBgn0034965). It is a protein_coding_gene from Drosophila melanogaster. An electronic pipeline based on InterPro domains suggests that it has the molecular function</span>: sodium channel activity. There is experimental evidence that it is involved in the biological process</span>: male courtship behavior. 8 allel…	0.0112273	4.22675e-05	down	7.51609	-7.51609	-2.90998	-0.28359	2.62639	37844	NM_001144276		chr2R:19940514-19940455///chr2R:19940611-19940552	GO:0005272|GO:0006814|GO:0008049|GO:0016021	FBtr0289967	NM_001144276	TC234732///TC232148	FBgn0034965
CUST_1287_PI429798866	ppk29	pickpocket 29	The gene pickpocket 29 is referred to in FlyBase by the symbol Dmel\ppk29 (CG13568, FBgn0034965). It is a protein_coding_gene from Drosophila melanogaster. An electronic pipeline based on InterPro domains suggests that it has the molecular function</span>: sodium channel activity. There is experimental evidence that it is involved in the biological process</span>: male courtship behavior. 8 allel…	0.0123145	4.77159e-05	down	7.4549	-7.4549	-2.89819	-0.268949	2.62924	37844	NM_001144276		chr2R:19940514-19940455///chr2R:19940611-19940552	GO:0005272|GO:0006814|GO:0008049|GO:0016021	FBtr0289968	NM_001144276	TC234732///TC232148	FBgn0034965
CUST_1318_PI429798866	ppk29	pickpocket 29	The gene pickpocket 29 is referred to in FlyBase by the symbol Dmel\ppk29 (CG13568, FBgn0034965). It is a protein_coding_gene from Drosophila melanogaster. An electronic pipeline based on InterPro domains suggests that it has the molecular function</span>: sodium channel activity. There is experimental evidence that it is involved in the biological process</span>: male courtship behavior. 8 allel…	0.0146162	5.96393e-05	down	5.84034	-5.84034	-2.54605	-0.285947	2.26011	37844	NM_001144276		chr2R:19940514-19940455///chr2R:19940611-19940552	GO:0005272|GO:0006814|GO:0008049|GO:0016021	FBtr0343344	NM_001144276	TC234732///TC232148	FBgn0034965
CUST_1298_PI429798866	ppk29	pickpocket 29	The gene pickpocket 29 is referred to in FlyBase by the symbol Dmel\ppk29 (CG13568, FBgn0034965). It is a protein_coding_gene from Drosophila melanogaster. An electronic pipeline based on InterPro domains suggests that it has the molecular function</span>: sodium channel activity. There is experimental evidence that it is involved in the biological process</span>: male courtship behavior. 8 allel…	0.0157542	6.62466e-05	down	8.32443	-8.32443	-3.05735	-0.190719	2.86663	37844	NM_001144276		chr2R:19940514-19940455///chr2R:19940611-19940552	GO:0005272|GO:0006814|GO:0008049|GO:0016021	FBtr0289969	NM_001144276	TC234732///TC232148	FBgn0034965
CUST_1307_PI429798866	ppk29	pickpocket 29	The gene pickpocket 29 is referred to in FlyBase by the symbol Dmel\ppk29 (CG13568, FBgn0034965). It is a protein_coding_gene from Drosophila melanogaster. An electronic pipeline based on InterPro domains suggests that it has the molecular function</span>: sodium channel activity. There is experimental evidence that it is involved in the biological process</span>: male courtship behavior. 8 allel…	0.0166562	7.22397e-05	down	6.02219	-6.02219	-2.59029	-0.240148	2.35014	37844	NM_001144276		chr2R:19940514-19940455///chr2R:19940611-19940552	GO:0005272|GO:0006814|GO:0008049|GO:0016021	FBtr0289970	NM_001144276	TC234732///TC232148	FBgn0034965
CUST_2346_PI429798866	ppk9			0.00347381	8.5656e-06	down	55.3772	-55.3772	-5.79122	-0.25815	5.53307						FBtr0112594
CUST_2342_PI429798866	ppk9			0.00483804	1.31011e-05	down	34.0486	-34.0486	-5.08952	-0.287227	4.8023						FBtr0112594
CUST_2341_PI429798866	ppk9			0.00634495	1.84389e-05	down	30.8963	-30.8963	-4.94936	-0.293878	4.65549						FBtr0112594
CUST_2344_PI429798866	ppk9			0.0089336	2.98257e-05	down	64.2974	-64.2974	-6.00669	0.00278828	6.00948						FBtr0112594
A_09_P190880	Ptp99A	Protein tyrosine phosphatase 99A	Protein tyrosine phosphatase 99A [Source:FlyBase gene name;Acc:FBgn0004369] [FBtr0303148]///Protein tyrosine phosphatase 99A [Source:FlyBase gene name;Acc:FBgn0004369] [FBtr0085423]	0.0107055	3.93601e-05	up	3.49456	3.49456	1.80511	0.320915	-1.4842	43469///43469	NM_143434		chr3R:25208895-25208954	GO:0004725(protein tyrosine phosphatase activity)|GO:0005001(transmembrane receptor protein tyrosine phosphatase activity)|GO:0005886(plasma membrane)|GO:0006470(protein dephosphorylation)|GO:0007414(axonal defasciculation)|GO:0007415(defasciculation of motor neuron axon)|GO:0008045(motor axon guidance)|GO:0030424(axon)	FBtr0303148	NM_143434	TC248823	FBgn0004369
CUST_10905_PI429798866	qua	quail	quail [Source:FlyBase gene name;Acc:FBgn0003187] [FBtr0080997]	0.0478258	0.000314823	down	2.75899	-2.75899	-1.46414	-0.273185	1.19096	35058	NM_001259137		chr2L:17486921-17486862	GO:0003779|GO:0005509|GO:0005737|GO:0005884|GO:0007015|GO:0007300|GO:0007303|GO:0035317|GO:0051017	FBtr0080997	NM_001259137	TC224788	FBgn0003187
A_09_P012111	Rbp4	RNA-binding protein 4	RNA-binding protein 4 [Source:FlyBase gene name;Acc:FBgn0010258] [FBtr0082853]	0.0405997	0.000246698	down	4.08922	-4.08922	-2.03183	-0.604388	1.42744	41668///41668	NM_057587		chr3R:9480348-9480289	GO:0000166(nucleotide binding)|GO:0003727(single-stranded RNA binding)|GO:0003729(mRNA binding)|GO:0005737(cytoplasm)|GO:0006397(mRNA processing)	FBtr0082853	NM_057587	TC229976	FBgn0010258
A_09_P044371	rec	recombination-defective	recombination-defective [Source:FlyBase gene name;Acc:FBgn0003227] [FBtr0083193]///The gene recombination-defective is referred to in FlyBase by the symbol Dmel\rec (CG31293, FBgn0003227). It is a protein_coding_gene from Drosophila melanogaster. Based on sequence similarity, it is predicted to have molecular function</span>: ATP-dependent DNA helicase activity. There is experimental evidence tha…	0.0176858	8.15502e-05	down	3.6	-3.6	-1.848	-0.410151	1.43784	49241///49241	NM_169674		chr3R:11648800-11648741	GO:0003677(DNA binding)|GO:0004003(ATP-dependent DNA helicase activity)|GO:0005524(ATP binding)|GO:0005656(pre-replicative complex)|GO:0005657(replication fork)|GO:0006260(DNA replication)|GO:0007131(reciprocal meiotic recombination)	FBtr0083193	NM_169674		FBgn0003227
A_09_P205576	RpL19	Ribosomal protein L19	TSA: Drosophila melanogaster isotig03905.Dmov mRNA sequence. [JV212097]///Ribosomal protein L19 [Source:FlyBase gene name;Acc:FBgn0002607] [FBtr0072405]	0.00419952	1.10947e-05	down	4.22763	-4.22763	-2.07985	-0.285672	1.79418	37995///37995	JV212097		chr2R:20855998-20856056	GO:0000022(mitotic spindle elongation)|GO:0003735(structural constituent of ribosome)|GO:0005840(ribosome)|GO:0006412(translation)|GO:0022625(cytosolic large ribosomal subunit)|GO:0051298(centrosome duplication)	JV212097	NM_057283	TC236336	Dm.3682
A_09_P106445	SamDC	S-adenosylmethionine decarboxylase	S-adenosylmethionine decarboxylase [Source:FlyBase gene name;Acc:FBgn0019932] [FBtr0079994]	0.04267	0.000263035	down	2.05659	-2.05659	-1.04025	-0.336459	0.703796	34396///34396	NM_057875		chr2L:10341019-10341078	GO:0004014(adenosylmethionine decarboxylase activity)|GO:0006597(spermine biosynthetic process)|GO:0008295(spermidine biosynthetic process)|GO:0050829(defense response to Gram-negative bacterium)	FBtr0079994	NM_057875	TC235842	FBgn0019932
CUST_2367_PI429798866	Scp2	Sarcoplasmic calcium-binding protein 2	Sarcoplasmic calcium-binding protein 2 [Source:FlyBase gene name;Acc:FBgn0020907] [FBtr0083361]	0.0399273	0.000238217	down	1.80475	-1.80475	-0.8518	-0.2342	0.6176	42015	NM_079657		chr3R:12400363-12400304	GO:0003924|GO:0005509|GO:0016529	FBtr0083361	NM_079657	TC234678	FBgn0020907
CUST_2368_PI429798866	Scp2	Sarcoplasmic calcium-binding protein 2	Sarcoplasmic calcium-binding protein 2 [Source:FlyBase gene name;Acc:FBgn0020907] [FBtr0083361]	0.0445787	0.000288231	down	1.87607	-1.87607	-0.907711	-0.0905065	0.817204	42015	NM_079657		chr3R:12400363-12400304	GO:0003924|GO:0005509|GO:0016529	FBtr0083361	NM_079657	TC234678	FBgn0020907
CUST_2364_PI429798866	Scp2	Sarcoplasmic calcium-binding protein 2	Sarcoplasmic calcium-binding protein 2 [Source:FlyBase gene name;Acc:FBgn0020907] [FBtr0083361]	0.0493472	0.000328098	down	1.5872	-1.5872	-0.666485	-0.161548	0.504937	42015	NM_079657		chr3R:12400363-12400304	GO:0003924|GO:0005509|GO:0016529	FBtr0083361	NM_079657	TC234678	FBgn0020907
A_09_P223175	sif	still life	still life [Source:FlyBase gene name;Acc:FBgn0085447] [FBtr0112710]///still life [Source:FlyBase gene name;Acc:FBgn0085447] [FBtr0330122]///still life [Source:FlyBase gene name;Acc:FBgn0085447] [FBtr0330124]///The gene still life is referred to in FlyBase by the symbol Dmel\sif (CG34418, FBgn0085447). It is a protein_coding_gene from Drosophila melanogaster. Based on sequence similarity, it is pr…	0.00432398	1.15187e-05	down	2.52337	-2.52337	-1.33535	-0.237708	1.09764	43892///43892	NM_001104049///NM_001274518///NM_206278///NM_001104046		chr3L:5738271-5738330	GO:0005057(receptor signaling protein activity)|GO:0005085(guanyl-nucleotide exchange factor activity)|GO:0005089(Rho guanyl-nucleotide exchange factor activity)|GO:0005543(phospholipid binding)|GO:0007268(synaptic transmission)|GO:0030036(actin cytoskeleton organization)|GO:0030676(Rac guanyl-nucleotide exchange factor activity)|GO:0032314(regulation of Rac GTPase activity)|GO:0045202(synapse)|G…	FBtr0340656	NM_001104049///NM_001274518///NM_206278///NM_001104046	TC247371	FBgn0085447
A_09_P069906	SIFR	SIFamide receptor	Drosophila melanogaster SIFamide receptor (SIFR), transcript variant B, mRNA [NM_169955]///SIFamide receptor [Source:FlyBase gene name;Acc:FBgn0038880] [FBtr0301815]///SIFamide receptor [Source:FlyBase gene name;Acc:FBgn0038880] [FBtr0084098]	0.0439272	0.000276588	up	2.14386	2.14386	1.10021	0.207954	-0.892258	42530///42530	NM_169955		chr3R:17102616-17102557	GO:0004930(G-protein coupled receptor activity)|GO:0004983(neuropeptide Y receptor activity)|GO:0004984(olfactory receptor activity)|GO:0005887(integral to plasma membrane)|GO:0007186(G-protein coupled receptor signaling pathway)|GO:0007218(neuropeptide signaling pathway)|GO:0008188(neuropeptide receptor activity)|GO:0008340(determination of adult lifespan)|GO:0008528(G-protein coupled peptide re…	FBtr0084098	NM_169955	NP1415093	FBgn0038880
A_09_P011546	Sox14	Sox box protein 14	Sox box protein 14 [Source:FlyBase gene name;Acc:FBgn0005612] [FBtr0072157]///The gene Sox box protein 14 is referred to in FlyBase by the symbol Dmel\Sox14 (CG3090, FBgn0005612). It is a protein_coding_gene from Drosophila melanogaster. There is experimental evidence that it has the molecular function</span>: DNA binding, bending; sequence-specific DNA binding. There is experimental evidence tha…	0.00896529	3.01988e-05	down	8.26127	-8.26127	-3.04636	-0.314689	2.73167	37822///37822	NM_057546		chr2R:19871600-19871659	GO:0003700(sequence-specific DNA binding transcription factor activity)|GO:0005634(nucleus)|GO:0006355(regulation of transcription, DNA-dependent)|GO:0006357(regulation of transcription from RNA polymerase II promoter)|GO:0007552(metamorphosis)|GO:0008301(DNA binding, bending)|GO:0016322(neuron remodeling)|GO:0043565(sequence-specific DNA binding)|GO:0048813(dendrite morphogenesis)	FBtr0072157	NM_057546	TC250800	FBgn0005612
A_09_P183020	spir	spire	spire [Source:FlyBase gene name;Acc:FBgn0003475] [FBtr0081354]///The gene spire is referred to in FlyBase by the symbol Dmel\spir (CG10076, FBgn0003475). It is a protein_coding_gene from Drosophila melanogaster. There is experimental evidence that it has the molecular function</span>: protein binding; microtubule binding. There is experimental evidence that it is involved in the biological proces…	0.0137524	5.48014e-05	up	2.28152	2.28152	1.19	0.192881	-0.997116	45931///45931	NM_001259174		chr2L:20311618-20311674	GO:0003779(actin binding)|GO:0005515(protein binding)|GO:0005737(cytoplasm)|GO:0005938(cell cortex)|GO:0007015(actin filament organization)|GO:0007304(chorion-containing eggshell formation)|GO:0007315(pole plasm assembly)|GO:0007316(pole plasm RNA localization)|GO:0008017(microtubule binding)|GO:0016192(vesicle-mediated transport)|GO:0030029(actin filament-based process)|GO:0030036(actin cytoskel…	FBtr0307894	NM_001259174	TC239220	FBgn0003475
CUST_7090_PI429798866	sqh	spaghetti squash	spaghetti squash [Source:FlyBase gene name;Acc:FBgn0003514] [FBtr0070877]	0.0255385	0.000139737	down	4.69254	-4.69254	-2.23037	-0.194165	2.03621	31554	NM_078502		chrX:6117204-6117145	GO:0000910|GO:0001736|GO:0005509|GO:0005737|GO:0005886|GO:0005911|GO:0005912|GO:0005938|GO:0007298|GO:0007300|GO:0007349|GO:0016324|GO:0016460|GO:0016461|GO:0019749|GO:0022008|GO:0030048|GO:0030496|GO:0030707|GO:0031941|GO:0032036|GO:0032154|GO:0032956|GO:0035159|GO:0035183|GO:0035191|GO:0035317|GO:0042060|GO:0048471|GO:0051233|GO:0060288|GO:0090254	FBtr0070877	NM_078502	TC250638	FBgn0003514
A_09_P182350	ste24a	prenyl protease type I	prenyl protease type I [Source:FlyBase gene name;Acc:FBgn0034176] [FBtr0087059]	0.000943513	8.513e-08	down	27.9443	-27.9443	-4.80448	-0.200322	4.60416	36908///36908	NM_137331		chr2R:12888816-12888757	GO:0004222(metalloendopeptidase activity)|GO:0006508(proteolysis)|GO:0016020(membrane)|GO:0071586(CAAX-box protein processing)	FBtr0087059	NM_137331	TC254192	FBgn0034176
A_09_P010626	Su(P)	Suppressor of ref(2)P sterility	Suppressor of ref(2)P sterility [Source:FlyBase gene name;Acc:FBgn0004465] [FBtr0075359]	0.000943513	5.26412e-07	up	726.328	726.328	9.50448	0.497303	-9.00717	39856///39856	NM_079392		chr3L:16603877-16603818	GO:0009055(electron carrier activity)|GO:0015035(protein disulfide oxidoreductase activity)|GO:0045454(cell redox homeostasis)	FBtr0075359	NM_079392	TC253543	FBgn0004465
A_09_P184425	T-cp1	Tcp1-like	Tcp1-like [Source:FlyBase gene name;Acc:FBgn0003676] [FBtr0084291]	0.0313634	0.000180441	down	2.21153	-2.21153	-1.14504	-0.201068	0.943976	42649///42649	NM_079726		chr3R:18317083-18317024	GO:0005524(ATP binding)|GO:0005753(mitochondrial proton-transporting ATP synthase complex)|GO:0005832(chaperonin-containing T-complex)|GO:0005875(microtubule associated complex)|GO:0006457(protein folding)|GO:0006909(phagocytosis)|GO:0007052(mitotic spindle organization)|GO:0008553(hydrogen-exporting ATPase activity, phosphorylative mechanism)|GO:0051082(unfolded protein binding)	FBtr0084291	NM_079726	TC242732	FBgn0003676
A_09_P032271	TM4SF	Transmembrane 4 superfamily	Transmembrane 4 superfamily [Source:FlyBase gene name;Acc:FBgn0020372] [FBtr0100255]///Transmembrane 4 superfamily [Source:FlyBase gene name;Acc:FBgn0020372] [FBtr0330600]	0.0195596	9.50786e-05	down	1.93604	-1.93604	-0.953109	-0.043716	0.909393	37786///37786	NM_001038879		chr2R:19768160-19768219	GO:0005886(plasma membrane)|GO:0016021(integral to membrane)	FBtr0100255	NM_001038879	TC229359	FBgn0020372
A_09_P184420	TM9SF4	CG7364 gene product from transcript CG7364-RA	This gene is referred to in FlyBase by the symbol Dmel\TM9SF4 (CG7364, FBgn0028541). It is a protein_coding_gene from Drosophila melanogaster. Based on sequence similarity, it is predicted to have molecular function</span>: transporter activity. There is experimental evidence that it is involved in the biological process</span>: phagocytosis; encapsulation of foreign target; defense response to G…	0.00746136	2.21761e-05	down	18.3546	-18.3546	-4.19807	-0.117786	4.08028	34778///34778	NM_135825		chr2L:13771524-13771583	GO:0005215(transporter activity)|GO:0005768(endosome)|GO:0006909(phagocytosis)|GO:0016021(integral to membrane)|GO:0035010(encapsulation of foreign target)|GO:0050829(defense response to Gram-negative bacterium)	FBtr0343657	NM_135825	TC237872	FBgn0028541
A_09_P032976	Tsf1	Transferrin 1	Transferrin 1 [Source:FlyBase gene name;Acc:FBgn0022355] [FBtr0074559]///The gene Transferrin 1 is referred to in FlyBase by the symbol Dmel\Tsf1 (CG6186, FBgn0022355). It is a protein_coding_gene from Drosophila melanogaster. Based on sequence similarity, it is predicted to have molecular function</span>: iron ion transmembrane transporter activity; ferric iron binding. Based on sequence similar…	0.0106154	3.85616e-05	up	2.23082	2.23082	1.15757	0.175972	-0.981601	32821///32821	NM_078677		chrX:18284299-18284358	GO:0005381(iron ion transmembrane transporter activity)|GO:0005576(extracellular region)|GO:0006826(iron ion transport)|GO:0006879(cellular iron ion homeostasis)|GO:0006952(defense response)|GO:0008199(ferric iron binding)|GO:0042048(olfactory behavior)	FBtr0074559	NM_078677	TC239172	FBgn0022355
A_09_P035961	TwdlF	TweedleF	TweedleF [Source:FlyBase gene name;Acc:FBgn0037224] [FBtr0078975]	0.00520768	1.4446e-05	down	14.5617	-14.5617	-3.8641	-0.266163	3.59794	40534///40534	NM_141186		chr3R:73882-73941	GO:0005578(proteinaceous extracellular matrix)|GO:0008010(structural constituent of chitin-based larval cuticle)|GO:0040003(chitin-based cuticle development)	FBtr0078975	NM_141186	TC230366	FBgn0037224
A_09_P222510				0.000943513	4.1641e-07	up	2.51697	2.51697	1.33169	0.101616	-1.23007				chr2R:4843030-4843089		TC246318		TC246318
A_09_P075881				0.000943513	9.4855e-07	up	6.36923	6.36923	2.67112	0.383077	-2.28804				chr3R:12339859-12339918		TC253221		TC253221
A_09_P170585				0.000943513	9.56174e-07	up	7.53598	7.53598	2.9138	0.574181	-2.33961				chr3LHet:1116756-1116697		NP802120		NP802120
A_09_P219323				0.000943513	7.17502e-07	up	7.16688	7.16688	2.84135	0.349028	-2.49232				chr3LHet:2411141-2411200		TC239848		TC239848
A_09_P225160				0.000943513	1.25805e-06	up	7.61691	7.61691	2.92921	0.563087	-2.36612				chrUextra:4881381-4881322		TC244875		TC244875
A_09_P002336				0.00141287	2.98612e-06	up	32.238	32.238	5.01069	0.86039	-4.1503				chr3RHet:547291-547232		TC251295		TC251295
A_09_P189180				0.00243041	5.40424e-06	up	59.8826	59.8826	5.90407	0.29946	-5.60461				chr2R:1005978-1006037		TC242370		TC242370
A_09_P186350				0.00374119	9.38963e-06	up	4.77159	4.77159	2.25447	0.341036	-1.91343				chrX:21498920-21498979		TC249426		TC249426
A_09_P170475				0.00386448	9.86921e-06	up	4.67584	4.67584	2.22523	0.464831	-1.76039				chr3R:7283883-7283942		TC253993		TC253993
A_09_P218360				0.00414277	1.08535e-05	down	18.858	-18.858	-4.2371	-0.263822	3.97328		AY061138		chr2R:2486325-2486266		LD11861		TC236433	Dm.494
A_09_P182880				0.00544053	1.53315e-05	down	25.855	-25.855	-4.69237	-0.57097	4.1214		BT023871		chr3R:24921555-24921614		GM04590		TC239153	Dm.34555
A_09_P171265				0.00787612	2.42647e-05	up	19.686	19.686	4.2991	0.625788	-3.67331		CA803262		chr2L:022784998-022785057		CA803262		TC244392	Dm.29388
A_09_P007691				0.00878969	2.88253e-05	down	4.14837	-4.14837	-2.05254	-0.572017	1.48053				chr2R:10337420-10337479		TC244266		TC244266
A_09_P114880				0.00890559	2.94095e-05	up	1.79641	1.79641	0.84512	0.132939	-0.712181		CO299137		chrUextra:005750004-005750063		CO299137		TC243979	Dm.33018
A_09_P103440				0.00914718	3.10129e-05	down	4.92205	-4.92205	-2.29926	-0.396217	1.90304				chr2R:008465955-008465898
A_09_P222670				0.00924693	3.16268e-05	down	2.12684	-2.12684	-1.08871	-0.217259	0.871454				chr3R:14074168-14074227		TC240803		TC240803
A_09_P191905				0.0096879	3.34903e-05	up	2.38561	2.38561	1.25436	0.211815	-1.04254				chr2R:649895-649836		TC234722		TC234722
A_09_P065186				0.011559	4.40251e-05	up	2.30678	2.30678	1.20588	0.201924	-1.00396		AF181636		chr2L:11523359-11523300		GH07269		TC225690	Dm.3022
A_09_P181870				0.0116395	4.45879e-05	down	4.72005	-4.72005	-2.2388	-0.272779	1.96602				chr3R:21386746-21386687		TC238599		TC238599
A_09_P203430				0.0124464	4.85008e-05	down	3.46678	-3.46678	-1.7936	-0.148525	1.64507				chrX:18014990-18014931		TC257602		TC257602
A_09_P171450				0.0146162	5.91671e-05	up	5.97314	5.97314	2.57849	0.521227	-2.05726		BT022709		chr2RHet:2266347-2266288		IP07237		TC232331	Dm.30434
A_09_P052306				0.0146162	5.98524e-05	up	2.80565	2.80565	1.48833	0.151744	-1.33659		X13719		chrUextra:1989237-1989178		RH25742		TC230002	Dm.7689
A_09_P181220				0.0166119	7.16394e-05	down	7.99778	-7.99778	-2.9996	-0.255912	2.74369				chrX:4955768-4955709		TC238245		TC238245
A_09_P172370				0.0168784	7.43181e-05	down	6.495	-6.495	-2.69933	0.0322909	2.73162		AW942207		chr2R:2486713-2486772		AW942207			Dm.31623
A_09_P222620				0.0176858	8.16776e-05	up	7.09263	7.09263	2.82632	0.363642	-2.46268				chr2L:20161804-20275448		TC242130		TC242130
A_09_P167200				0.0188571	8.88429e-05	up	3.44602	3.44602	1.78493	0.424318	-1.36061		BI485455		chrU:003291359-003291418		BI485455		TC241080	Dm.29324
A_09_P210390				0.0195596	9.54516e-05	down	2.84263	-2.84263	-1.50723	-0.222134	1.28509				chr3L:5499515-5499456		TC234172		TC234172
A_09_P181980				0.0195596	9.55975e-05	up	2.4928	2.4928	1.31777	0.151624	-1.16614				chrU:9223390-9223449		TC238650		TC238650
A_09_P164720				0.0198344	9.78141e-05	down	3.68632	-3.68632	-1.88218	-0.401428	1.48075		JV213947		chr3R:2208235-2208176		JV213947			Dm.6708
A_09_P181730				0.0207132	0.00010534	up	2.64013	2.64013	1.40061	0.187341	-1.21327				chr2RHet:721141-721200		TC238535		TC238535
A_09_P175770				0.0209227	0.000106866	down	4.70355	-4.70355	-2.23375	-0.226409	2.00734				chr2LHet:000022714-000022773
A_09_P173855				0.0236634	0.000125326	down	6.41095	-6.41095	-2.68054	-0.103376	2.57716		JV218432		chrX:17492487-17492428		JV218432			Dm.13387
A_09_P206795				0.0236634	0.000126074	up	16.0977	16.0977	4.00878	0.576483	-3.4323				chr4:407413-407354		TC246827		TC246827
A_09_P214140				0.0257285	0.000141608	down	3.55564	-3.55564	-1.83011	-0.528716	1.30139		BT011044		chr3R:15087642-15087701		RH72071			Dm.16715
A_09_P184145				0.0296253	0.000166969	down	8.28558	-8.28558	-3.0506	-0.29379	2.75681				chr2R:7599417-7599476		TC239794		TC239794
A_09_P199865				0.029817	0.000168706	down	2.40559	-2.40559	-1.26639	-0.243097	1.0233		CO300986				CO300986		TC255279	Dm.35419
A_09_P050676				0.031357	0.0001788	up	3.04794	3.04794	1.60783	0.203608	-1.40422		AY089662		chrUextra:1989536-1989477		RH25742		TC246602
A_09_P224430				0.0313634	0.000179658	down	1.82713	-1.82713	-0.869578	-0.193745	0.675833		AY089699		chr2R:15603564-15603619		SD06908		TC230152	Dm.16362
A_09_P186165				0.0313634	0.000181014	down	4.01316	-4.01316	-2.00474	-0.215933	1.7888				chr3R:16038909-16038850		TC244956		TC244956
A_09_P136485				0.0328628	0.000191004	down	42.2657	-42.2657	-5.40142	-0.397575	5.00384				chr3R:18526148-18526210	GO:0005792(microsome)|GO:0009055(electron carrier activity)|GO:0016020(membrane)	TC228631		TC228631
A_09_P182980				0.0340428	0.000199361	up	1.73444	1.73444	0.79447	0.222299	-0.572171		AY060345		chr3R:25212450-25212509		GH25761		TC239196	Dm.4029
A_09_P191335				0.0340428	0.00019892	down	16.0994	-16.0994	-4.00893	-0.0678309	3.9411				chr2R:006138109-006138168
A_09_P162480				0.0384567	0.00022775	down	10.9726	-10.9726	-3.45583	-0.248229	3.2076		CO341352		chr3L:19911819-19911878		CO341352			Dm.34479
A_09_P122170				0.0388186	0.000230748	down	3.06954	-3.06954	-1.61802	-0.19026	1.42776		JV227815		chr2L:18009975-18010034		JV227815			Dm.19846
A_09_P162910				0.0399552	0.000239263	down	5.87066	-5.87066	-2.55352	-0.291172	2.26235		BT025912		chr3LHet:431474-431533		IP07335			Dm.34643
A_09_P002846				0.0405322	0.000244939	up	2.05399	2.05399	1.03843	0.171601	-0.866827				chr3L:24282173-24282114		TC249294		TC249294
A_09_P179720				0.0423473	0.000259182	down	5.05563	-5.05563	-2.33789	-0.276652	2.06124				chr3L:6209446-6209387		TC237380		TC237380
A_09_P200020				0.0428512	0.000266039	down	1.90331	-1.90331	-0.928507	-0.132573	0.795934		EC228423				EC228423		TC245655	Dm.35457
A_09_P005131				0.0440037	0.000279731	up	2.60567	2.60567	1.38165	0.41017	-0.971482				chrU:322183-322124		NP12808004		NP12808004
A_09_P187255				0.0445787	0.000288943	up	2.97416	2.97416	1.57248	0.33921	-1.23327				chrX:1168925-1168866	GO:0046983(protein dimerization activity)	TC227231		TC227231
A_09_P193200				0.0482518	0.00031869	down	2.69204	-2.69204	-1.4287	-0.258381	1.17032				chr2R:2162638-2162721		TC250951		TC250951
A_09_P223665				0.0498423	0.000333455	down	4.31403	-4.31403	-2.10904	-0.518875	1.59016				chr2R:006180773-006180832		TC256239		TC256239

## Sheet: JNK Responsive
Manually Curated JNK Responsive Genes
Features highlighted in red were significant in ANOVA or T-Test
ProbeName	Number Passed	[Post-ADP](normalized)	[Young](normalized)	GeneSymbol	Description	EnsemblID	EntrezGeneID	GenbankAccession	GeneName	GenomicCoordinates	GO	PrimaryAccession	RefSeqAccession	TIGRID	UniGeneID
A_09_P044991	16	-0.271957	0.399361	Fer1HCH	Ferritin 1 heavy chain homologue [Source:FlyBase gene name;Acc:FBgn0015222] [FBtr0085632]///Ferritin 1 heavy chain homologue [Source:FlyBase gene name;Acc:FBgn0015222] [FBtr0085631]		46415///46415	NM_170479	Ferritin 1 heavy chain homologue	chr3R:26213500-26213220	GO:0005576(extracellular region)|GO:0005794(Golgi apparatus)|GO:0005875(microtubule associated complex)|GO:0006826(iron ion transport)|GO:0006879(cellular iron ion homeostasis)|GO:0008043(intracellular ferritin complex)|GO:0008198(ferrous iron binding)|GO:0008199(ferric iron binding)|GO:0008283(cell proliferation)|GO:0009791(post-embryonic development)|GO:0016491(oxidoreductase activity)|GO:00451…	FBtr0085632	NM_170479	TC252637	FBgn0015222
A_09_P030576	16	-0.208912	0.0206228	Fer1HCH	Ferritin 1 heavy chain homologue [Source:FlyBase gene name;Acc:FBgn0015222] [FBtr0085632]///Ferritin 1 heavy chain homologue [Source:FlyBase gene name;Acc:FBgn0015222] [FBtr0085631]		46415///46415	NM_001276175	Ferritin 1 heavy chain homologue	chr3R:26211600-26211541	GO:0005576(extracellular region)|GO:0005794(Golgi apparatus)|GO:0005875(microtubule associated complex)|GO:0006826(iron ion transport)|GO:0006879(cellular iron ion homeostasis)|GO:0008043(intracellular ferritin complex)|GO:0008198(ferrous iron binding)|GO:0008199(ferric iron binding)|GO:0008283(cell proliferation)|GO:0009791(post-embryonic development)|GO:0016491(oxidoreductase activity)|GO:00451…	FBtr0085631	NM_001276175	TC250175	FBgn0015222
A_09_P134145	16	-0.148296	0.0174275	Fer1HCH	Ferritin 1 heavy chain homologue [Source:FlyBase gene name;Acc:FBgn0015222] [FBtr0085632]///Ferritin 1 heavy chain homologue [Source:FlyBase gene name;Acc:FBgn0015222] [FBtr0085631]		46415///46415	NM_080134	Ferritin 1 heavy chain homologue	chr3R:26211392-26211333	GO:0005576(extracellular region)|GO:0005794(Golgi apparatus)|GO:0005875(microtubule associated complex)|GO:0006826(iron ion transport)|GO:0006879(cellular iron ion homeostasis)|GO:0008043(intracellular ferritin complex)|GO:0008198(ferrous iron binding)|GO:0008199(ferric iron binding)|GO:0008283(cell proliferation)|GO:0009791(post-embryonic development)|GO:0016491(oxidoreductase activity)|GO:00451…	FBtr0085631	NM_080134	TC250175	FBgn0015222
A_09_P042646	16	0.181014	-0.237138	GstD1	Glutathione S transferase D1 [Source:FlyBase gene name;Acc:FBgn0001149] [FBtr0100410]		41503///41503	NM_079602	Glutathione S transferase D1	chr3R:8193611-8193552	GO:0004364(glutathione transferase activity)|GO:0005737(cytoplasm)|GO:0006749(glutathione metabolic process)|GO:0018833(DDT-dehydrochlorinase activity)	FBtr0100410	NM_079602	TC232922	FBgn0001149
A_09_P042821	16	-0.26131	0.384728	Hsp68	Heat shock protein 68 [Source:FlyBase gene name;Acc:FBgn0001230] [FBtr0084589]		42852///42852	NM_079750	Heat shock protein 68	chr3R:19880928-19880869	GO:0005739(mitochondrion)|GO:0005811(lipid particle)|GO:0005875(microtubule associated complex)|GO:0006457(protein folding)|GO:0008340(determination of adult lifespan)|GO:0009408(response to heat)|GO:0022008(neurogenesis)|GO:0031427(response to methotrexate)|GO:0042594(response to starvation)|GO:0051082(unfolded protein binding)	FBtr0084589	NM_079750	TC256248	FBgn0001230
A_09_P043731	16	0.049253	-1.33321	MtnA	The gene Metallothionein A is referred to in FlyBase by the symbol Dmel\MtnA (CG9470, FBgn0002868). It is a protein_coding_gene from Drosophila melanogaster. There is experimental evidence that it has the molecular function</span>: metal ion binding. Based on sequence similarity, it is predicted to be involved in the biological process</span>: response to metal ion. 18 alleles are reported. The p…		41202///41202	NM_001275509	Metallothionein A	chr3R:5609557-5609500	GO:0005575(cellular_component)|GO:0010038(response to metal ion)|GO:0046872(metal ion binding)|GO:0055065(metal ion homeostasis)	FBtr0082158	NM_001275509	TC241899	FBgn0002868
A_09_P203800	16	0.272863	-2.98255	MtnA	The gene Metallothionein A is referred to in FlyBase by the symbol Dmel\MtnA (CG9470, FBgn0002868). It is a protein_coding_gene from Drosophila melanogaster. There is experimental evidence that it has the molecular function</span>: metal ion binding. Based on sequence similarity, it is predicted to be involved in the biological process</span>: response to metal ion. 18 alleles are reported. The p…		41202///41202	NM_001275509	Metallothionein A	chr3R:5609215-5609156	GO:0005575(cellular_component)|GO:0010038(response to metal ion)|GO:0046872(metal ion binding)|GO:0055065(metal ion homeostasis)	FBtr0334686	NM_001275509	TC248221	FBgn0002868
A_09_P133185	16	0.10097	-1.14058	MtnA	The gene Metallothionein A is referred to in FlyBase by the symbol Dmel\MtnA (CG9470, FBgn0002868). It is a protein_coding_gene from Drosophila melanogaster. There is experimental evidence that it has the molecular function</span>: metal ion binding. Based on sequence similarity, it is predicted to be involved in the biological process</span>: response to metal ion. 18 alleles are reported. The p…		41202///41202	NM_001275509	Metallothionein A	chr3R:5609544-5609487	GO:0005575(cellular_component)|GO:0010038(response to metal ion)|GO:0046872(metal ion binding)|GO:0055065(metal ion homeostasis)	FBtr0334686	NM_001275509	TC256269	FBgn0002868
A_09_P010281	16	-0.440093	0.246223	puc	puckered [Source:FlyBase gene name;Acc:FBgn0243512] [FBtr0081792]///Drosophila melanogaster puckered (puc), mRNA [NM_079549]		40958///40958	NM_079549	puckered	chr3R:3947445-3947504	GO:0000188(inactivation of MAPK activity)|GO:0001736(establishment of planar polarity)|GO:0004721(phosphoprotein phosphatase activity)|GO:0004725(protein tyrosine phosphatase activity)|GO:0005783(endoplasmic reticulum)|GO:0005794(Golgi apparatus)|GO:0006470(protein dephosphorylation)|GO:0006979(response to oxidative stress)|GO:0007015(actin filament organization)|GO:0007254(JNK cascade)|GO:000729…	FBtr0081792	NM_079549	TC254681	FBgn0243512
A_09_P118375	16	0.0578605	-0.0470456	puc	puckered [Source:FlyBase gene name;Acc:FBgn0243512] [FBtr0081792]///Drosophila melanogaster puckered (puc), mRNA [NM_079549]		40958///40958	NM_079549	puckered	chr3R:3947961-3948020	GO:0000188(inactivation of MAPK activity)|GO:0001736(establishment of planar polarity)|GO:0004721(phosphoprotein phosphatase activity)|GO:0004725(protein tyrosine phosphatase activity)|GO:0005783(endoplasmic reticulum)|GO:0005794(Golgi apparatus)|GO:0006470(protein dephosphorylation)|GO:0006979(response to oxidative stress)|GO:0007015(actin filament organization)|GO:0007254(JNK cascade)|GO:000729…	NM_079549	NM_079549	TC254681	Dm.2978
A_09_P177035	16	-0.0267898	0.199128	Ubp64E	Ubiquitin-specific protease 64E [Source:FlyBase gene name;Acc:FBgn0016756] [FBtr0306259]///Ubiquitin-specific protease 64E [Source:FlyBase gene name;Acc:FBgn0016756] [FBtr0077095]///Ubiquitin-specific protease 64E [Source:FlyBase gene name;Acc:FBgn0016756] [FBtr0077096]		38644///38644	NM_079213	Ubiquitin-specific protease 64E	chr3L:5754172-5754287	GO:0004221(ubiquitin thiolesterase activity)|GO:0005634(nucleus)|GO:0005737(cytoplasm)|GO:0006508(proteolysis)|GO:0006511(ubiquitin-dependent protein catabolic process)|GO:0016579(protein deubiquitination)|GO:0031935(regulation of chromatin silencing)|GO:0042675(compound eye cone cell differentiation)|GO:0050821(protein stabilization)	FBtr0077096	NM_079213	TC235468	FBgn0016756
A_09_P090730	16	-0.0161937	-0.0618505	Ubp64E	Ubiquitin-specific protease 64E [Source:FlyBase gene name;Acc:FBgn0016756] [FBtr0306259]///Ubiquitin-specific protease 64E [Source:FlyBase gene name;Acc:FBgn0016756] [FBtr0077095]///Ubiquitin-specific protease 64E [Source:FlyBase gene name;Acc:FBgn0016756] [FBtr0077096]		38644///38644	NM_206279	Ubiquitin-specific protease 64E	chr3L:5754464-5754522	GO:0004221(ubiquitin thiolesterase activity)|GO:0005634(nucleus)|GO:0005737(cytoplasm)|GO:0006508(proteolysis)|GO:0006511(ubiquitin-dependent protein catabolic process)|GO:0016579(protein deubiquitination)|GO:0031935(regulation of chromatin silencing)|GO:0042675(compound eye cone cell differentiation)|GO:0050821(protein stabilization)	FBtr0306259	NM_206279	TC253016	FBgn0016756
A_09_P031661	16	0.0521539	0.274928	Ubp64E	Ubiquitin-specific protease 64E [Source:FlyBase gene name;Acc:FBgn0016756] [FBtr0306259]///Ubiquitin-specific protease 64E [Source:FlyBase gene name;Acc:FBgn0016756] [FBtr0077095]///Ubiquitin-specific protease 64E [Source:FlyBase gene name;Acc:FBgn0016756] [FBtr0077096]		38644///38644	NM_079213	Ubiquitin-specific protease 64E	chr3L:5754026-5754139	GO:0004221(ubiquitin thiolesterase activity)|GO:0005634(nucleus)|GO:0005737(cytoplasm)|GO:0006508(proteolysis)|GO:0006511(ubiquitin-dependent protein catabolic process)|GO:0016579(protein deubiquitination)|GO:0031935(regulation of chromatin silencing)|GO:0042675(compound eye cone cell differentiation)|GO:0050821(protein stabilization)	FBtr0077095	NM_079213	TC253016	FBgn0016756
A_09_P190515	16	1.12303	1.00586	Ubp64E	Ubiquitin-specific protease 64E [Source:FlyBase gene name;Acc:FBgn0016756] [FBtr0306259]///Ubiquitin-specific protease 64E [Source:FlyBase gene name;Acc:FBgn0016756] [FBtr0077095]///Ubiquitin-specific protease 64E [Source:FlyBase gene name;Acc:FBgn0016756] [FBtr0077096]		38644///38644	NM_079213	Ubiquitin-specific protease 64E	chr3L:5752565-5752624	GO:0004221(ubiquitin thiolesterase activity)|GO:0005634(nucleus)|GO:0005737(cytoplasm)|GO:0006508(proteolysis)|GO:0006511(ubiquitin-dependent protein catabolic process)|GO:0016579(protein deubiquitination)|GO:0031935(regulation of chromatin silencing)|GO:0042675(compound eye cone cell differentiation)|GO:0050821(protein stabilization)	FBtr0077096	NM_079213	TC249872	FBgn0016756

## Sheet: Wnt Responsive
Manually Curated Wnt/Wingless Responsive Genes
Features highlighted in red were significant in ANOVA or T-Test
ProbeName	Number Passed	[Post-ADP](normalized)	[Young](normalized)	GeneSymbol	Description	EnsemblID	EntrezGeneID	GenbankAccession	GeneName	GenomicCoordinates	GO	PrimaryAccession	RefSeqAccession	TIGRID	UniGeneID
A_09_P078856	16	2.86473	0.351881	axo	axotactin [Source:FlyBase gene name;Acc:FBgn0262870] [FBtr0333594]///axotactin [Source:FlyBase gene name;Acc:FBgn0262870] [FBtr0333591]///axotactin [Source:FlyBase gene name;Acc:FBgn0262870] [FBtr0333593]		43923///43923	NM_001274495	axotactin	chr3L:4645786-4645727	GO:0004867(serine-type endopeptidase inhibitor activity)|GO:0005576(extracellular region)|GO:0008038(neuron recognition)|GO:0019226(transmission of nerve impulse)	FBtr0333593	NM_001274495	TC222074	FBgn0262870
A_09_P052771	16	0.857519	-0.437606	axo	axotactin [Source:FlyBase gene name;Acc:FBgn0262870] [FBtr0333594]///axotactin [Source:FlyBase gene name;Acc:FBgn0262870] [FBtr0333591]///axotactin [Source:FlyBase gene name;Acc:FBgn0262870] [FBtr0333593]		43923///43923	NM_001274493	axotactin	chr3L:4637517-4637458	GO:0004867(serine-type endopeptidase inhibitor activity)|GO:0005576(extracellular region)|GO:0008038(neuron recognition)|GO:0019226(transmission of nerve impulse)	FBtr0333591	NM_001274493	TC249567	FBgn0262870
A_09_P052761	16	0.532601	0.128075	axo	axotactin [Source:FlyBase gene name;Acc:FBgn0262870] [FBtr0333594]///axotactin [Source:FlyBase gene name;Acc:FBgn0262870] [FBtr0333591]///axotactin [Source:FlyBase gene name;Acc:FBgn0262870] [FBtr0333593]		43923///43923	NM_079917	axotactin	chr3L:4629876-4629817	GO:0004867(serine-type endopeptidase inhibitor activity)|GO:0005576(extracellular region)|GO:0008038(neuron recognition)|GO:0019226(transmission of nerve impulse)	FBtr0333594	NM_079917	TC233982	FBgn0262870
A_09_P015006	16	0.877649	0.632384	axo	axotactin [Source:FlyBase gene name;Acc:FBgn0262870] [FBtr0333594]///axotactin [Source:FlyBase gene name;Acc:FBgn0262870] [FBtr0333591]///axotactin [Source:FlyBase gene name;Acc:FBgn0262870] [FBtr0333593]		43923///43923	NM_001274495	axotactin	chr3L:4642618-4642559	GO:0004867(serine-type endopeptidase inhibitor activity)|GO:0005576(extracellular region)|GO:0008038(neuron recognition)|GO:0019226(transmission of nerve impulse)	FBtr0333593	NM_001274495	TC231749	FBgn0262870
A_09_P112320	16	0.23403	-0.914731	axo	axotactin [Source:FlyBase gene name;Acc:FBgn0262870] [FBtr0333594]///axotactin [Source:FlyBase gene name;Acc:FBgn0262870] [FBtr0333591]///axotactin [Source:FlyBase gene name;Acc:FBgn0262870] [FBtr0333593]		43923///43923	NM_079917	axotactin	chr3L:4629704-4629645	GO:0004867(serine-type endopeptidase inhibitor activity)|GO:0005576(extracellular region)|GO:0008038(neuron recognition)|GO:0019226(transmission of nerve impulse)	FBtr0333594	NM_079917	TC233982	FBgn0262870
A_09_P045881	16	0.244882	-0.124958	dlp	dally-like [Source:FlyBase gene name;Acc:FBgn0041604] [FBtr0333032]///dally-like [Source:FlyBase gene name;Acc:FBgn0041604] [FBtr0075679]		39596///39596	NM_206353	dally-like	chr3L:14663086-14663145	GO:0005576(extracellular region)|GO:0005578(proteinaceous extracellular matrix)|GO:0007224(smoothened signaling pathway)|GO:0007367(segment polarity determination)|GO:0007411(axon guidance)|GO:0007528(neuromuscular junction development)|GO:0008101(decapentaplegic signaling pathway)|GO:0008587(imaginal disc-derived wing margin morphogenesis)|GO:0008589(regulation of smoothened signaling pathway)|G…	FBtr0333032	NM_206353	TC224483	FBgn0041604
A_09_P064311	16	-0.215072	0.0782428	dlp	dally-like [Source:FlyBase gene name;Acc:FBgn0041604] [FBtr0333032]///dally-like [Source:FlyBase gene name;Acc:FBgn0041604] [FBtr0075679]		39596///39596	NM_079347	dally-like	chr3L:14664570-14664629	GO:0005576(extracellular region)|GO:0005578(proteinaceous extracellular matrix)|GO:0007224(smoothened signaling pathway)|GO:0007367(segment polarity determination)|GO:0007411(axon guidance)|GO:0007528(neuromuscular junction development)|GO:0008101(decapentaplegic signaling pathway)|GO:0008587(imaginal disc-derived wing margin morphogenesis)|GO:0008589(regulation of smoothened signaling pathway)|G…	FBtr0075679	NM_079347	TC224483	FBgn0041604
A_09_P051851	16	0.123346	-0.172354	dnc	dunce [Source:FlyBase gene name;Acc:FBgn0000479] [FBtr0070509]///dunce [Source:FlyBase gene name;Acc:FBgn0000479] [FBtr0070519]		31309///31309	NM_166960	dunce	chrX:3233180-3233239	GO:0001661(conditioned taste aversion)|GO:0004114(3',5'-cyclic-nucleotide phosphodiesterase activity)|GO:0004115(3',5'-cyclic-AMP phosphodiesterase activity)|GO:0007165(signal transduction)|GO:0007268(synaptic transmission)|GO:0007611(learning or memory)|GO:0007612(learning)|GO:0007613(memory)|GO:0007614(short-term memory)|GO:0007617(mating behavior)|GO:0007619(courtship behavior)|GO:0007623(circ…	FBtr0070509	NM_166960	TC223746	FBgn0000479
A_09_P051841	16	-0.36099	-0.0532807	dnc	dunce [Source:FlyBase gene name;Acc:FBgn0000479] [FBtr0070509]///dunce [Source:FlyBase gene name;Acc:FBgn0000479] [FBtr0070519]		31309///31309	NM_166960	dunce	chrX:3232267-3232326	GO:0001661(conditioned taste aversion)|GO:0004114(3',5'-cyclic-nucleotide phosphodiesterase activity)|GO:0004115(3',5'-cyclic-AMP phosphodiesterase activity)|GO:0007165(signal transduction)|GO:0007268(synaptic transmission)|GO:0007611(learning or memory)|GO:0007612(learning)|GO:0007613(memory)|GO:0007614(short-term memory)|GO:0007617(mating behavior)|GO:0007619(courtship behavior)|GO:0007623(circ…	FBtr0070509	NM_166960	TC242331	FBgn0000479
A_09_P042031	16	0.125432	-0.127519	dnc	dunce [Source:FlyBase gene name;Acc:FBgn0000479] [FBtr0070509]///dunce [Source:FlyBase gene name;Acc:FBgn0000479] [FBtr0070519]		31309///31309	NM_166960	dunce	chrX:3233239-3233298	GO:0001661(conditioned taste aversion)|GO:0004114(3',5'-cyclic-nucleotide phosphodiesterase activity)|GO:0004115(3',5'-cyclic-AMP phosphodiesterase activity)|GO:0007165(signal transduction)|GO:0007268(synaptic transmission)|GO:0007611(learning or memory)|GO:0007612(learning)|GO:0007613(memory)|GO:0007614(short-term memory)|GO:0007617(mating behavior)|GO:0007619(courtship behavior)|GO:0007623(circ…	FBtr0070509	NM_166960	TC226283	FBgn0000479
A_09_P051846	16	4.5e-05	-0.0424303	dnc	dunce [Source:FlyBase gene name;Acc:FBgn0000479] [FBtr0070509]///dunce [Source:FlyBase gene name;Acc:FBgn0000479] [FBtr0070519]		31309///31309	NM_166960	dunce	chrX:3232746-3232805	GO:0001661(conditioned taste aversion)|GO:0004114(3',5'-cyclic-nucleotide phosphodiesterase activity)|GO:0004115(3',5'-cyclic-AMP phosphodiesterase activity)|GO:0007165(signal transduction)|GO:0007268(synaptic transmission)|GO:0007611(learning or memory)|GO:0007612(learning)|GO:0007613(memory)|GO:0007614(short-term memory)|GO:0007617(mating behavior)|GO:0007619(courtship behavior)|GO:0007623(circ…	FBtr0070509	NM_166960	TC242331	FBgn0000479
A_09_P204580	16	0.442256	0.012515	dnc	dunce [Source:FlyBase gene name;Acc:FBgn0000479] [FBtr0070509]///dunce [Source:FlyBase gene name;Acc:FBgn0000479] [FBtr0070519]		31309///31309	NM_166968	dunce	chrX:3235140-3235199	GO:0001661(conditioned taste aversion)|GO:0004114(3',5'-cyclic-nucleotide phosphodiesterase activity)|GO:0004115(3',5'-cyclic-AMP phosphodiesterase activity)|GO:0007165(signal transduction)|GO:0007268(synaptic transmission)|GO:0007611(learning or memory)|GO:0007612(learning)|GO:0007613(memory)|GO:0007614(short-term memory)|GO:0007617(mating behavior)|GO:0007619(courtship behavior)|GO:0007623(circ…	FBtr0070519	NM_166968	TC252777	FBgn0000479
A_09_P199280	16	0.381715	0.125722	dnc	dunce [Source:FlyBase gene name;Acc:FBgn0000479] [FBtr0070509]///dunce [Source:FlyBase gene name;Acc:FBgn0000479] [FBtr0070519]		31309///31309	NM_166968	dunce	chrX:3208140-3208199	GO:0001661(conditioned taste aversion)|GO:0004114(3',5'-cyclic-nucleotide phosphodiesterase activity)|GO:0004115(3',5'-cyclic-AMP phosphodiesterase activity)|GO:0007165(signal transduction)|GO:0007268(synaptic transmission)|GO:0007611(learning or memory)|GO:0007612(learning)|GO:0007613(memory)|GO:0007614(short-term memory)|GO:0007617(mating behavior)|GO:0007619(courtship behavior)|GO:0007623(circ…	FBtr0070519	NM_166968	NP160830	FBgn0000479
A_09_P052301	16	0.335602	-0.94072	dnc	dunce [Source:FlyBase gene name;Acc:FBgn0000479] [FBtr0070509]///dunce [Source:FlyBase gene name;Acc:FBgn0000479] [FBtr0070519]		31309///31309	NM_166960	dunce	chrX:3140681-3215095	GO:0001661(conditioned taste aversion)|GO:0004114(3',5'-cyclic-nucleotide phosphodiesterase activity)|GO:0004115(3',5'-cyclic-AMP phosphodiesterase activity)|GO:0007165(signal transduction)|GO:0007268(synaptic transmission)|GO:0007611(learning or memory)|GO:0007612(learning)|GO:0007613(memory)|GO:0007614(short-term memory)|GO:0007617(mating behavior)|GO:0007619(courtship behavior)|GO:0007623(circ…	FBtr0070509	NM_166960	TC256270	FBgn0000479
A_09_P185050	16	-0.363809	0.0527894	dnc	dunce [Source:FlyBase gene name;Acc:FBgn0000479] [FBtr0070509]///dunce [Source:FlyBase gene name;Acc:FBgn0000479] [FBtr0070519]		31309///31309	NM_166968	dunce	chrX:3234155-3234214	GO:0001661(conditioned taste aversion)|GO:0004114(3',5'-cyclic-nucleotide phosphodiesterase activity)|GO:0004115(3',5'-cyclic-AMP phosphodiesterase activity)|GO:0007165(signal transduction)|GO:0007268(synaptic transmission)|GO:0007611(learning or memory)|GO:0007612(learning)|GO:0007613(memory)|GO:0007614(short-term memory)|GO:0007617(mating behavior)|GO:0007619(courtship behavior)|GO:0007623(circ…	FBtr0070519	NM_166968	TC246630	FBgn0000479
A_09_P079251	16	-0.703891	-0.351742	fz3	frizzled 3 [Source:FlyBase gene name;Acc:FBgn0027343] [FBtr0070138]		31023///31023	NM_080296	frizzled 3	chrX:677233-677292	GO:0000166(nucleotide binding)|GO:0001944(vasculature development)|GO:0003676(nucleic acid binding)|GO:0004888(transmembrane signaling receptor activity)|GO:0005737(cytoplasm)|GO:0005886(plasma membrane)|GO:0006357(regulation of transcription from RNA polymerase II promoter)|GO:0007163(establishment or maintenance of cell polarity)|GO:0007165(signal transduction)|GO:0007186(G-protein coupled rece…	FBtr0070138	NM_080296	TC225829	FBgn0027343
A_09_P199375	16	0.899508	0.396407	fz3	frizzled 3 [Source:FlyBase gene name;Acc:FBgn0027343] [FBtr0070138]		31023///31023	NM_080296	frizzled 3	chrX:676976-677035	GO:0000166(nucleotide binding)|GO:0001944(vasculature development)|GO:0003676(nucleic acid binding)|GO:0004888(transmembrane signaling receptor activity)|GO:0005737(cytoplasm)|GO:0005886(plasma membrane)|GO:0006357(regulation of transcription from RNA polymerase II promoter)|GO:0007163(establishment or maintenance of cell polarity)|GO:0007165(signal transduction)|GO:0007186(G-protein coupled rece…	FBtr0070138	NM_080296	NP177700	FBgn0027343
A_09_P077511	16	0.0145583	-0.0722571	Glut1	Glucose transporter 1 [Source:FlyBase gene name;Acc:FBgn0264574] [FBtr0333501]///Glucose transporter 1 [Source:FlyBase gene name;Acc:FBgn0264574] [FBtr0333509]///Glucose transporter 1 [Source:FlyBase gene name;Acc:FBgn0264574] [FBtr0333507]///Glucose transporter 1 [Source:FlyBase gene name;Acc:FBgn0264574] [FBtr0333505]		38109///38109	NM_001274305	Glucose transporter 1	chr3L:982467-982526	GO:0005355(glucose transmembrane transporter activity)|GO:0016021(integral to membrane)|GO:0055085(transmembrane transport)	FBtr0333505	NM_001274305	TC246920	FBgn0264574
A_09_P028161	16	-0.153849	0.00116081	Glut1	Glucose transporter 1 [Source:FlyBase gene name;Acc:FBgn0264574] [FBtr0333501]///Glucose transporter 1 [Source:FlyBase gene name;Acc:FBgn0264574] [FBtr0333509]///Glucose transporter 1 [Source:FlyBase gene name;Acc:FBgn0264574] [FBtr0333507]///Glucose transporter 1 [Source:FlyBase gene name;Acc:FBgn0264574] [FBtr0333505]		38109///38109	NM_138229	Glucose transporter 1	chr3L:992405-992464	GO:0005355(glucose transmembrane transporter activity)|GO:0016021(integral to membrane)|GO:0055085(transmembrane transport)	FBtr0333501	NM_138229	TC225098	FBgn0264574
A_09_P167490	16	0.0208275	0.392925	Glut1	Glucose transporter 1 [Source:FlyBase gene name;Acc:FBgn0264574] [FBtr0333501]///Glucose transporter 1 [Source:FlyBase gene name;Acc:FBgn0264574] [FBtr0333509]///Glucose transporter 1 [Source:FlyBase gene name;Acc:FBgn0264574] [FBtr0333507]///Glucose transporter 1 [Source:FlyBase gene name;Acc:FBgn0264574] [FBtr0333505]		38109///38109	NM_138229	Glucose transporter 1	chr3L:993188-993247	GO:0005355(glucose transmembrane transporter activity)|GO:0016021(integral to membrane)|GO:0055085(transmembrane transport)	FBtr0333501	NM_138229	TC241078	FBgn0264574
A_09_P191415	16	-1.12054	-1.83087	Glut1	Glucose transporter 1 [Source:FlyBase gene name;Acc:FBgn0264574] [FBtr0333501]///Glucose transporter 1 [Source:FlyBase gene name;Acc:FBgn0264574] [FBtr0333509]///Glucose transporter 1 [Source:FlyBase gene name;Acc:FBgn0264574] [FBtr0333507]///Glucose transporter 1 [Source:FlyBase gene name;Acc:FBgn0264574] [FBtr0333505]		38109///38109	NM_001274309	Glucose transporter 1	chr3L:985945-986004	GO:0005355(glucose transmembrane transporter activity)|GO:0016021(integral to membrane)|GO:0055085(transmembrane transport)	FBtr0333509	NM_001274309	TC246870	FBgn0264574
A_09_P077516	16	-0.0341322	0.00471497	Glut1	Glucose transporter 1 [Source:FlyBase gene name;Acc:FBgn0264574] [FBtr0333501]///Glucose transporter 1 [Source:FlyBase gene name;Acc:FBgn0264574] [FBtr0333509]///Glucose transporter 1 [Source:FlyBase gene name;Acc:FBgn0264574] [FBtr0333507]///Glucose transporter 1 [Source:FlyBase gene name;Acc:FBgn0264574] [FBtr0333505]		38109///38109	NM_001274307	Glucose transporter 1	chr3L:982240-983856	GO:0005355(glucose transmembrane transporter activity)|GO:0016021(integral to membrane)|GO:0055085(transmembrane transport)	FBtr0333507	NM_001274307	TC248152	FBgn0264574
A_09_P135105	16	-0.371195	-1.26788	Glut1	Glucose transporter 1 [Source:FlyBase gene name;Acc:FBgn0264574] [FBtr0333501]///Glucose transporter 1 [Source:FlyBase gene name;Acc:FBgn0264574] [FBtr0333509]///Glucose transporter 1 [Source:FlyBase gene name;Acc:FBgn0264574] [FBtr0333507]///Glucose transporter 1 [Source:FlyBase gene name;Acc:FBgn0264574] [FBtr0333505]		38109///38109	NM_001274307	Glucose transporter 1	chr3L:984340-984399	GO:0005355(glucose transmembrane transporter activity)|GO:0016021(integral to membrane)|GO:0055085(transmembrane transport)	FBtr0333507	NM_001274307	TC227828	FBgn0264574
A_09_P076631	16	-0.175697	0.413684	Mct1	Monocarboxylate transporter 1 [Source:FlyBase gene name;Acc:FBgn0023549] [FBtr0070393]		31198///31198	NM_057986	Monocarboxylate transporter 1	chrX:2099346-2099405	GO:0008028(monocarboxylic acid transmembrane transporter activity)|GO:0016021(integral to membrane)|GO:0055085(transmembrane transport)	FBtr0070393	NM_057986	TC253463	FBgn0023549
CUST_4165_PI429798866	16	-0.457853	0.433551	nkd	naked cuticle [Source:FlyBase gene name;Acc:FBgn0002945] [FBtr0332649]///naked cuticle [Source:FlyBase gene name;Acc:FBgn0002945] [FBtr0075039]		44843	NM_001275100///NM_080049	naked cuticle	chr3L:19000747-19000688///chr3L:18997045-18996986	GO:0005509|GO:0005634|GO:0005737|GO:0007367|GO:0008270|GO:0014018|GO:0030165|GO:0030178	FBtr0332650	NM_001275100///NM_080049	TC252350///TC243494	FBgn0002945
A_09_P043886	16	-0.364735	-0.130926	nkd	naked cuticle [Source:FlyBase gene name;Acc:FBgn0002945] [FBtr0332649]///naked cuticle [Source:FlyBase gene name;Acc:FBgn0002945] [FBtr0075039]		44843///44843	NM_080049	naked cuticle	chr3L:18997045-18996986	GO:0005509(calcium ion binding)|GO:0005634(nucleus)|GO:0005737(cytoplasm)|GO:0007367(segment polarity determination)|GO:0008270(zinc ion binding)|GO:0014018(neuroblast fate specification)|GO:0030165(PDZ domain binding)|GO:0030178(negative regulation of Wnt receptor signaling pathway)	FBtr0075039	NM_080049	TC252350	FBgn0002945
CUST_4155_PI429798866	16	-0.358566	0.475472	nkd	naked cuticle [Source:FlyBase gene name;Acc:FBgn0002945] [FBtr0332649]///naked cuticle [Source:FlyBase gene name;Acc:FBgn0002945] [FBtr0075039]		44843	NM_001275100///NM_080049	naked cuticle	chr3L:19000747-19000688///chr3L:18997045-18996986	GO:0005509|GO:0005634|GO:0005737|GO:0007367|GO:0008270|GO:0014018|GO:0030165|GO:0030178	FBtr0332649	NM_001275100///NM_080049	TC252350///TC243494	FBgn0002945
CUST_4169_PI429798866	16	-0.403425	0.187327	nkd	naked cuticle [Source:FlyBase gene name;Acc:FBgn0002945] [FBtr0332649]///naked cuticle [Source:FlyBase gene name;Acc:FBgn0002945] [FBtr0075039]		44843	NM_001275100///NM_080049	naked cuticle	chr3L:19000747-19000688///chr3L:18997045-18996986	GO:0005509|GO:0005634|GO:0005737|GO:0007367|GO:0008270|GO:0014018|GO:0030165|GO:0030178	FBtr0332650	NM_001275100///NM_080049	TC252350///TC243494	FBgn0002945
CUST_4147_PI429798866	16	-0.0658867	0.0638005	nkd	naked cuticle [Source:FlyBase gene name;Acc:FBgn0002945] [FBtr0332649]///naked cuticle [Source:FlyBase gene name;Acc:FBgn0002945] [FBtr0075039]		44843	NM_001275100///NM_080049	naked cuticle	chr3L:19000747-19000688///chr3L:18997045-18996986	GO:0005509|GO:0005634|GO:0005737|GO:0007367|GO:0008270|GO:0014018|GO:0030165|GO:0030178	FBtr0075039	NM_001275100///NM_080049	TC252350///TC243494	FBgn0002945
CUST_4153_PI429798866	16	-0.202382	0.132488	nkd	naked cuticle [Source:FlyBase gene name;Acc:FBgn0002945] [FBtr0332649]///naked cuticle [Source:FlyBase gene name;Acc:FBgn0002945] [FBtr0075039]		44843	NM_001275100///NM_080049	naked cuticle	chr3L:19000747-19000688///chr3L:18997045-18996986	GO:0005509|GO:0005634|GO:0005737|GO:0007367|GO:0008270|GO:0014018|GO:0030165|GO:0030178	FBtr0332649	NM_001275100///NM_080049	TC252350///TC243494	FBgn0002945
CUST_4148_PI429798866	16	-0.15505	0.184046	nkd	naked cuticle [Source:FlyBase gene name;Acc:FBgn0002945] [FBtr0332649]///naked cuticle [Source:FlyBase gene name;Acc:FBgn0002945] [FBtr0075039]		44843	NM_001275100///NM_080049	naked cuticle	chr3L:19000747-19000688///chr3L:18997045-18996986	GO:0005509|GO:0005634|GO:0005737|GO:0007367|GO:0008270|GO:0014018|GO:0030165|GO:0030178	FBtr0075039	NM_001275100///NM_080049	TC252350///TC243494	FBgn0002945
CUST_4152_PI429798866	16	-0.314825	0.0226981	nkd	naked cuticle [Source:FlyBase gene name;Acc:FBgn0002945] [FBtr0332649]///naked cuticle [Source:FlyBase gene name;Acc:FBgn0002945] [FBtr0075039]		44843	NM_001275100///NM_080049	naked cuticle	chr3L:19000747-19000688///chr3L:18997045-18996986	GO:0005509|GO:0005634|GO:0005737|GO:0007367|GO:0008270|GO:0014018|GO:0030165|GO:0030178	FBtr0332649	NM_001275100///NM_080049	TC252350///TC243494	FBgn0002945
CUST_4150_PI429798866	16	-1.28798	0.504727	nkd	naked cuticle [Source:FlyBase gene name;Acc:FBgn0002945] [FBtr0332649]///naked cuticle [Source:FlyBase gene name;Acc:FBgn0002945] [FBtr0075039]		44843	NM_001275100///NM_080049	naked cuticle	chr3L:19000747-19000688///chr3L:18997045-18996986	GO:0005509|GO:0005634|GO:0005737|GO:0007367|GO:0008270|GO:0014018|GO:0030165|GO:0030178	FBtr0075039	NM_001275100///NM_080049	TC252350///TC243494	FBgn0002945
CUST_4146_PI429798866	16	-0.170775	0.298342	nkd	naked cuticle [Source:FlyBase gene name;Acc:FBgn0002945] [FBtr0332649]///naked cuticle [Source:FlyBase gene name;Acc:FBgn0002945] [FBtr0075039]		44843	NM_001275100///NM_080049	naked cuticle	chr3L:19000747-19000688///chr3L:18997045-18996986	GO:0005509|GO:0005634|GO:0005737|GO:0007367|GO:0008270|GO:0014018|GO:0030165|GO:0030178	FBtr0075039	NM_001275100///NM_080049	TC252350///TC243494	FBgn0002945
CUST_4143_PI429798866	16	-0.242907	0.0935559	nkd	naked cuticle [Source:FlyBase gene name;Acc:FBgn0002945] [FBtr0332649]///naked cuticle [Source:FlyBase gene name;Acc:FBgn0002945] [FBtr0075039]		44843	NM_001275100///NM_080049	naked cuticle	chr3L:19000747-19000688///chr3L:18997045-18996986	GO:0005509|GO:0005634|GO:0005737|GO:0007367|GO:0008270|GO:0014018|GO:0030165|GO:0030178	FBtr0075039	NM_001275100///NM_080049	TC252350///TC243494	FBgn0002945
CUST_4164_PI429798866	16	-0.380109	0.190922	nkd	naked cuticle [Source:FlyBase gene name;Acc:FBgn0002945] [FBtr0332649]///naked cuticle [Source:FlyBase gene name;Acc:FBgn0002945] [FBtr0075039]		44843	NM_001275100///NM_080049	naked cuticle	chr3L:19000747-19000688///chr3L:18997045-18996986	GO:0005509|GO:0005634|GO:0005737|GO:0007367|GO:0008270|GO:0014018|GO:0030165|GO:0030178	FBtr0332650	NM_001275100///NM_080049	TC252350///TC243494	FBgn0002945
CUST_4154_PI429798866	16	-0.375205	0.212232	nkd	naked cuticle [Source:FlyBase gene name;Acc:FBgn0002945] [FBtr0332649]///naked cuticle [Source:FlyBase gene name;Acc:FBgn0002945] [FBtr0075039]		44843	NM_001275100///NM_080049	naked cuticle	chr3L:19000747-19000688///chr3L:18997045-18996986	GO:0005509|GO:0005634|GO:0005737|GO:0007367|GO:0008270|GO:0014018|GO:0030165|GO:0030178	FBtr0332649	NM_001275100///NM_080049	TC252350///TC243494	FBgn0002945
CUST_4162_PI429798866	16	-0.316479	0.0321146	nkd	naked cuticle [Source:FlyBase gene name;Acc:FBgn0002945] [FBtr0332649]///naked cuticle [Source:FlyBase gene name;Acc:FBgn0002945] [FBtr0075039]		44843	NM_001275100///NM_080049	naked cuticle	chr3L:19000747-19000688///chr3L:18997045-18996986	GO:0005509|GO:0005634|GO:0005737|GO:0007367|GO:0008270|GO:0014018|GO:0030165|GO:0030178	FBtr0332650	NM_001275100///NM_080049	TC252350///TC243494	FBgn0002945
CUST_4157_PI429798866	16	-0.0374506	0.0155441	nkd	naked cuticle [Source:FlyBase gene name;Acc:FBgn0002945] [FBtr0332649]///naked cuticle [Source:FlyBase gene name;Acc:FBgn0002945] [FBtr0075039]		44843	NM_001275100///NM_080049	naked cuticle	chr3L:19000747-19000688///chr3L:18997045-18996986	GO:0005509|GO:0005634|GO:0005737|GO:0007367|GO:0008270|GO:0014018|GO:0030165|GO:0030178	FBtr0332649	NM_001275100///NM_080049	TC252350///TC243494	FBgn0002945
CUST_4170_PI429798866	16	-1.41824	0.939795	nkd	naked cuticle [Source:FlyBase gene name;Acc:FBgn0002945] [FBtr0332649]///naked cuticle [Source:FlyBase gene name;Acc:FBgn0002945] [FBtr0075039]		44843	NM_001275100///NM_080049	naked cuticle	chr3L:19000747-19000688///chr3L:18997045-18996986	GO:0005509|GO:0005634|GO:0005737|GO:0007367|GO:0008270|GO:0014018|GO:0030165|GO:0030178	FBtr0332650	NM_001275100///NM_080049	TC252350///TC243494	FBgn0002945
A_09_P219755	16	-0.237413	0.204875	nkd	naked cuticle [Source:FlyBase gene name;Acc:FBgn0002945] [FBtr0332649]///naked cuticle [Source:FlyBase gene name;Acc:FBgn0002945] [FBtr0075039]		44843///44843	NM_001275100	naked cuticle	chr3L:19000747-19000688	GO:0005509(calcium ion binding)|GO:0005634(nucleus)|GO:0005737(cytoplasm)|GO:0007367(segment polarity determination)|GO:0008270(zinc ion binding)|GO:0014018(neuroblast fate specification)|GO:0030165(PDZ domain binding)|GO:0030178(negative regulation of Wnt receptor signaling pathway)	FBtr0332649	NM_001275100	TC243494	FBgn0002945
CUST_4158_PI429798866	16	-0.12706	0.205669	nkd	naked cuticle [Source:FlyBase gene name;Acc:FBgn0002945] [FBtr0332649]///naked cuticle [Source:FlyBase gene name;Acc:FBgn0002945] [FBtr0075039]		44843	NM_001275100///NM_080049	naked cuticle	chr3L:19000747-19000688///chr3L:18997045-18996986	GO:0005509|GO:0005634|GO:0005737|GO:0007367|GO:0008270|GO:0014018|GO:0030165|GO:0030178	FBtr0332649	NM_001275100///NM_080049	TC252350///TC243494	FBgn0002945
CUST_4159_PI429798866	16	-0.650951	0.136179	nkd	naked cuticle [Source:FlyBase gene name;Acc:FBgn0002945] [FBtr0332649]///naked cuticle [Source:FlyBase gene name;Acc:FBgn0002945] [FBtr0075039]		44843	NM_001275100///NM_080049	naked cuticle	chr3L:19000747-19000688///chr3L:18997045-18996986	GO:0005509|GO:0005634|GO:0005737|GO:0007367|GO:0008270|GO:0014018|GO:0030165|GO:0030178	FBtr0332649	NM_001275100///NM_080049	TC252350///TC243494	FBgn0002945
CUST_4141_PI429798866	16	-0.433025	-0.176308	nkd	naked cuticle [Source:FlyBase gene name;Acc:FBgn0002945] [FBtr0332649]///naked cuticle [Source:FlyBase gene name;Acc:FBgn0002945] [FBtr0075039]		44843	NM_001275100///NM_080049	naked cuticle	chr3L:19000747-19000688///chr3L:18997045-18996986	GO:0005509|GO:0005634|GO:0005737|GO:0007367|GO:0008270|GO:0014018|GO:0030165|GO:0030178	FBtr0075039	NM_001275100///NM_080049	TC252350///TC243494	FBgn0002945
CUST_4161_PI429798866	16	-0.42197	-0.147271	nkd	naked cuticle [Source:FlyBase gene name;Acc:FBgn0002945] [FBtr0332649]///naked cuticle [Source:FlyBase gene name;Acc:FBgn0002945] [FBtr0075039]		44843	NM_001275100///NM_080049	naked cuticle	chr3L:19000747-19000688///chr3L:18997045-18996986	GO:0005509|GO:0005634|GO:0005737|GO:0007367|GO:0008270|GO:0014018|GO:0030165|GO:0030178	FBtr0332650	NM_001275100///NM_080049	TC252350///TC243494	FBgn0002945
CUST_4160_PI429798866	16	-1.80429	1.06457	nkd	naked cuticle [Source:FlyBase gene name;Acc:FBgn0002945] [FBtr0332649]///naked cuticle [Source:FlyBase gene name;Acc:FBgn0002945] [FBtr0075039]		44843	NM_001275100///NM_080049	naked cuticle	chr3L:19000747-19000688///chr3L:18997045-18996986	GO:0005509|GO:0005634|GO:0005737|GO:0007367|GO:0008270|GO:0014018|GO:0030165|GO:0030178	FBtr0332649	NM_001275100///NM_080049	TC252350///TC243494	FBgn0002945
CUST_4166_PI429798866	16	-0.499974	0.1937	nkd	naked cuticle [Source:FlyBase gene name;Acc:FBgn0002945] [FBtr0332649]///naked cuticle [Source:FlyBase gene name;Acc:FBgn0002945] [FBtr0075039]		44843	NM_001275100///NM_080049	naked cuticle	chr3L:19000747-19000688///chr3L:18997045-18996986	GO:0005509|GO:0005634|GO:0005737|GO:0007367|GO:0008270|GO:0014018|GO:0030165|GO:0030178	FBtr0332650	NM_001275100///NM_080049	TC252350///TC243494	FBgn0002945
CUST_4156_PI429798866	16	-0.358224	0.353439	nkd	naked cuticle [Source:FlyBase gene name;Acc:FBgn0002945] [FBtr0332649]///naked cuticle [Source:FlyBase gene name;Acc:FBgn0002945] [FBtr0075039]		44843	NM_001275100///NM_080049	naked cuticle	chr3L:19000747-19000688///chr3L:18997045-18996986	GO:0005509|GO:0005634|GO:0005737|GO:0007367|GO:0008270|GO:0014018|GO:0030165|GO:0030178	FBtr0332649	NM_001275100///NM_080049	TC252350///TC243494	FBgn0002945
CUST_4145_PI429798866	16	-0.387308	0.464025	nkd	naked cuticle [Source:FlyBase gene name;Acc:FBgn0002945] [FBtr0332649]///naked cuticle [Source:FlyBase gene name;Acc:FBgn0002945] [FBtr0075039]		44843	NM_001275100///NM_080049	naked cuticle	chr3L:19000747-19000688///chr3L:18997045-18996986	GO:0005509|GO:0005634|GO:0005737|GO:0007367|GO:0008270|GO:0014018|GO:0030165|GO:0030178	FBtr0075039	NM_001275100///NM_080049	TC252350///TC243494	FBgn0002945
CUST_4149_PI429798866	16	-0.559492	0.208631	nkd	naked cuticle [Source:FlyBase gene name;Acc:FBgn0002945] [FBtr0332649]///naked cuticle [Source:FlyBase gene name;Acc:FBgn0002945] [FBtr0075039]		44843	NM_001275100///NM_080049	naked cuticle	chr3L:19000747-19000688///chr3L:18997045-18996986	GO:0005509|GO:0005634|GO:0005737|GO:0007367|GO:0008270|GO:0014018|GO:0030165|GO:0030178	FBtr0075039	NM_001275100///NM_080049	TC252350///TC243494	FBgn0002945
CUST_4151_PI429798866	16	-0.40207	-0.13852	nkd	naked cuticle [Source:FlyBase gene name;Acc:FBgn0002945] [FBtr0332649]///naked cuticle [Source:FlyBase gene name;Acc:FBgn0002945] [FBtr0075039]		44843	NM_001275100///NM_080049	naked cuticle	chr3L:19000747-19000688///chr3L:18997045-18996986	GO:0005509|GO:0005634|GO:0005737|GO:0007367|GO:0008270|GO:0014018|GO:0030165|GO:0030178	FBtr0332649	NM_001275100///NM_080049	TC252350///TC243494	FBgn0002945
CUST_4167_PI429798866	16	-0.146431	0.0688002	nkd	naked cuticle [Source:FlyBase gene name;Acc:FBgn0002945] [FBtr0332649]///naked cuticle [Source:FlyBase gene name;Acc:FBgn0002945] [FBtr0075039]		44843	NM_001275100///NM_080049	naked cuticle	chr3L:19000747-19000688///chr3L:18997045-18996986	GO:0005509|GO:0005634|GO:0005737|GO:0007367|GO:0008270|GO:0014018|GO:0030165|GO:0030178	FBtr0332650	NM_001275100///NM_080049	TC252350///TC243494	FBgn0002945
CUST_4168_PI429798866	16	-0.104274	0.248846	nkd	naked cuticle [Source:FlyBase gene name;Acc:FBgn0002945] [FBtr0332649]///naked cuticle [Source:FlyBase gene name;Acc:FBgn0002945] [FBtr0075039]		44843	NM_001275100///NM_080049	naked cuticle	chr3L:19000747-19000688///chr3L:18997045-18996986	GO:0005509|GO:0005634|GO:0005737|GO:0007367|GO:0008270|GO:0014018|GO:0030165|GO:0030178	FBtr0332650	NM_001275100///NM_080049	TC252350///TC243494	FBgn0002945
CUST_4163_PI429798866	16	-0.257199	0.100477	nkd	naked cuticle [Source:FlyBase gene name;Acc:FBgn0002945] [FBtr0332649]///naked cuticle [Source:FlyBase gene name;Acc:FBgn0002945] [FBtr0075039]		44843	NM_001275100///NM_080049	naked cuticle	chr3L:19000747-19000688///chr3L:18997045-18996986	GO:0005509|GO:0005634|GO:0005737|GO:0007367|GO:0008270|GO:0014018|GO:0030165|GO:0030178	FBtr0332650	NM_001275100///NM_080049	TC252350///TC243494	FBgn0002945
CUST_4142_PI429798866	16	-0.204061	0.050988	nkd	naked cuticle [Source:FlyBase gene name;Acc:FBgn0002945] [FBtr0332649]///naked cuticle [Source:FlyBase gene name;Acc:FBgn0002945] [FBtr0075039]		44843	NM_001275100///NM_080049	naked cuticle	chr3L:19000747-19000688///chr3L:18997045-18996986	GO:0005509|GO:0005634|GO:0005737|GO:0007367|GO:0008270|GO:0014018|GO:0030165|GO:0030178	FBtr0075039	NM_001275100///NM_080049	TC252350///TC243494	FBgn0002945
CUST_4144_PI429798866	16	-0.271371	0.24093	nkd	naked cuticle [Source:FlyBase gene name;Acc:FBgn0002945] [FBtr0332649]///naked cuticle [Source:FlyBase gene name;Acc:FBgn0002945] [FBtr0075039]		44843	NM_001275100///NM_080049	naked cuticle	chr3L:19000747-19000688///chr3L:18997045-18996986	GO:0005509|GO:0005634|GO:0005737|GO:0007367|GO:0008270|GO:0014018|GO:0030165|GO:0030178	FBtr0075039	NM_001275100///NM_080049	TC252350///TC243494	FBgn0002945
A_09_P011806	16	0.0840193	0.03156	noc	no ocelli [Source:FlyBase gene name;Acc:FBgn0005771] [FBtr0080643]///Drosophila melanogaster zinc finger protein (nocA) mRNA. [L14009]		34847///34847	NM_057569	no ocelli	chr2L:14493560-14493619	GO:0002121(inter-male aggressive behavior)|GO:0003676(nucleic acid binding)|GO:0005515(protein binding)|GO:0005634(nucleus)|GO:0006357(regulation of transcription from RNA polymerase II promoter)|GO:0007420(brain development)|GO:0007424(open tracheal system development)|GO:0008056(ocellus development)|GO:0008283(cell proliferation)|GO:0010629(negative regulation of gene expression)|GO:0035214(eye…	FBtr0080643	NM_057569	TC255649	FBgn0005771
A_09_P122995	16	0.133381	0.129793	noc	no ocelli [Source:FlyBase gene name;Acc:FBgn0005771] [FBtr0080643]///Drosophila melanogaster zinc finger protein (nocA) mRNA. [L14009]		34847///34847	L14009	no ocelli	chr2L:14493914-14493973	GO:0002121(inter-male aggressive behavior)|GO:0003676(nucleic acid binding)|GO:0005515(protein binding)|GO:0005634(nucleus)|GO:0006357(regulation of transcription from RNA polymerase II promoter)|GO:0007420(brain development)|GO:0007424(open tracheal system development)|GO:0008056(ocellus development)|GO:0008283(cell proliferation)|GO:0010629(negative regulation of gene expression)|GO:0035214(eye…	L14009	NM_057569	TC255649	Dm.5413
[truncated: 20 more rows]
