# Supplementary material for: Transcriptomics of aged Drosophila motor neurons reveals a matrix metalloproteinase that impairs motor function
Source: Aging Cell. 2018 Feb 7;17(2):e12729. doi: 10.1111/acel.12729 (PMC5847883; doi:10.1111/acel.12729)
Supplement: Supplementary file 9 [file ACEL-17-e12729-s009.xlsx]

## Sheet: Sheet1
	Stock Name	Provenance	Comprehensive Genotype	Chromosome	Experiment	Notes
	D42-Gal4	Bloomington (#8816)	w[*]; P{w[+mW.hs]=GawB}D42	3	Table 1, Fig. 3, 4, 5, and 6	Motor neuron driver.
	E49-Gal4	Originally from Ulrike Heberlein Gal4 Collection (via Kristin Scott's Laboratory)	w[*]; P{w[+mW.hs]=GawB}E49	2	Table 1, Fig. 4	Limited motor neuron driver.
	C155-Gal4	Bloomington (#468)	w[*]; P{w[+mW.hs]=GawB}elav[C155]	X	Table 1	Pan-neuronal driver.
	OK6-Gal4	Bloomington (#64199)	w[*]; P{w[+mW.hs]=GawB}OK6	2	Table 1	Motor neuron driver.
	C380-Gal4	Originally from Vivian Budnik's Laboratory	w[*]; P{w[+mW.hs]=GawB}C380	X	Table 1	Motor neuron driver.
	UAS-dMMP1	Bloomington (#58700)	w[*]; P{w[+mC]=UAS-Mmp1.f1}	2	Fig. 4 and 5	dMMP1 transgene.
	UAS-dTIMP	Bloomington (#58708)	w[*]; P{w[+mC]=UAS-Timp.P}	3	Fig. 6	dTIMP transgene.
	UAS-hTDP43	Fen-Biao Gao's Laboratory	w[*]; P{w[+mC]=UAS-TDP43}2/CyO	2	Fig. 3	WT hTDP43 transgene.
	UAS-hTDP43 Q331K	Fen-Biao Gao's Laboratory	w[*]; P{w[+mC]=UAS-TDP43}3/TM6B, Tb[1]	3	Fig. 3	Disease allele hTDP43 transgene.
	UAS-hTDP43 M337V	Fen-Biao Gao's Laboratory	w[*]; P{w[+mC]=UAS-TDP43}3/TM6B, Tb[1]	3	Fig. 3	Disease allele hTDP43 transgene.
	Tub-Gal80TS	Bloomington (#7019)	w[*]; P{w[+mC]=tubP-GAL80[ts]}20; TM2/TM6B, Tb[1]	2	N/A	Gal80TS transgene under control of tubulin driver.
	P{LacW}MMP1K04809	Bloomington (#12205)	y[1] w[67c23]; P{w[+mC]=lacW}Mmp1[k04809]/CyO	2	Fig. 2	dMMP1 enhancer trap p-element line. Yellow white genetic background.
	D42-10XGFP	Recombined in Benjamin Eaton's laboratory.	w[*]; P{w[+mW.hs]=GawB}D42, 10XUAS-GFP	3	Fig. 5	D42-Gal4 recombined with 10 copies of UAS-GFP.
	UAS-dMMP1,TubGal80TS	Recombined in Benjamin Eaton's laboratory.	w[*]; P{w[+mC]=UAS-Mmp1.f1}2, P{w[+mC]=tubP-GAL80[ts]}20; MKRS/TM6B, Tb[1]	2	Fig. 4 and 5	dMMP1 transgene, recombined with Gal80TS
	Act5C-Gal4	Bloomington (#4414)	y1 w*; P{Act5C-GAL4}25FO1/CyO, y+	2	Supp Fig 3	Ubiquitous driver.
	UAS-ChicoRNAi	Vienna #7777	w[*]; P{ChicoRNAi}	2	Supp Fig 3	Chico RNAi UAS transgene
	UAS-INR(DN)	Bloomington (#8252)	y1 w1118; P{UAS-InR.K1409A}2	2	Figure 3	Dominant negative InR UAS transgene.
	Note that all transgenes were back-crossed 10 generations through the lab w1118 stock and re-established in the same w1118 background prior to analysis.
