# Supplementary material for: Transcriptomics of aged Drosophila motor neurons reveals a matrix metalloproteinase that impairs motor function
Source: Aging Cell. 2018 Feb 7;17(2):e12729. doi: 10.1111/acel.12729 (PMC5847883; doi:10.1111/acel.12729)
Supplement: Supplementary file 10 [file ACEL-17-e12729-s010.xlsx]

## Sheet: Sheet1
	Oligonucleotide Primer Sequences
	Name	Sequence (5'->3')	qRT-PCR Efficiency
	dMMP1-qRTPCR F	TCA GTG TTC ATA GTC GTA GGC A
	dMMP1-qRTPCR R	GGT AGA TAG CCG AAC TGG GAC	0.99
	LacZ-qRTPCR F	CCG CCG TTT GTT CCC ACG GA
	LacZ-qRTPCR R	CCA TCA CCG CGA GGC GGT TT	0.49
	Tub84-qRTPCR F	CGA CTG CGC CTT CAT GGT
	Tub84-qRTPCR R	TTG CGG CGG CAG ATG T	0.99
	dMMP2-qRTPCR F	ATG GTA CCA GAA TAA CGA GGT GG
	dMMP2-qRTPCR R	ATG GCC AGT AGG CCG GTT TAT CTG	0.73
	Chico-qRTPCR F	TTT CAA CTT TCC GGA GCA CG
	Chico-qRTPCR R	TCG ATT TGG AGC CAA CCG AG	0.89
	Gal80 F Screening	ATG GAC TAC AAC AAG AGA TCT TCG
	Gal80 R Screening	ACG ACC TTG TAA AGA GAT GAT GG	N/A
	dMMP1 F Screening	ATC ATG GCA GCG GCT CAA TC
	dMMP1 R Screening	TTC TTC ACA CGC CAG CGA CTG CCC TG	N/A
	Primary Antibodies
	Name	Vendor	Use	Dilution
	Mouse anti-Discs-Large	Developmental Studies Hybridoma Bank	Immunostaining	1:500
	Rabbit anti-VGluT	Custom ordered.	Immunostaining	1:500
	anti-GFP N86/38	NeuroMab	Immunostaining	1:100
	Mouse anti-dMMP1 (5H7B11)	Developmental Studies Hybridoma Bank	Western Blot, Immunostaining	1:100
	Mouse anti-tubulin (12G10)	Developmental Studies Hybridoma Bank	Western Blot	1:50000
