# Supplementary material for: Transcriptomics of aged Drosophila motor neurons reveals a matrix metalloproteinase that impairs motor function
Source: Aging Cell. 2018 Feb 7;17(2):e12729. doi: 10.1111/acel.12729 (PMC5847883; doi:10.1111/acel.12729)
Supplement: Supplementary file 11 [file ACEL-17-e12729-s011.xlsx]

## Sheet: Raw Data (WinModEst Format)
	Day	Deaths	Group			Day	Death	Group			Day	Deaths	Group
	0	0	1	1		0	0	2	1		0	0	3	1		Legend
	2	0	1	1		2	0	2	1		2	0	3	1		Group	Genotype
	4	3	1	1		4	1	2	1		4	4	3	1		1	UAS-Timp/+
	7	16	1	1		7	12	2	1		7	2	3	1		2	D42-Gal4/+
	9	5	1	1		9	2	2	1		9	1	3	1		3	D42>dTIMP
	11	2	1	1		11	6	2	1		11	0	3	1
	14	2	1	1		14	0	2	1		14	8	3	1
	16	0	1	1		16	0	2	1		16	1	3	1
	18	0	1	1		18	1	2	1		18	0	3	1
	21	0	1	1		21	1	2	1		21	0	3	1
	23	1	1	1		23	0	2	1		23	0	3	1
	25	1	1	1		25	0	2	1		25	0	3	1
	28	1	1	1		28	0	2	1		28	0	3	1
	30	2	1	1		30	1	2	1		30	0	3	1
	32	0	1	1		32	0	2	1		32	1	3	1
	35	0	1	1		35	1	2	1		35	0	3	1
	37	0	1	1		37	0	2	1		37	0	3	1
	39	2	1	1		39	0	2	1		39	0	3	1
	42	0	1	1		42	0	2	1		42	1	3	1
	44	1	1	1		44	0	2	1		44	2	3	1
	46	0	1	1		46	0	2	1		46	2	3	1
	49	1	1	1		49	0	2	1		49	1	3	1
	51	0	1	1		51	1	2	1		51	3	3	1
	53	0	1	1		53	0	2	1		53	4	3	1
	56	0	1	1		56	1	2	1		56	0	3	1
	58	0	1	1		58	0	2	1		58	4	3	1
	60	0	1	1		60	1	2	1		60	0	3	1
	63	1	1	1		63	1	2	1		63	4	3	1
	65	1	1	1		65	1	2	1		65	0	3	1
	67	3	1	1		67	3	2	1		67	2	3	1
	70	9	1	1		70	3	2	1		70	4	3	1
	72	4	1	1		72	1	2	1		72	4	3	1
	74	5	1	1		74	5	2	1		74	2	3	1
	77	1	1	1		77	8	2	1		77	5	3	1
	79	9	1	1		79	8	2	1		79	6	3	1
	81	6	1	1		81	11	2	1		81	2	3	1
	83	3	1	1		83	8	2	1		83	6	3	1
	84	6	1	1		84	6	2	1		84	8	3	1
	85	0	1	1		85	0	2	1		85	0	3	1
	86	0	1	1		86	2	2	1		86	0	3	1
	87	0	1	1		87	2	2	1		87	1	3	1
	88	0	1	1		88	0	2	1		88	1	3	1
	89	0	1	1		89	1	2	1		89	0	3	1
	90	0	1	1		90	0	2	1		90	1	3	1
	91	0	1	1		91	0	2	1		91	1	3	1
	92	0	1	1		92	0	2	1		92	0	3	1
	93	0	1	1		93	0	2	1		93	0	3	1
	94	0	1	1		94	0	2	1		94	0	3	1
	95	0	1	1		95	0	2	1		95	0	3	1
	96	0	1	1		96	0	2	1		96	0	3	1
	97	0	1	1		97	0	2	1		97	1	3	1
	98	0	1	1		98	0	2	1		98	0	3	1
	99	0	1	1		99	0	2	1		99	1	3	1
	100	0	1	1		100	0	2	1		100	1	3	1
	TOTAL	85				TOTAL	88				TOTAL	84

## Sheet: Statistical Data
	Summary	Statistics
	Death	Data	Only
	Line	N	Mean	Variance	SE(Mean)	CV	Max	Median	Min
	UAS-Timp/+	85	49.0588	1032.82	3.4858	0.65508	84	68.5	4
	D42-Gal4/+	88	58.7045	967.889	3.31643	0.52996	89	77	4
	D42->dTIMP	84	59.6667	769.237	3.02615	0.46483	100	70	4
